# Supplementary material for: Glycoproteomic and Single-Protein Glycomic Analyses Reveal Zwitterionic N-Glycans on Natural and Recombinant Proteins Derived From Insect Cells
Source: Mol Cell Proteomics. 2025 May 5;24(6):100981. doi: 10.1016/j.mcpro.2025.100981 (PMC12166434; doi:10.1016/j.mcpro.2025.100981)
Supplement: Supplementary Data File [file mmc2.xlsx]

## Sheet: Sf9 Hi5 PEAKSrefined - info
Protein And Peptide Identification for High Five and Sf9 cells:
All peptide sequences assigned: Two tables of all semi-tryptic glycopeptides, including their modifications and search engine score values, are provided in the Supplementary Information (i.e. Sf9_PEAKSrefined_Comet_semiT_NST-HexNAc.xlsx, Hi5_PEAKSrefined_Comet_semiT_NST-HexNAc.xlsx)
Precursor charge and mass/charge: These parameters are listed for each peptide assignment in the same tables.
All modifications observed: Two tables of all semi-tryptic glycopeptides, including their modifications and search engine score values, are provided in the Supplementary Information (i.e. sheets Sf9_PEAKSrefined_Comet_semiT_NST-HexNAc and Hi5_PEAKSrefined_Comet_semiT_NST-HexNAc in Supplementary_Data_File.xlsx)
Number of matched and unmatched masses not applicable
Score(s): Two tables of all semi-tryptic glycopeptides, including their modifications and search engine score values, are provided in the Supplementary Information (i.e. Sf9_PEAKSrefined_Comet_semiT_NST-HexNAc.xlsx, Hi5_PEAKSrefined_Comet_semiT_NST-HexNAc.xlsx)
Protein accession number and sequence database or spectral library source. Species specific proteome sequence data-based (i.e. UP000829999 for Sf9, UP000322000 for Hi5 cells) were obtained from uniprot.org
Protein sequence % coverage: not applicable.
Proteins identified on basis of a single unique peptide: not applicable.
Ability to view annotated mass spectra: All spectra are provided in searchgui_out.zip file format and can be visualized using the program PeptideShaker (https://doi.org/10.1038/nbt.3109) or via MS-Viewer (https://doi.org/10.1074/mcp.O113.037200; keys dvrnilejop, auwnsm3soh, mqo4pvdewk, vmtudwf1qj, l7quytauaq, c7jbc0kkjx and lbmfjrr6h3).
Posttranslational Modifications: The site(s) of modification: No site-localization within a given glycopeptide was performed. All site-localization provided by the search-engine are thus “ambiguous”. Ambiguous assignments: No site-localization was performed. All site-localization provided by the search-engine are thus “ambiguous”. Annotated, mass labeled spectra: All spectra were submitted to the…

## Sheet: Sf9_PEAKSrefined_Comet_semiT_NS
Sf9 proteomic data
Rank	Protein(s)	Description(s)	peptide sequence	glycan mass	AAs Before	AAs After	Position	Missed Cleavages	Variable Modifications	Fixed Modifications	peptide precursor mass ([M+H]+)	theoretical peptide mass	Precursor m/z Error [ppm]	Precursor m/z Error [Da]	Precursor Intensity	Decoy	Algorithm Score	Confidence [%]	Validation	Spectrum File	Spectrum Title
1	A0A2H1WD18	A0A2H1WD18_SPOFR SFRICE_002537 OS=Spodoptera frugiperda OX=7108 GN=SFRICE_002537 PE=4 SV=1	YFPTNSSFCPSSR	5767.36	CK	GT	695	0	SQBHexNAc (4)	Carbamidomethylation of C (9)	1752.75	1751.75	0.51075	0.000895218	1.61813e+08	0	Comet(3.17E-11)	100	Confident	01072022_Sf9_HILIC#34_DD_RepX_Deglyco	SQbitK_SQbRepX_DD_01072022_Sf9_HILIC#34.10523.10523.5:1:Gdelta~5767.36111147656
1	A0A2H1VJS2,A0A2H1W793	A0A2H1VJS2_SPOFR SFRICE_024730 (Fragment) OS=Spodoptera frugiperda OX=7108 GN=SFRICE_024730 PE=3 SV=1,A0A2H1W793_SPOFR SFRICE_026546 OS=Spodoptera frugiperda OX=7108 GN=SFRICE_026546 PE=3 SV=1	DAECLPAGALNVSDCR	5480.05	VR;VR	FG;FG	44;327	0	SQBHexNAc (11)	Carbamidomethylation of C (4,15)	1950.86	1949.85	2.05578	0.00401052	5.08337e+07	0	Comet(4.09E-12)	100	Confident	01072022_Sf9_HILIC#38_DD_RepX_Deglyco	SQbitK_SQbRepX_DD_01072022_Sf9_HILIC#38.15104.15104.5:1:Gdelta~5480.04739004687
1	A0A2H1VJS2,A0A2H1W793	A0A2H1VJS2_SPOFR SFRICE_024730 (Fragment) OS=Spodoptera frugiperda OX=7108 GN=SFRICE_024730 PE=3 SV=1,A0A2H1W793_SPOFR SFRICE_026546 OS=Spodoptera frugiperda OX=7108 GN=SFRICE_026546 PE=3 SV=1	DAECLPAGALNVSDCR	5479.03	VR;VR	FG;FG	44;327	0	SQBHexNAc (11)	Carbamidomethylation of C (4,15)	1950.86	1949.85	2.24339	0.00437652	2.05784e+07	0	Comet(2.21E-14)	100	Confident	01072022_Sf9_HILIC#38_DD_RepX_Deglyco	SQbitK_SQbRepX_DD_01072022_Sf9_HILIC#38.15046.15046.5:1:Gdelta~5479.0277369375
1	A0A2H1WNK9	A0A2H1WNK9_SPOFR SFRICE_040026 (Fragment) OS=Spodoptera frugiperda OX=7108 GN=SFRICE_040026 PE=4 SV=1	YLESVDFSNNFINTTIQSELFNANSR	5098.33	AK	LH	293	0	SQBHexNAc (13)		3226.52	3225.51	0.875546	0.00282496	1.02622e+08	0	Comet(1.3E-16)	100	Confident	01072022_Sf9_HILIC#25_DD_RepX_Deglyco	SQbitK_SQbRepX_DD_01072022_Sf9_HILIC#25.25155.25155.6:1:Gdelta~5098.33267025424
1	A0A2H1WNK9	A0A2H1WNK9_SPOFR SFRICE_040026 (Fragment) OS=Spodoptera frugiperda OX=7108 GN=SFRICE_040026 PE=4 SV=1	NLVNLQYLNISHNYIR	4425.69	FR	TL	144	0	SQBHexNAc (9)		2177.13	2176.13	-1.29027	-0.00280909	5.23124e+08	0	Comet(2.63E-15)	100	Confident	01072022_Sf9_HILIC#33_DD_RepX_Deglyco	SQbitK_SQbRepX_DD_01072022_Sf9_HILIC#33.17629.17629.5:1:Gdelta~4425.68954830469
1	A0A2H1VKE9	A0A2H1VKE9_SPOFR SFRICE_019127 (Fragment) OS=Spodoptera frugiperda OX=7108 GN=SFRICE_019127 PE=4 SV=1	ECFQDQQDGIQECLSTVFDNK	4173.66	GK	TQ	100	0	SQBHexNAc (16)	Carbamidomethylation of C (2,13)	2764.18	2763.16	2.09441	0.00578931	6.29114e+07	0	Comet(5.44E-14)	100	Confident	01072022_Sf9_HILIC#36_DD_RepX_Deglyco	SQbitK_SQbRepX_DD_01072022_Sf9_HILIC#36.21456.21456.6:1:Gdelta~4173.66381232314
1	A0A2H1WD18	A0A2H1WD18_SPOFR SFRICE_002537 OS=Spodoptera frugiperda OX=7108 GN=SFRICE_002537 PE=4 SV=1	IEHNTPNGDISFGPVFNATFLK	4132.59	PK	DV	158	0	SQBHexNAc (17)		2621.29	2620.28	0.439164	0.00115117	9.99167e+06	0	Comet(6.28E-12)	100	Confident	01072022_Sf9_HILIC#35_DD_RepX_Deglyco	SQbitK_SQbRepX_DD_01072022_Sf9_HILIC#35.23528.23528.5:1:Gdelta~4132.59117562667
1	A0A2H1WGL4	A0A2H1WGL4_SPOFR Integrin beta OS=Spodoptera frugiperda OX=7108 GN=SFRICE_000565 PE=3 SV=1	VISGPFCECDNFTCDMNK	4030.62	LK	GL	581	0	SQBHexNAc (3)	Carbamidomethylation of C (7,9,14)	2396.95	2395.94	1.25105	0.00299871	4.69698e+07	0	Comet(2.26E-20)	100	Confident	01072022_Sf9_HILIC#35_DD_RepX_Deglyco	SQbitK_SQbRepX_DD_01072022_Sf9_HILIC#35.14557.14557.5:1:Gdelta~4030.61825816406
1	A0A2H1VZG5	A0A2H1VZG5_SPOFR SFRICE_011780 OS=Spodoptera frugiperda OX=7108 GN=SFRICE_011780 PE=4 SV=1	VALGYGACHDLFVNATLLLDHK	4011.57	PK	EL	57	0	SQBHexNAc (14)	Carbamidomethylation of C (8)	2630.32	2629.32	-2.5517	-0.00671182	9.91687e+07	0	Comet(3.74E-16)	100	Confident	01072022_Sf9_HILIC#31_DD_RepX_Deglyco	SQbitK_SQbRepX_DD_01072022_Sf9_HILIC#31.17811.17811.6:1:Gdelta~4011.57131551563
1	A0A2H1VUX6	A0A2H1VUX6_SPOFR SFRICE_003846 (Fragment) OS=Spodoptera frugiperda OX=7108 GN=SFRICE_003846 PE=3 SV=1	ANGTEFAIHYGSGSLSGFLSR	4008.71	YR	DD	31	0	SQBHexNAc (2)		2374.13	2373.12	-1.05635	-0.00250791	4.44339e+07	0	Comet(6.57E-13)	100	Confident	01072022_Sf9_HILIC#34_DD_RepX_Deglyco	SQbitK_SQbRepX_DD_01072022_Sf9_HILIC#34.18367.18367.5:1:Gdelta~4008.71351166916
1	A0A2H1VE72	A0A2H1VE72_SPOFR SFRICE_026382 OS=Spodoptera frugiperda OX=7108 GN=SFRICE_026382 PE=3 SV=1	NTNATFSIEFTPISNVK	3952.79	KR	EV	48	0	SQBHexNAc (5)		2086.04	2085.03	0.748964	0.00156236	2.44114e+07	0	Comet(1.42E-15)	100	Confident	01072022_Sf9_HILIC#29_DD_RepX_Deglyco	SQbitK_SQbRepX_DD_01072022_Sf9_HILIC#29.17098.17098.6:1:Gdelta~3952.79186374304
1	A0A2H1VZW8	A0A2H1VZW8_SPOFR SFRICE_009962 OS=Spodoptera frugiperda OX=7108 GN=SFRICE_009962 PE=3 SV=1	TNDDSETNNTMTLVYNK	3886.39	WK	NA	40	0	Oxidation of M (11);SQBHexNAc (1)		2178.93	2177.93	0.254337	0.000554183	1.70873e+08	0	Comet(5.0E-19)	100	Confident	01072022_Sf9_HILIC#38_DD_RepX_Deglyco	SQbitK_SQbRepX_DD_01072022_Sf9_HILIC#38.7712.7712.5:1:Gdelta~3886.38864535937
1	A0A2H1VZW8	A0A2H1VZW8_SPOFR SFRICE_009962 OS=Spodoptera frugiperda OX=7108 GN=SFRICE_009962 PE=3 SV=1	TNDDSETNNTMTLVYNK	3884.43	WK	NA	40	0	Oxidation of M (11);SQBHexNAc (1)		2178.93	2177.93	0.254337	0.000554183	1.77234e+07	0	Comet(9.87E-13)	100	Confident	01072022_Sf9_HILIC#39_DD_RepX_Deglyco	SQbitK_SQbRepX_DD_01072022_Sf9_HILIC#39.8154.8154.5:1:Gdelta~3884.43429965625
1	A0A2H1VZW8	A0A2H1VZW8_SPOFR SFRICE_009962 OS=Spodoptera frugiperda OX=7108 GN=SFRICE_009962 PE=3 SV=1	TNDDSETNNTMTLVYNK	3882.43	WK	NA	40	0	Oxidation of M (11);SQBHexNAc (1)		2178.93	2177.93	0.142355	0.000310183	4.32039e+07	0	Comet(1.07E-14)	100	Confident	01072022_Sf9_HILIC#38_DD_RepX_Deglyco	SQbitK_SQbRepX_DD_01072022_Sf9_HILIC#38.7662.7662.5:1:Gdelta~3882.42735972387
1	A0A2H1VLH7	A0A2H1VLH7_SPOFR SFRICE_021045 (Fragment) OS=Spodoptera frugiperda OX=7108 GN=SFRICE_021045 PE=4 SV=1	SKGLPESCLPLCSGNITTLDFNHFK	3620.75	CR	CL	465	1	SQBHexNAc (13)	Carbamidomethylation of C (8,12)	3038.46	3037.45	0.156474	0.000475439	1.51243e+07	0	Comet(5.08E-11)	100	Confident	01072022_Sf9_HILIC#28_DD_RepX_Deglyco	SQbitK_SQbRepX_DD_01072022_Sf9_HILIC#28.18388.18388.5:1:Gdelta~3620.74804571375
1	A0A2H1W6I0	A0A2H1W6I0_SPOFR GPI ethanolamine phosphate transferase 3 OS=Spodoptera frugiperda OX=7108 GN=SFRICE_007352 PE=3 SV=1	TLSDVTECVPIDNFGCDGHENSTVK	3582.25	RK	GY	34	0	SQBHexNAc (13)	Carbamidomethylation of C (8,16)	2997.31	2996.3	0.430122	0.00128921	5.24588e+07	0	Comet(3.13E-11)	100	Confident	01072022_Sf9_HILIC#31_DD_RepX_Deglyco	SQbitK_SQbRepX_DD_01072022_Sf9_HILIC#31.13316.13316.5:1:Gdelta~3582.25435777425
1	A0A2H1WXX6	A0A2H1WXX6_SPOFR SFRICE_034180 (Fragment) OS=Spodoptera frugiperda OX=7108 GN=SFRICE_034180 PE=4 SV=1	DQLQSNETQEELKEVFEGSCK	3525.34	AR	LI	40	1	SQBHexNAc (8)	Carbamidomethylation of C (20)	2701.21	2700.21	-1.75454	-0.0047394	2.63019e+07	0	Comet(6.92E-12)	100	Confident	01072022_Sf9_HILIC#33_DD_RepX_Deglyco	SQbitK_SQbRepX_DD_01072022_Sf9_HILIC#33.15853.15853.5:1:Gdelta~3525.34176870312
1	A0A2H1WD18	A0A2H1WD18_SPOFR SFRICE_002537 OS=Spodoptera frugiperda OX=7108 GN=SFRICE_002537 PE=4 SV=1	IEHNTPNGDISFGPVFNATFLK	3478.16	PK	DV	158	0	SQBHexNAc (17)		2621.29	2620.28	0.626095	0.00164117	3.31524e+07	0	Comet(1.79E-11)	100	Confident	01072022_Sf9_HILIC#39_DD_RepX_Deglyco	SQbitK_SQbRepX_DD_01072022_Sf9_HILIC#39.30024.30024.5:1:Gdelta~3478.15841921875
1	A0A2H1WD18	A0A2H1WD18_SPOFR SFRICE_002537 OS=Spodoptera frugiperda OX=7108 GN=SFRICE_002537 PE=4 SV=1	IEHNTPNGDISFGPVFNATFLK	3330.11	PK	DV	158	0	SQBHexNAc (17)		2621.29	2620.28	0.252996	0.000663174	1.27958e+08	0	Comet(6.48E-13)	100	Confident	01072022_Sf9_HILIC#38_DD_RepX_Deglyco	SQbitK_SQbRepX_DD_01072022_Sf9_HILIC#38.28967.28967.5:1:Gdelta~3330.10565251294
1	A0A2H1WD18	A0A2H1WD18_SPOFR SFRICE_002537 OS=Spodoptera frugiperda OX=7108 GN=SFRICE_002537 PE=4 SV=1	IEHNTPNGDISFGPVFNATFLKDVLELQNK	3330.09	PK	IM	158	1	SQBHexNAc (17)		3560.8	3559.78	3.12072	0.0111122	1.81232e+07	0	Comet(8.82E-12)	100	Confident	01072022_Sf9_HILIC#37_DD_RepX_Deglyco	SQbitK_SQbRepX_DD_01072022_Sf9_HILIC#37.32497.32497.6:1:Gdelta~3330.08500756949
1	A0A2H1WD18	A0A2H1WD18_SPOFR SFRICE_002537 OS=Spodoptera frugiperda OX=7108 GN=SFRICE_002537 PE=4 SV=1	IEHNTPNGDISFGPVFNATFLK	3250.14	PK	DV	158	0	SQBHexNAc (17)		2621.29	2620.28	-0.212424	-0.000556826	5.07548e+07	0	Comet(4.18E-15)	100	Confident	01072022_Sf9_HILIC#38_DD_RepX_Deglyco	SQbitK_SQbRepX_DD_01072022_Sf9_HILIC#38.27598.27598.5:1:Gdelta~3250.1398388513
1	A0A2H1VKE9	A0A2H1VKE9_SPOFR SFRICE_019127 (Fragment) OS=Spodoptera frugiperda OX=7108 GN=SFRICE_019127 PE=4 SV=1	ECFQDQQDGIQECLSTVFDNK	3187.67	GK	TQ	100	0	SQBHexNAc (16)	Carbamidomethylation of C (2,13)	2764.17	2763.16	0.239967	0.000663309	3.12339e+07	0	Comet(8.47E-18)	100	Confident	01072022_Sf9_HILIC#30_DD_RepX_Deglyco	SQbitK_SQbRepX_DD_01072022_Sf9_HILIC#30.16768.16768.5:1:Gdelta~3187.67487087176
1	A0A2H1W2Y6	A0A2H1W2Y6_SPOFR Phosphatidylserine synthase OS=Spodoptera frugiperda OX=7108 GN=SFRICE_015659 PE=3 SV=1	NFHIDMDKEYAVNCSDISLTK	3066.29	LR	IW	141	1	SQBHexNAc (13)	Carbamidomethylation of C (14)	2703.23	2702.22	1.14997	0.00310863	2.3734e+07	0	Comet(1.98E-13)	100	Confident	01072022_Sf9_HILIC#31_DD_RepX_Deglyco	SQbitK_SQbRepX_DD_01072022_Sf9_HILIC#31.13590.13590.6:1:Gdelta~3066.28689965565
1	A0A2H1VZW8	A0A2H1VZW8_SPOFR SFRICE_009962 OS=Spodoptera frugiperda OX=7108 GN=SFRICE_009962 PE=3 SV=1	LNVPANASVLNGSCSDPDQWIQITWK	3048.08	VR	TN	14	0	SQBHexNAc (11,13)	Carbamidomethylation of C (14)	3319.59	3318.57	2.41314	0.00801061	1.63654e+07	0	Comet(4.73E-13)	100	Confident	01072022_Sf9_HILIC#39_DD_RepX_Deglyco	SQbitK_SQbRepX_DD_01072022_Sf9_HILIC#39.29495.29495.5:1:Gdelta~3048.07687725
1	A0A2H1VGH5	A0A2H1VGH5_SPOFR SFRICE_003104 OS=Spodoptera frugiperda OX=7108 GN=SFRICE_003104 PE=3 SV=1	VFVGDWAPEILQNKTESALNVTR	2880.97	TK	SH	619	1	SQBHexNAc (13,20)		2993.52	2992.5	3.12782	0.00936317	1.48604e+08	0	Comet(1.6E-12)	100	Confident	01072022_Sf9_HILIC#39_DD_RepX_Deglyco	SQbitK_SQbRepX_DD_01072022_Sf9_HILIC#39.28269.28269.4:1:Gdelta~2880.973550875
1	A0A2H1VGH5	A0A2H1VGH5_SPOFR SFRICE_003104 OS=Spodoptera frugiperda OX=7108 GN=SFRICE_003104 PE=3 SV=1	VFVGDWAPEILQNKTESALNVTR	2877.99	TK	SH	619	1	SQBHexNAc (13,20)		2993.52	2992.5	1.65931	0.00496717	1.57643e+08	0	Comet(2.14E-14)	100	Confident	01072022_Sf9_HILIC#39_DD_RepX_Deglyco	SQbitK_SQbRepX_DD_01072022_Sf9_HILIC#39.28328.28328.4:1:Gdelta~2877.98700816956
1	A0A2H1WD18	A0A2H1WD18_SPOFR SFRICE_002537 OS=Spodoptera frugiperda OX=7108 GN=SFRICE_002537 PE=4 SV=1	IEHNTPNGDISFGPVFNATFLK	2794.85	PK	DV	158	0	SQBHexNAc (17)		2621.29	2620.28	-0.677844	-0.00177683	1.34337e+07	0	Comet(1.13E-11)	100	Confident	01072022_Sf9_HILIC#37_DD_RepX_Deglyco	SQbitK_SQbRepX_DD_01072022_Sf9_HILIC#37.29193.29193.4:1:Gdelta~2794.85451377841
1	A0A2H1WD18	A0A2H1WD18_SPOFR SFRICE_002537 OS=Spodoptera frugiperda OX=7108 GN=SFRICE_002537 PE=4 SV=1	IEHNTPNGDISFGPVFNATFLK	2785.94	PK	DV	158	0	SQBHexNAc (17)		2621.29	2620.28	-0.398592	-0.00104483	1.64266e+07	0	Comet(1.74E-11)	100	Confident	01072022_Sf9_HILIC#36_DD_RepX_Deglyco	SQbitK_SQbRepX_DD_01072022_Sf9_HILIC#36.26014.26014.4:1:Gdelta~2785.93972694566
1	A0A2H1VZW8	A0A2H1VZW8_SPOFR SFRICE_009962 OS=Spodoptera frugiperda OX=7108 GN=SFRICE_009962 PE=3 SV=1	LNVPANASVLNGSCSDPDQWIQITWK	2784.96	VR	TN	14	0	SQBHexNAc (8,11)	Carbamidomethylation of C (14)	3319.58	3318.57	0.574352	0.00190661	1.4424e+07	0	Comet(2.39E-19)	100	Confident	01072022_Sf9_HILIC#39_DD_RepX_Deglyco	SQbitK_SQbRepX_DD_01072022_Sf9_HILIC#39.29233.29233.4:1:Gdelta~2784.96167825757
1	A0A2H1VKL4	A0A2H1VKL4_SPOFR SFRICE_011279 (Fragment) OS=Spodoptera frugiperda OX=7108 GN=SFRICE_011279 PE=3 SV=1	VHVSTNETLTVDNPIFVTATQQK	2763.85	TR	GV	34	0	SQBHexNAc (8)		2745.4	2744.39	0.343686	0.000943554	2.5106e+07	0	Comet(6.62E-14)	100	Confident	01072022_Sf9_HILIC#35_DD_RepX_Deglyco	SQbitK_SQbRepX_DD_01072022_Sf9_HILIC#35.17165.17165.5:1:Gdelta~2763.84628603906
1	A0A2H1WD18	A0A2H1WD18_SPOFR SFRICE_002537 OS=Spodoptera frugiperda OX=7108 GN=SFRICE_002537 PE=4 SV=1	IEHNTPNGDISFGPVFNATFLKDVLELQNK	2761.88	PK	IM	158	1	SQBHexNAc (17)		3560.8	3559.78	3.53187	0.0125762	1.36957e+07	0	Comet(1.84E-13)	100	Confident	01072022_Sf9_HILIC#36_DD_RepX_Deglyco	SQbitK_SQbRepX_DD_01072022_Sf9_HILIC#36.31144.31144.5:1:Gdelta~2761.87919114844
1	A0A2H1VE72	A0A2H1VE72_SPOFR SFRICE_026382 OS=Spodoptera frugiperda OX=7108 GN=SFRICE_026382 PE=3 SV=1	NTNATFSIEFTPISNVK	2735.96	KR	EV	48	0	SQBHexNAc (5)		2086.04	2085.03	1.5687	0.00327236	5.42891e+07	0	Comet(2.34E-13)	100	Confident	01072022_Sf9_HILIC#28_DD_RepX_Deglyco	SQbitK_SQbRepX_DD_01072022_Sf9_HILIC#28.17693.17693.5:1:Gdelta~2735.96468477493
1	A0A2H1VZG5	A0A2H1VZG5_SPOFR SFRICE_011780 OS=Spodoptera frugiperda OX=7108 GN=SFRICE_011780 PE=4 SV=1	VALGYGACHDLFVNATLLLDHK	2731.08	PK	EL	57	0	SQBHexNAc (14)	Carbamidomethylation of C (8)	2630.34	2629.32	4.8527	0.0127642	1.28977e+08	0	Comet(2.77E-17)	100	Confident	01072022_Sf9_HILIC#32_DD_RepX_Deglyco	SQbitK_SQbRepX_DD_01072022_Sf9_HILIC#32.18844.18844.5:1:Gdelta~2731.0757465105
1	A0A2H1WD18	A0A2H1WD18_SPOFR SFRICE_002537 OS=Spodoptera frugiperda OX=7108 GN=SFRICE_002537 PE=4 SV=1	IEHNTPNGDISFGPVFNATFLK	2724.97	PK	DV	158	0	SQBHexNAc (17)		2621.29	2620.28	0.0668276	0.000175174	1.41384e+07	0	Comet(2.79E-13)	100	Confident	01072022_Sf9_HILIC#36_DD_RepX_Deglyco	SQbitK_SQbRepX_DD_01072022_Sf9_HILIC#36.24488.24488.5:1:Gdelta~2724.97364691039
1	A0A2H1VGH5	A0A2H1VGH5_SPOFR SFRICE_003104 OS=Spodoptera frugiperda OX=7108 GN=SFRICE_003104 PE=3 SV=1	VFVGDWAPEILQNKTESALNVTR	2715.94	TK	SH	619	1	SQBHexNAc (13,20)		2993.51	2992.5	-0.460606	-0.00137883	2.3256e+08	0	Comet(4.93E-20)	100	Confident	01072022_Sf9_HILIC#39_DD_RepX_Deglyco	SQbitK_SQbRepX_DD_01072022_Sf9_HILIC#39.28371.28371.4:1:Gdelta~2715.9355952859
1	A0A2H1VGH5	A0A2H1VGH5_SPOFR SFRICE_003104 OS=Spodoptera frugiperda OX=7108 GN=SFRICE_003104 PE=3 SV=1	VFVGDWAPEILQNKTESALNVTR	2715.93	TK	SH	619	1	SQBHexNAc (13,20)		2993.51	2992.5	0.844217	0.00252717	1.95341e+07	0	Comet(9.16E-14)	100	Confident	01072022_Sf9_HILIC#39_DD_RepX_Deglyco	SQbitK_SQbRepX_DD_01072022_Sf9_HILIC#39.28442.28442.4:1:Gdelta~2715.92598448816
1	A0A2H1WD18	A0A2H1WD18_SPOFR SFRICE_002537 OS=Spodoptera frugiperda OX=7108 GN=SFRICE_002537 PE=4 SV=1	IEHNTPNGDISFGPVFNATFLKDVLELQNK	2713.91	PK	IM	158	1	SQBHexNAc (17)		3560.79	3559.78	-0.993253	-0.00353677	1.67495e+07	0	Comet(2.66E-11)	100	Confident	01072022_Sf9_HILIC#35_DD_RepX_Deglyco	SQbitK_SQbRepX_DD_01072022_Sf9_HILIC#35.28240.28240.5:1:Gdelta~2713.90590098449
1	A0A2H1VAB7	A0A2H1VAB7_SPOFR SFRICE_003247 (Fragment) OS=Spodoptera frugiperda OX=7108 GN=SFRICE_003247 PE=3 SV=1	QDACHNNGTCIDKVGGFECK	2711.4	CK	CP	1099	1	SQBHexNAc (9)	Carbamidomethylation of C (4,10,19)	2513.04	2512.04	-1.98612	-0.00499121	2.27884e+08	0	Comet(1.08E-17)	100	Confident	01072022_Sf9_HILIC#34_DD_RepX_Deglyco	SQbitK_SQbRepX_DD_01072022_Sf9_HILIC#34.7557.7557.6:1:Gdelta~2711.400953597
1	A0A2H1WIY1	A0A2H1WIY1_SPOFR SFRICE_003274 OS=Spodoptera frugiperda OX=7108 GN=SFRICE_003274 PE=4 SV=1	STENGTLTDAVAHNAGSLTITAR	2699.93	LR	LY	373	0	SQBHexNAc (1)		2503.23	2502.22	0.601176	0.00150488	9.20853e+06	0	Comet(2.45E-17)	100	Confident	01072022_Sf9_HILIC#37_DD_RepX_Deglyco	SQbitK_SQbRepX_DD_01072022_Sf9_HILIC#37.16204.16204.4:1:Gdelta~2699.92501926922
1	A0A2H1WIY1	A0A2H1WIY1_SPOFR SFRICE_003274 OS=Spodoptera frugiperda OX=7108 GN=SFRICE_003274 PE=4 SV=1	STENGTLTDAVAHNAGSLTITAR	2698.87	LR	LY	373	0	SQBHexNAc (1)		2503.23	2502.22	0.406227	0.00101688	1.39521e+08	0	Comet(1.7E-17)	100	Confident	01072022_Sf9_HILIC#37_DD_RepX_Deglyco	SQbitK_SQbRepX_DD_01072022_Sf9_HILIC#37.16202.16202.5:1:Gdelta~2698.87286967815
1	A0A2H1WIY1	A0A2H1WIY1_SPOFR SFRICE_003274 OS=Spodoptera frugiperda OX=7108 GN=SFRICE_003274 PE=4 SV=1	STENGTLTDAVAHNAGSLTITAR	2697.86	LR	LY	373	0	SQBHexNAc (1)		2503.23	2502.22	0.503701	0.00126088	3.20091e+07	0	Comet(2.43E-11)	100	Confident	01072022_Sf9_HILIC#37_DD_RepX_Deglyco	SQbitK_SQbRepX_DD_01072022_Sf9_HILIC#37.16266.16266.5:1:Gdelta~2697.85681821275
1	A0A2H1WD18	A0A2H1WD18_SPOFR SFRICE_002537 OS=Spodoptera frugiperda OX=7108 GN=SFRICE_002537 PE=4 SV=1	IEHNTPNGDISFGPVFNATFLKDVLELQNK	2678.93	PK	IM	158	1	SQBHexNAc (17)		3560.79	3559.78	0.34381	0.00122423	1.65442e+07	0	Comet(1.27E-12)	100	Confident	01072022_Sf9_HILIC#35_DD_RepX_Deglyco	SQbitK_SQbRepX_DD_01072022_Sf9_HILIC#35.28037.28037.5:1:Gdelta~2678.93301489509
1	A0A2H1VNG6,A0A5Q0TYZ4	A0A2H1VNG6_SPOFR UDP-glucuronosyltransferase OS=Spodoptera frugiperda OX=7108 GN=SFRICE_023290 PE=3 SV=1,A0A5Q0TYZ4_SPOFR UDP-glucuronosyltransferase OS=Spodoptera frugiperda OX=7108 PE=2 SV=1	EMSANMSLEMLNTPAVK	2673.17	IK;IK	EA;EA	31;97	0	SQBHexNAc (3)		2068.96	2067.95	-0.108288	-0.000224044	4.96418e+07	0	Comet(2.81E-13)	100	Confident	01072022_Sf9_HILIC#32_DD_RepX_Deglyco	SQbitK_SQbRepX_DD_01072022_Sf9_HILIC#32.15003.15003.4:1:Gdelta~2673.16981135491
1	A0A2H1WD18	A0A2H1WD18_SPOFR SFRICE_002537 OS=Spodoptera frugiperda OX=7108 GN=SFRICE_002537 PE=4 SV=1	GGHAAYGQAVNYHMVNK	2647.03	VK	SQ	750	0	SQBHexNAc (11)		2019.93	2018.93	-1.20851	-0.00244111	2.06348e+07	0	Comet(8.59E-16)	100	Confident	01072022_Sf9_HILIC#35_DD_RepX_Deglyco	SQbitK_SQbRepX_DD_01072022_Sf9_HILIC#35.6788.6788.5:1:Gdelta~2647.02664601953
1	A0A2H1VKL4	A0A2H1VKL4_SPOFR SFRICE_011279 (Fragment) OS=Spodoptera frugiperda OX=7108 GN=SFRICE_011279 PE=3 SV=1	VHVSTNETLTVDNPIFVTATQQK	2638.01	TR	GV	34	0	SQBHexNAc (8)		2745.39	2744.39	-1.7908	-0.00491645	2.1343e+07	0	Comet(1.39E-11)	100	Confident	01072022_Sf9_HILIC#35_DD_RepX_Deglyco	SQbitK_SQbRepX_DD_01072022_Sf9_HILIC#35.17203.17203.5:1:Gdelta~2638.01431740729
1	A0A2H1VKL4	A0A2H1VKL4_SPOFR SFRICE_011279 (Fragment) OS=Spodoptera frugiperda OX=7108 GN=SFRICE_011279 PE=3 SV=1	VHVSTNETLTVDNPIFVTATQQK	2638.01	TR	GV	34	0	SQBHexNAc (8)		2745.4	2744.39	0.432562	0.00118755	4.78087e+07	0	Comet(1.77E-11)	100	Confident	01072022_Sf9_HILIC#34_DD_RepX_Deglyco	SQbitK_SQbRepX_DD_01072022_Sf9_HILIC#34.16471.16471.5:1:Gdelta~2638.007655695
1	A0A2H1VZW8	A0A2H1VZW8_SPOFR SFRICE_009962 OS=Spodoptera frugiperda OX=7108 GN=SFRICE_009962 PE=3 SV=1	LNVPANASVLNGSCSDPDQWIQITWK	2597.89	VR	TN	14	0	SQBHexNAc (2,8)	Carbamidomethylation of C (14)	3319.59	3318.57	4.54594	0.0150906	4.17097e+07	0	Comet(1.02E-20)	100	Confident	01072022_Sf9_HILIC#39_DD_RepX_Deglyco	SQbitK_SQbRepX_DD_01072022_Sf9_HILIC#39.29435.29435.5:1:Gdelta~2597.89258320572
1	A0A2H1WD18	A0A2H1WD18_SPOFR SFRICE_002537 OS=Spodoptera frugiperda OX=7108 GN=SFRICE_002537 PE=4 SV=1	IEHNTPNGDISFGPVFNATFLK	2568.84	PK	DV	158	0	SQBHexNAc (17)		2621.29	2620.28	1.55693	0.00408117	4.35091e+08	0	Comet(2.94E-15)	100	Confident	01072022_Sf9_HILIC#35_DD_RepX_Deglyco	SQbitK_SQbRepX_DD_01072022_Sf9_HILIC#35.23370.23370.4:1:Gdelta~2568.83710886194
1	A0A2H1WD18	A0A2H1WD18_SPOFR SFRICE_002537 OS=Spodoptera frugiperda OX=7108 GN=SFRICE_002537 PE=4 SV=1	IEHNTPNGDISFGPVFNATFLKDVLELQNK	2568.82	PK	IM	158	1	SQBHexNAc (17)		3560.8	3559.78	3.32629	0.0118442	3.36322e+08	0	Comet(1.38E-21)	100	Confident	01072022_Sf9_HILIC#34_DD_RepX_Deglyco	SQbitK_SQbRepX_DD_01072022_Sf9_HILIC#34.27312.27312.5:1:Gdelta~2568.82434206022
1	A0A2H1VGH5	A0A2H1VGH5_SPOFR SFRICE_003104 OS=Spodoptera frugiperda OX=7108 GN=SFRICE_003104 PE=3 SV=1	VFVGDWAPEILQNKTESALNVTR	2555.88	TK	SH	619	1	SQBHexNAc (13,20)		2993.52	2992.5	1.65931	0.00496717	9.41588e+06	0	Comet(1.4E-15)	100	Confident	01072022_Sf9_HILIC#39_DD_RepX_Deglyco	SQbitK_SQbRepX_DD_01072022_Sf9_HILIC#39.28335.28335.4:1:Gdelta~2555.88224375
1	A0A2H1VGH5	A0A2H1VGH5_SPOFR SFRICE_003104 OS=Spodoptera frugiperda OX=7108 GN=SFRICE_003104 PE=3 SV=1	VFVGDWAPEILQNKTESALNVTR	2555.88	TK	SH	619	1	SQBHexNAc (13,20)		2993.51	2992.5	1.00724	0.00301517	1.28962e+08	0	Comet(1.32E-15)	100	Confident	01072022_Sf9_HILIC#38_DD_RepX_Deglyco	SQbitK_SQbRepX_DD_01072022_Sf9_HILIC#38.27369.27369.4:1:Gdelta~2555.87980121875
1	A0A2H1VAE1	A0A2H1VAE1_SPOFR SFRICE_020278 OS=Spodoptera frugiperda OX=7108 GN=SFRICE_020278 PE=3 SV=1	TPDNFNVTFDYYGPSGLLK	2548.03	LR	SK	2002	0	SQBHexNAc (6)		2351.11	2350.1	-0.131365	-0.000308852	5.07217e+07	0	Comet(2.0E-11)	100	Confident	01072022_Sf9_HILIC#32_DD_RepX_Deglyco	SQbitK_SQbRepX_DD_01072022_Sf9_HILIC#32.18962.18962.4:1:Gdelta~2548.03268706284
1	A0A2H1WTF1	A0A2H1WTF1_SPOFR Dolichyl-diphosphooligosaccharide--protein glycotransferase (Fragment) OS=Spodoptera frugiperda OX=7108 GN=SFRICE_008092 PE=3 SV=1	TTLVDNNTWNNSHIALVGK	2538.88	NR	AM	70	0	SQBHexNAc (8)		2300.16	2299.14	1.78277	0.00410065	1.66361e+07	0	Comet(4.47E-13)	100	Confident	01072022_Sf9_HILIC#37_DD_RepX_Deglyco	SQbitK_SQbRepX_DD_01072022_Sf9_HILIC#37.16949.16949.4:1:Gdelta~2538.88077790625
1	A0A2H1WD18	A0A2H1WD18_SPOFR SFRICE_002537 OS=Spodoptera frugiperda OX=7108 GN=SFRICE_002537 PE=4 SV=1	IEHNTPNGDISFGPVFNATFLKDVLELQNK	2513.87	PK	IM	158	1	SQBHexNAc (17)		3560.8	3559.78	1.26889	0.00451823	7.7359e+07	0	Comet(6.24E-12)	100	Confident	01072022_Sf9_HILIC#34_DD_RepX_Deglyco	SQbitK_SQbRepX_DD_01072022_Sf9_HILIC#34.27095.27095.5:1:Gdelta~2513.86783996875
1	A0A2H1VGH5	A0A2H1VGH5_SPOFR SFRICE_003104 OS=Spodoptera frugiperda OX=7108 GN=SFRICE_003104 PE=3 SV=1	VFVGDWAPEILQNKTESALNVTR	2512.85	TK	SH	619	1	SQBHexNAc (13,17,20)		3196.6	3195.58	3.45514	0.0110447	5.39157e+07	0	Comet(2.73E-12)	100	Confident	01072022_Sf9_HILIC#38_DD_RepX_Deglyco	SQbitK_SQbRepX_DD_01072022_Sf9_HILIC#38.27392.27392.4:1:Gdelta~2512.85395710976
1	A0A2H1VZG5	A0A2H1VZG5_SPOFR SFRICE_011780 OS=Spodoptera frugiperda OX=7108 GN=SFRICE_011780 PE=4 SV=1	LLLDDSFSTTTDNDNTSR	2506.97	CK	VF	417	0	SQBHexNAc (16)		2218	2216.99	0.0700622	0.000155398	1.95152e+07	0	Comet(6.04E-12)	100	Confident	01072022_Sf9_HILIC#35_DD_RepX_Deglyco	SQbitK_SQbRepX_DD_01072022_Sf9_HILIC#35.13258.13258.4:1:Gdelta~2506.97304467996
1	A0A2H1WD18	A0A2H1WD18_SPOFR SFRICE_002537 OS=Spodoptera frugiperda OX=7108 GN=SFRICE_002537 PE=4 SV=1	IEHNTPNGDISFGPVFNATFLKDVLELQNK	2502.92	PK	IM	158	1	SQBHexNAc (17)		3560.78	3559.78	-2.94703	-0.0104938	1.70378e+07	0	Comet(4.99E-12)	100	Confident	01072022_Sf9_HILIC#35_DD_RepX_Deglyco	SQbitK_SQbRepX_DD_01072022_Sf9_HILIC#35.28000.28000.5:1:Gdelta~2502.92124130243
1	A0A2H1WD18	A0A2H1WD18_SPOFR SFRICE_002537 OS=Spodoptera frugiperda OX=7108 GN=SFRICE_002537 PE=4 SV=1	IEHNTPNGDISFGPVFNATFLK	2502.89	PK	DV	158	0	SQBHexNAc (17)		2621.29	2620.28	1.37077	0.00359317	5.57626e+07	0	Comet(4.96E-11)	100	Confident	01072022_Sf9_HILIC#35_DD_RepX_Deglyco	SQbitK_SQbRepX_DD_01072022_Sf9_HILIC#35.22025.22025.4:1:Gdelta~2502.89487535076
1	A0A2H1WIY1	A0A2H1WIY1_SPOFR SFRICE_003274 OS=Spodoptera frugiperda OX=7108 GN=SFRICE_003274 PE=4 SV=1	STENGTLTDAVAHNAGSLTITAR	2499.87	LR	LY	373	0	SQBHexNAc (1)		2503.23	2502.22	1.57672	0.00394688	6.36672e+07	0	Comet(2.7E-11)	100	Confident	01072022_Sf9_HILIC#37_DD_RepX_Deglyco	SQbitK_SQbRepX_DD_01072022_Sf9_HILIC#37.16182.16182.5:1:Gdelta~2499.87276293542
1	A0A5Q0TYU7	A0A5Q0TYU7_SPOFR UDP-glucuronosyltransferase OS=Spodoptera frugiperda OX=7108 PE=2 SV=1	GKTPANLTEIDVHDVAYK	2490.25	PK	MW	63	1	SQBHexNAc (6)		2174.1	2173.09	1.05767	0.00229948	1.11228e+07	0	Comet(4.04E-14)	100	Confident	01072022_Sf9_HILIC#33_DD_RepX_Deglyco	SQbitK_SQbRepX_DD_01072022_Sf9_HILIC#33.10894.10894.4:1:Gdelta~2490.25408768686
1	A0A2H1WD18	A0A2H1WD18_SPOFR SFRICE_002537 OS=Spodoptera frugiperda OX=7108 GN=SFRICE_002537 PE=4 SV=1	IEHNTPNGDISFGPVFNATFLKDVLELQNK	2488.92	PK	IM	158	1	SQBHexNAc (17)		3560.78	3559.78	-3.66738	-0.0130588	1.48069e+07	0	Comet(9.94E-21)	100	Confident	01072022_Sf9_HILIC#34_DD_RepX_Deglyco	SQbitK_SQbRepX_DD_01072022_Sf9_HILIC#34.27062.27062.5:1:Gdelta~2488.91504127499
1	A0A2H1WD18	A0A2H1WD18_SPOFR SFRICE_002537 OS=Spodoptera frugiperda OX=7108 GN=SFRICE_002537 PE=4 SV=1	IEHNTPNGDISFGPVFNATFLK	2486.78	PK	DV	158	0	SQBHexNAc (17)		2621.29	2620.28	-0.0262564	-6.88257e-05	5.41201e+07	0	Comet(2.08E-14)	100	Confident	01072022_Sf9_HILIC#35_DD_RepX_Deglyco	SQbitK_SQbRepX_DD_01072022_Sf9_HILIC#35.25011.25011.4:1:Gdelta~2486.77588443105
1	A0A2H1VZW8	A0A2H1VZW8_SPOFR SFRICE_009962 OS=Spodoptera frugiperda OX=7108 GN=SFRICE_009962 PE=3 SV=1	TNDDSETNNTMTLVYNK	2482.91	WK	NA	40	0	SQBHexNAc (5)		2162.94	2161.93	0.589384	0.0012748	3.07668e+07	0	Comet(4.27E-18)	100	Confident	01072022_Sf9_HILIC#36_DD_RepX_Deglyco	SQbitK_SQbRepX_DD_01072022_Sf9_HILIC#36.10463.10463.4:1:Gdelta~2482.90647694792
1	A0A2H1VZW8	A0A2H1VZW8_SPOFR SFRICE_009962 OS=Spodoptera frugiperda OX=7108 GN=SFRICE_009962 PE=3 SV=1	LNVPANASVLNGSCSDPDQWIQITWK	2475.87	VR	TN	14	0	SQBHexNAc (8,11)	Carbamidomethylation of C (14)	3319.59	3318.57	3.6633	0.0121606	7.02426e+07	0	Comet(1.64E-16)	100	Confident	01072022_Sf9_HILIC#37_DD_RepX_Deglyco	SQbitK_SQbRepX_DD_01072022_Sf9_HILIC#37.26649.26649.4:1:Gdelta~2475.86738278924
1	A0A2H1W0I4	A0A2H1W0I4_SPOFR Receptor protein-tyrosine kinase (Fragment) OS=Spodoptera frugiperda OX=7108 GN=SFRICE_012326 PE=4 SV=1	NFEPQVGLNYTNSTDEEGYVK	2459.87	TK	SL	774	0	SQBHexNAc (9,11)		2810.26	2809.25	2.97812	0.00836927	1.46029e+07	0	Comet(6.51E-13)	100	Confident	01072022_Sf9_HILIC#39_DD_RepX_Deglyco	SQbitK_SQbRepX_DD_01072022_Sf9_HILIC#39.18363.18363.4:1:Gdelta~2459.87068478363
1	A0A2H1VNG6,A0A5Q0TYZ4	A0A2H1VNG6_SPOFR UDP-glucuronosyltransferase OS=Spodoptera frugiperda OX=7108 GN=SFRICE_023290 PE=3 SV=1,A0A5Q0TYZ4_SPOFR UDP-glucuronosyltransferase OS=Spodoptera frugiperda OX=7108 PE=2 SV=1	EMSANMSLEMLNTPAVK	2459.7	IK;IK	EA;EA	31;97	0	SQBHexNAc (3)		2068.96	2067.95	0.599797	0.00124096	3.53314e+07	0	Comet(4.52E-14)	100	Confident	01072022_Sf9_HILIC#34_DD_RepX_Deglyco	SQbitK_SQbRepX_DD_01072022_Sf9_HILIC#34.16339.16339.4:1:Gdelta~2459.69999440455
1	A0A2H1WD18	A0A2H1WD18_SPOFR SFRICE_002537 OS=Spodoptera frugiperda OX=7108 GN=SFRICE_002537 PE=4 SV=1	IEHNTPNGDISFGPVFNATFLK	2436.8	PK	DV	158	0	SQBHexNAc (17)		2621.29	2620.28	0.0668276	0.000175174	1.44398e+07	0	Comet(3.46E-15)	100	Confident	01072022_Sf9_HILIC#35_DD_RepX_Deglyco	SQbitK_SQbRepX_DD_01072022_Sf9_HILIC#35.23405.23405.4:1:Gdelta~2436.7977395599
1	A0A2H1WD18	A0A2H1WD18_SPOFR SFRICE_002537 OS=Spodoptera frugiperda OX=7108 GN=SFRICE_002537 PE=4 SV=1	IEHNTPNGDISFGPVFNATFLKDVLELQNK	2436.79	PK	IM	158	1	SQBHexNAc (17)		3560.79	3559.78	1.06331	0.00378623	3.5335e+07	0	Comet(1.5E-11)	100	Confident	01072022_Sf9_HILIC#34_DD_RepX_Deglyco	SQbitK_SQbRepX_DD_01072022_Sf9_HILIC#34.27270.27270.5:1:Gdelta~2436.78574071651
1	A0A2H1WD18	A0A2H1WD18_SPOFR SFRICE_002537 OS=Spodoptera frugiperda OX=7108 GN=SFRICE_002537 PE=4 SV=1	IEHNTPNGDISFGPVFNATFLKDVLELQNK	2424.79	PK	IM	158	1	SQBHexNAc (17)		3560.8	3559.78	3.84022	0.0136742	1.50865e+07	0	Comet(2.75E-12)	100	Confident	01072022_Sf9_HILIC#34_DD_RepX_Deglyco	SQbitK_SQbRepX_DD_01072022_Sf9_HILIC#34.27290.27290.5:1:Gdelta~2424.79149619484
1	A0A2H1WD18	A0A2H1WD18_SPOFR SFRICE_002537 OS=Spodoptera frugiperda OX=7108 GN=SFRICE_002537 PE=4 SV=1	IEHNTPNGDISFGPVFNATFLK	2410.73	PK	DV	158	0	SQBHexNAc (17)		2621.29	2620.28	2.02312	0.00530317	2.96267e+07	0	Comet(4.11E-12)	100	Confident	01072022_Sf9_HILIC#34_DD_RepX_Deglyco	SQbitK_SQbRepX_DD_01072022_Sf9_HILIC#34.21096.21096.5:1:Gdelta~2410.73376661577
1	A0A2H1WD18	A0A2H1WD18_SPOFR SFRICE_002537 OS=Spodoptera frugiperda OX=7108 GN=SFRICE_002537 PE=4 SV=1	IEHNTPNGDISFGPVFNATFLK	2406.82	PK	DV	158	0	SQBHexNAc (17)		2621.29	2620.28	-0.770928	-0.00202083	2.86813e+08	0	Comet(2.8E-12)	100	Confident	01072022_Sf9_HILIC#35_DD_RepX_Deglyco	SQbitK_SQbRepX_DD_01072022_Sf9_HILIC#35.23094.23094.4:1:Gdelta~2406.81722507386
1	A0A2H1WD18	A0A2H1WD18_SPOFR SFRICE_002537 OS=Spodoptera frugiperda OX=7108 GN=SFRICE_002537 PE=4 SV=1	IEHNTPNGDISFGPVFNATFLKDVLELQNK	2403.78	PK	IM	158	1	SQBHexNAc (17)		3560.79	3559.78	0.857741	0.00305423	1.2685e+08	0	Comet(2.28E-11)	100	Confident	01072022_Sf9_HILIC#34_DD_RepX_Deglyco	SQbitK_SQbRepX_DD_01072022_Sf9_HILIC#34.27306.27306.5:1:Gdelta~2403.77792970646
1	A0A2H1WD18	A0A2H1WD18_SPOFR SFRICE_002537 OS=Spodoptera frugiperda OX=7108 GN=SFRICE_002537 PE=4 SV=1	IEHNTPNGDISFGPVFNATFLKDVLELQNK	2403.78	PK	IM	158	1	SQBHexNAc (17)		3560.8	3559.78	3.01793	0.0107462	9.42909e+07	0	Comet(3.04E-15)	100	Confident	01072022_Sf9_HILIC#34_DD_RepX_Deglyco	SQbitK_SQbRepX_DD_01072022_Sf9_HILIC#34.27324.27324.4:1:Gdelta~2403.77727569563
1	A0A2H1VZW8	A0A2H1VZW8_SPOFR SFRICE_009962 OS=Spodoptera frugiperda OX=7108 GN=SFRICE_009962 PE=3 SV=1	SATQLNLTSESPSAVGVLTLSR	2358.76	CK	LQ	105	0	SQBHexNAc (6)		2434.27	2433.26	-0.699606	-0.00170303	2.42089e+07	0	Comet(3.45E-16)	100	Confident	01072022_Sf9_HILIC#35_DD_RepX_Deglyco	SQbitK_SQbRepX_DD_01072022_Sf9_HILIC#35.19097.19097.4:1:Gdelta~2358.76080893684
1	A0A2H1WD18	A0A2H1WD18_SPOFR SFRICE_002537 OS=Spodoptera frugiperda OX=7108 GN=SFRICE_002537 PE=4 SV=1	IEHNTPNGDISFGPVFNATFLK	2340.71	PK	DV	158	0	SQBHexNAc (17)		2621.29	2620.28	0.0668276	0.000175174	1.35337e+07	0	Comet(3.26E-12)	100	Confident	01072022_Sf9_HILIC#35_DD_RepX_Deglyco	SQbitK_SQbRepX_DD_01072022_Sf9_HILIC#35.25075.25075.4:1:Gdelta~2340.71116985194
1	A0A2H1WEE3	A0A2H1WEE3_SPOFR Alpha-glucosidase (Fragment) OS=Spodoptera frugiperda OX=7108 GN=SFRICE_026018 PE=4 SV=1	DDASIQHGHYVVAGVPARNSSTNTLLAVAR	2326.86	MR	WK	470	1	SQBHexNAc (21)		3322.69	3321.67	2.68839	0.00893265	1.65727e+07	0	Comet(2.86E-13)	100	Confident	01072022_Sf9_HILIC#36_DD_RepX_Deglyco	SQbitK_SQbRepX_DD_01072022_Sf9_HILIC#36.14803.14803.6:1:Gdelta~2326.85627982748
1	A0A2H1WTF1	A0A2H1WTF1_SPOFR Dolichyl-diphosphooligosaccharide--protein glycotransferase (Fragment) OS=Spodoptera frugiperda OX=7108 GN=SFRICE_008092 PE=3 SV=1	TTLVDNNTWNNSHIALVGK	2321.92	NR	AM	70	0	SQBHexNAc (8)		2300.15	2299.14	-0.658806	-0.00151535	1.03177e+07	0	Comet(6.82E-14)	100	Confident	01072022_Sf9_HILIC#35_DD_RepX_Deglyco	SQbitK_SQbRepX_DD_01072022_Sf9_HILIC#35.13980.13980.4:1:Gdelta~2321.91712347292
1	A0A2H1W0I4	A0A2H1W0I4_SPOFR Receptor protein-tyrosine kinase (Fragment) OS=Spodoptera frugiperda OX=7108 GN=SFRICE_012326 PE=4 SV=1	NFEPQVGLNYTNSTDEEGYVK	2281.85	TK	SL	774	0	SQBHexNAc (9,11)		2810.24	2809.25	-3.79778	-0.0106727	1.17358e+07	0	Comet(1.22E-11)	100	Confident	01072022_Sf9_HILIC#38_DD_RepX_Deglyco	SQbitK_SQbRepX_DD_01072022_Sf9_HILIC#38.17452.17452.4:1:Gdelta~2281.8478185625
1	A0A2H1WD18	A0A2H1WD18_SPOFR SFRICE_002537 OS=Spodoptera frugiperda OX=7108 GN=SFRICE_002537 PE=4 SV=1	IEHNTPNGDISFGPVFNATFLK	2280.66	PK	DV	158	0	SQBHexNAc (17)		2621.29	2620.28	0.719179	0.00188517	1.33139e+07	0	Comet(1.58E-14)	100	Confident	01072022_Sf9_HILIC#34_DD_RepX_Deglyco	SQbitK_SQbRepX_DD_01072022_Sf9_HILIC#34.24752.24752.4:1:Gdelta~2280.66375513299
1	A0A2H1WD18	A0A2H1WD18_SPOFR SFRICE_002537 OS=Spodoptera frugiperda OX=7108 GN=SFRICE_002537 PE=4 SV=1	IEHNTPNGDISFGPVFNATFLK	2260.76	PK	DV	158	0	SQBHexNAc (17)		2621.29	2620.28	2.56102	0.00671317	3.86491e+07	0	Comet(5.44E-17)	100	Confident	01072022_Sf9_HILIC#34_DD_RepX_Deglyco	SQbitK_SQbRepX_DD_01072022_Sf9_HILIC#34.22136.22136.4:1:Gdelta~2260.76133397872
1	A0A2H1WD18	A0A2H1WD18_SPOFR SFRICE_002537 OS=Spodoptera frugiperda OX=7108 GN=SFRICE_002537 PE=4 SV=1	IEHNTPNGDISFGPVFNATFLK	2260.75	PK	DV	158	0	SQBHexNAc (17)		2621.29	2620.28	2.1162	0.00554717	9.66886e+08	0	Comet(3.3E-12)	100	Confident	01072022_Sf9_HILIC#34_DD_RepX_Deglyco	SQbitK_SQbRepX_DD_01072022_Sf9_HILIC#34.22178.22178.4:1:Gdelta~2260.75374874121
1	A0A2H1VLQ9	A0A2H1VLQ9_SPOFR SFRICE_022769 OS=Spodoptera frugiperda OX=7108 GN=SFRICE_022769 PE=3 SV=1	LQVLYLNNSNINTIQNR	2229.76	KK	TF	835	0	SQBHexNAc (8,16)		2423.25	2422.23	2.39818	0.00581137	1.11741e+07	0	Comet(1.28E-12)	100	Confident	01072022_Sf9_HILIC#39_DD_RepX_Deglyco	SQbitK_SQbRepX_DD_01072022_Sf9_HILIC#39.20390.20390.3:1:Gdelta~2229.76137835655
1	A0A2H1WH34	A0A2H1WH34_SPOFR SFRICE_006068 OS=Spodoptera frugiperda OX=7108 GN=SFRICE_006068 PE=4 SV=1	VFDDESFNFSSYK	2223.64	MK	CL	36	0	SQBHexNAc (8)		1787.76	1786.76	-0.275572	-0.000492658	1.24861e+07	0	Comet(2.11E-11)	100	Confident	01072022_Sf9_HILIC#36_DD_RepX_Deglyco	SQbitK_SQbRepX_DD_01072022_Sf9_HILIC#36.20461.20461.3:1:Gdelta~2223.63542090075
1	A0A2H1VLQ9	A0A2H1VLQ9_SPOFR SFRICE_022769 OS=Spodoptera frugiperda OX=7108 GN=SFRICE_022769 PE=3 SV=1	KLQVLYLNNSNINTIQNR	2214.78	KK	TF	834	1	SQBHexNAc (8,17)		2551.34	2550.33	0.196898	0.000502353	1.05342e+07	0	Comet(1.0E-12)	100	Confident	01072022_Sf9_HILIC#39_DD_RepX_Deglyco	SQbitK_SQbRepX_DD_01072022_Sf9_HILIC#39.18476.18476.4:1:Gdelta~2214.77604178125
1	A0A2H1VPV3	A0A2H1VPV3_SPOFR SFRICE_010099 (Fragment) OS=Spodoptera frugiperda OX=7108 GN=SFRICE_010099 PE=4 SV=1	NAQAAGYDCAIVHNVNSSDLETMSAK	2214.73	VR	NP	90	0	SQBHexNAc (16)	Carbamidomethylation of C (9)	2969.33	2968.32	1.43414	0.00425844	1.41666e+07	0	Comet(1.57E-14)	100	Confident	01072022_Sf9_HILIC#37_DD_RepX_Deglyco	SQbitK_SQbRepX_DD_01072022_Sf9_HILIC#37.17141.17141.4:1:Gdelta~2214.72645207371
1	A0A2H1W0I4	A0A2H1W0I4_SPOFR Receptor protein-tyrosine kinase (Fragment) OS=Spodoptera frugiperda OX=7108 GN=SFRICE_012326 PE=4 SV=1	NFEPQVGLNYTNSTDEEGYVK	2213.77	TK	SL	774	0	SQBHexNAc (9,11)		2810.26	2809.25	2.19669	0.00617327	1.56109e+08	0	Comet(2.52E-19)	100	Confident	01072022_Sf9_HILIC#39_DD_RepX_Deglyco	SQbitK_SQbRepX_DD_01072022_Sf9_HILIC#39.18418.18418.4:1:Gdelta~2213.76919981324
1	A0A2H1WEZ3	A0A2H1WEZ3_SPOFR SFRICE_014856 OS=Spodoptera frugiperda OX=7108 GN=SFRICE_014856 PE=4 SV=1	GDCSNATQLSVQLDTLLAEYER	2204.99	AR	EA	24	0	SQBHexNAc (4)	Carbamidomethylation of C (3)	2686.24	2685.24	-4.0738	-0.0109433	2.09437e+07	0	Comet(4.69E-17)	100	Doubtful	01072022_Sf9_HILIC#28_DD_RepX_Deglyco	SQbitK_SQbRepX_DD_01072022_Sf9_HILIC#28.22791.22791.4:1:Gdelta~2204.98738709772
1	A0A2H1WD18	A0A2H1WD18_SPOFR SFRICE_002537 OS=Spodoptera frugiperda OX=7108 GN=SFRICE_002537 PE=4 SV=1	IEHNTPNGDISFGPVFNATFLK	2200.71	PK	DV	158	0	SQBHexNAc (17)		2621.29	2620.28	-0.864775	-0.00226683	1.43483e+08	0	Comet(6.24E-17)	100	Confident	01072022_Sf9_HILIC#34_DD_RepX_Deglyco	SQbitK_SQbRepX_DD_01072022_Sf9_HILIC#34.22794.22794.4:1:Gdelta~2200.70919996043
1	A0A2H1WD18	A0A2H1WD18_SPOFR SFRICE_002537 OS=Spodoptera frugiperda OX=7108 GN=SFRICE_002537 PE=4 SV=1	IEHNTPNGDISFGPVFNATFLK	2191.79	PK	DV	158	0	SQBHexNAc (17)		2621.28	2620.28	-1.42328	-0.00373083	1.30523e+07	0	Comet(1.02E-11)	100	Confident	01072022_Sf9_HILIC#33_DD_RepX_Deglyco	SQbitK_SQbRepX_DD_01072022_Sf9_HILIC#33.19775.19775.4:1:Gdelta~2191.7946586813
1	A0A2H1WTF1	A0A2H1WTF1_SPOFR Dolichyl-diphosphooligosaccharide--protein glycotransferase (Fragment) OS=Spodoptera frugiperda OX=7108 GN=SFRICE_008092 PE=3 SV=1	TTLVDNNTWNNSHIALVGK	2189.75	NR	AM	70	0	SQBHexNAc (8)		2300.15	2299.14	-0.0214564	-4.93529e-05	1.35758e+07	0	Comet(4.13E-15)	100	Confident	01072022_Sf9_HILIC#37_DD_RepX_Deglyco	SQbitK_SQbRepX_DD_01072022_Sf9_HILIC#37.16828.16828.3:1:Gdelta~2189.74571353125
1	A0A2H1WKS7	A0A2H1WKS7_SPOFR SFRICE_030327 OS=Spodoptera frugiperda OX=7108 GN=SFRICE_030327 PE=3 SV=1	CGPLSGAYNATLGAACR	2188.74	GR	KL	484	0	SQBHexNAc (9)	Carbamidomethylation of C (1,16)	1941.88	1940.87	1.41994	0.00275735	1.26255e+07	0	Comet(1.01E-18)	100	Confident	01072022_Sf9_HILIC#38_DD_RepX_Deglyco	SQbitK_SQbRepX_DD_01072022_Sf9_HILIC#38.16926.16926.3:1:Gdelta~2188.7423044699
1	A0A2H1WKS7	A0A2H1WKS7_SPOFR SFRICE_030327 OS=Spodoptera frugiperda OX=7108 GN=SFRICE_030327 PE=3 SV=1	CGPLSGAYNATLGAACR	2188.74	GR	KL	484	0	SQBHexNAc (9)	Carbamidomethylation of C (1,16)	1941.88	1940.87	0.539861	0.00104835	5.89951e+07	0	Comet(4.64E-24)	100	Confident	01072022_Sf9_HILIC#38_DD_RepX_Deglyco	SQbitK_SQbRepX_DD_01072022_Sf9_HILIC#38.17081.17081.3:1:Gdelta~2188.74202694429
1	A0A2H1WKS7	A0A2H1WKS7_SPOFR SFRICE_030327 OS=Spodoptera frugiperda OX=7108 GN=SFRICE_030327 PE=3 SV=1	CGPLSGAYNATLGAACR	2188.74	GR	KL	484	0	SQBHexNAc (9)	Carbamidomethylation of C (1,16)	1941.88	1940.87	0.917331	0.00178135	2.17845e+07	0	Comet(6.57E-20)	100	Confident	01072022_Sf9_HILIC#38_DD_RepX_Deglyco	SQbitK_SQbRepX_DD_01072022_Sf9_HILIC#38.17157.17157.3:1:Gdelta~2188.74027899235
1	A0A2H1VKL4	A0A2H1VKL4_SPOFR SFRICE_011279 (Fragment) OS=Spodoptera frugiperda OX=7108 GN=SFRICE_011279 PE=3 SV=1	VHVSTNETLTVDNPIFVTATQQK	2180.81	TR	GV	34	0	SQBHexNAc (8)		2745.4	2744.39	0.610314	0.00167555	1.53391e+07	0	Comet(8.13E-15)	100	Confident	01072022_Sf9_HILIC#35_DD_RepX_Deglyco	SQbitK_SQbRepX_DD_01072022_Sf9_HILIC#35.16856.16856.4:1:Gdelta~2180.81136400798
1	A0A2H1WD18	A0A2H1WD18_SPOFR SFRICE_002537 OS=Spodoptera frugiperda OX=7108 GN=SFRICE_002537 PE=4 SV=1	IEHNTPNGDISFGPVFNATFLK	2180.8	PK	DV	158	0	SQBHexNAc (17)		2621.29	2620.28	-0.0262564	-6.88257e-05	2.39792e+08	0	Comet(4.22E-14)	100	Confident	01072022_Sf9_HILIC#33_DD_RepX_Deglyco	SQbitK_SQbRepX_DD_01072022_Sf9_HILIC#33.19239.19239.4:1:Gdelta~2180.80165084115
1	A0A2H1WD18	A0A2H1WD18_SPOFR SFRICE_002537 OS=Spodoptera frugiperda OX=7108 GN=SFRICE_002537 PE=4 SV=1	IEHNTPNGDISFGPVFNATFLK	2180.8	PK	DV	158	0	SQBHexNAc (17)		2621.29	2620.28	0.159912	0.000419174	2.01009e+07	0	Comet(1.18E-11)	100	Confident	01072022_Sf9_HILIC#33_DD_RepX_Deglyco	SQbitK_SQbRepX_DD_01072022_Sf9_HILIC#33.19186.19186.4:1:Gdelta~2180.80123004361
1	A0A2H1W1S3	A0A2H1W1S3_SPOFR SFRICE_003776 (Fragment) OS=Spodoptera frugiperda OX=7108 GN=SFRICE_003776 PE=3 SV=1	WQHCDIPSCANTSDEFDNR	2161.96	VR	NG	120	0	SQBHexNAc (8)	Carbamidomethylation of C (4,9)	2555.02	2554.01	-0.940838	-0.00240386	2.82639e+07	0	Comet(7.74E-18)	100	Confident	01072022_Sf9_HILIC#33_DD_RepX_Deglyco	SQbitK_SQbRepX_DD_01072022_Sf9_HILIC#33.9868.9868.4:1:Gdelta~2161.96272021794
1	A0A2H1WD30	A0A2H1WD30_SPOFR SFRICE015252.2 (Fragment) OS=Spodoptera frugiperda OX=7108 GN=SFRICE015252.2 PE=3 SV=1	EINETAWHALFFDMGAASTK	2123.94	RK	AA	206	0	SQBHexNAc (5)		2442.12	2441.12	-2.48923	-0.00607903	5.95607e+07	0	Comet(1.14E-16)	100	Confident	01072022_Sf9_HILIC#25_DD_RepX_Deglyco	SQbitK_SQbRepX_DD_01072022_Sf9_HILIC#25.23134.23134.4:1:Gdelta~2123.93717450469
1	A0A2H1WD18	A0A2H1WD18_SPOFR SFRICE_002537 OS=Spodoptera frugiperda OX=7108 GN=SFRICE_002537 PE=4 SV=1	IEHNTPNGDISFGPVFNATFLK	2120.74	PK	DV	158	0	SQBHexNAc (17)		2621.29	2620.28	0.159912	0.000419174	4.10965e+07	0	Comet(6.6E-13)	100	Confident	01072022_Sf9_HILIC#33_DD_RepX_Deglyco	SQbitK_SQbRepX_DD_01072022_Sf9_HILIC#33.19954.19954.4:1:Gdelta~2120.74329795802
1	A0A2H1V8B5	A0A2H1V8B5_SPOFR SFRICE_001800 OS=Spodoptera frugiperda OX=7108 GN=SFRICE_001800 PE=4 SV=1	LNKTNVVHYICAK	2116.82	AK	TS	19	1	SQBHexNAc (2)	Carbamidomethylation of C (11)	1762.92	1761.91	0.179413	0.00031629	2.32102e+07	0	Comet(1.62E-11)	100	Confident	01072022_Sf9_HILIC#29_DD_RepX_Deglyco	SQbitK_SQbRepX_DD_01072022_Sf9_HILIC#29.8598.8598.6:1:Gdelta~2116.81670197391
1	A0A2H1WIY1	A0A2H1WIY1_SPOFR SFRICE_003274 OS=Spodoptera frugiperda OX=7108 GN=SFRICE_003274 PE=4 SV=1	ALLAPHANVSATGPLVVHTRPAR	2112.94	GR	HT	1286	0	SQBHexNAc (8)		2551.4	2550.4	-2.39392	-0.00610788	9.91855e+08	0	Comet(9.54E-13)	100	Confident	01072022_Sf9_HILIC#31_DD_RepX_Deglyco	SQbitK_SQbRepX_DD_01072022_Sf9_HILIC#31.10444.10444.6:1:Gdelta~2112.94488581276
1	A0A2H1WD18	A0A2H1WD18_SPOFR SFRICE_002537 OS=Spodoptera frugiperda OX=7108 GN=SFRICE_002537 PE=4 SV=1	IEHNTPNGDISFGPVFNATFLK	2095.72	PK	DV	158	0	SQBHexNAc (17)		2621.28	2620.28	-1.51636	-0.00397483	1.13003e+07	0	Comet(2.37E-11)	100	Confident	01072022_Sf9_HILIC#33_DD_RepX_Deglyco	SQbitK_SQbRepX_DD_01072022_Sf9_HILIC#33.21061.21061.5:1:Gdelta~2095.71864269062
1	A0A2H1WD18	A0A2H1WD18_SPOFR SFRICE_002537 OS=Spodoptera frugiperda OX=7108 GN=SFRICE_002537 PE=4 SV=1	IEHNTPNGDISFGPVFNATFLKDVLELQNK	2095.7	PK	IM	158	1	SQBHexNAc (17)		3560.8	3559.78	2.1948	0.00781523	1.83035e+07	0	Comet(2.36E-21)	100	Confident	01072022_Sf9_HILIC#33_DD_RepX_Deglyco	SQbitK_SQbRepX_DD_01072022_Sf9_HILIC#33.25583.25583.5:1:Gdelta~2095.70259799095
1	A0A2H1WEE3	A0A2H1WEE3_SPOFR Alpha-glucosidase (Fragment) OS=Spodoptera frugiperda OX=7108 GN=SFRICE_026018 PE=4 SV=1	DDASIQHGHYVVAGVPARNSSTNTLLAVAR	2076.73	MR	WK	470	1	SQBHexNAc (21)		3322.68	3321.67	1.25551	0.00417165	1.50872e+07	0	Comet(2.79E-12)	100	Confident	01072022_Sf9_HILIC#35_DD_RepX_Deglyco	SQbitK_SQbRepX_DD_01072022_Sf9_HILIC#35.13534.13534.5:1:Gdelta~2076.72553730683
1	A0A2H1WNK9	A0A2H1WNK9_SPOFR SFRICE_040026 (Fragment) OS=Spodoptera frugiperda OX=7108 GN=SFRICE_040026 PE=4 SV=1	NLVNLQYLNISHNYIR	2069.7	FR	TL	144	0	SQBHexNAc (9)		2177.13	2176.13	-0.392759	-0.00085509	1.48407e+07	0	Comet(2.85E-14)	100	Confident	01072022_Sf9_HILIC#34_DD_RepX_Deglyco	SQbitK_SQbRepX_DD_01072022_Sf9_HILIC#34.21192.21192.3:1:Gdelta~2069.69641490504
1	A0A2H1VKL4	A0A2H1VKL4_SPOFR SFRICE_011279 (Fragment) OS=Spodoptera frugiperda OX=7108 GN=SFRICE_011279 PE=3 SV=1	VHVSTNETLTVDNPIFVTATQQK	2063.73	TR	GV	34	0	SQBHexNAc (8)		2745.4	2744.39	0.343686	0.000943554	1.33598e+07	0	Comet(7.45E-13)	100	Confident	01072022_Sf9_HILIC#35_DD_RepX_Deglyco	SQbitK_SQbRepX_DD_01072022_Sf9_HILIC#35.17264.17264.4:1:Gdelta~2063.73484578189
1	A0A2H1VKA9	A0A2H1VKA9_SPOFR Fucosyltransferase OS=Spodoptera frugiperda OX=7108 GN=SFRICE_001461 PE=3 SV=1	LHDKINGQIGVHIVNK	2063.73	ER	SH	309	1	SQBHexNAc (15)		1988.09	1987.09	-2.09296	-0.004161	1.11804e+07	0	Comet(6.8E-12)	100	Confident	01072022_Sf9_HILIC#37_DD_RepX_Deglyco	SQbitK_SQbRepX_DD_01072022_Sf9_HILIC#37.9260.9260.5:1:Gdelta~2063.73437489936
1	A0A2H1VNB4	A0A2H1VNB4_SPOFR SFRICE_003658 OS=Spodoptera frugiperda OX=7108 GN=SFRICE_003658 PE=3 SV=1	IHACAIEAVANMTTSVK	2063.73	NR	IT	123	0	SQBHexNAc (11)	Carbamidomethylation of C (4)	2018.98	2017.98	-2.3986	-0.00484275	1.23299e+07	0	Comet(2.73E-14)	100	Confident	01072022_Sf9_HILIC#35_DD_RepX_Deglyco	SQbitK_SQbRepX_DD_01072022_Sf9_HILIC#35.15091.15091.4:1:Gdelta~2063.73410260774
1	A0A2H1VNB4	A0A2H1VNB4_SPOFR SFRICE_003658 OS=Spodoptera frugiperda OX=7108 GN=SFRICE_003658 PE=3 SV=1	IHACAIEAVANMTTSVK	2063.73	NR	IT	123	0	SQBHexNAc (11)	Carbamidomethylation of C (4)	2018.98	2017.98	-2.88201	-0.00581875	1.2616e+07	0	Comet(9.46E-15)	100	Confident	01072022_Sf9_HILIC#35_DD_RepX_Deglyco	SQbitK_SQbRepX_DD_01072022_Sf9_HILIC#35.15107.15107.3:1:Gdelta~2063.73165779505
1	A0A2H1VNB4	A0A2H1VNB4_SPOFR SFRICE_003658 OS=Spodoptera frugiperda OX=7108 GN=SFRICE_003658 PE=3 SV=1	IHACAIEAVANMTTSVK	2063.73	NR	IT	123	0	SQBHexNAc (11)	Carbamidomethylation of C (4)	2018.98	2017.98	-1.82059	-0.00367575	3.05597e+07	0	Comet(9.66E-12)	100	Confident	01072022_Sf9_HILIC#35_DD_RepX_Deglyco	SQbitK_SQbRepX_DD_01072022_Sf9_HILIC#35.15178.15178.3:1:Gdelta~2063.72804589041
1	A0A2H1VNB4	A0A2H1VNB4_SPOFR SFRICE_003658 OS=Spodoptera frugiperda OX=7108 GN=SFRICE_003658 PE=3 SV=1	IHACAIEAVANMTTSVK	2063.73	NR	IT	123	0	SQBHexNAc (11)	Carbamidomethylation of C (4)	2018.99	2017.98	-0.584823	-0.00118075	2.30523e+07	0	Comet(2.1E-16)	100	Confident	01072022_Sf9_HILIC#35_DD_RepX_Deglyco	SQbitK_SQbRepX_DD_01072022_Sf9_HILIC#35.15229.15229.4:1:Gdelta~2063.72792553968
1	A0A2H1WEE3	A0A2H1WEE3_SPOFR Alpha-glucosidase (Fragment) OS=Spodoptera frugiperda OX=7108 GN=SFRICE_026018 PE=4 SV=1	MSENKTEGYDNYFVWK	2063.73	FR	EG	206	1	SQBHexNAc (2)		2213.97	2212.96	-0.790041	-0.00174913	3.09021e+08	0	Comet(3.07E-11)	100	Confident	01072022_Sf9_HILIC#35_DD_RepX_Deglyco	SQbitK_SQbRepX_DD_01072022_Sf9_HILIC#35.14843.14843.4:1:Gdelta~2063.72628554203
1	A0A2H1VKV3	A0A2H1VKV3_SPOFR SFRICE_025090 OS=Spodoptera frugiperda OX=7108 GN=SFRICE_025090 PE=4 SV=1	SEGQVNHTKVDVELCK	2063.73	TK	TE	41	1	SQBHexNAc (8)	Carbamidomethylation of C (15)	2045.98	2044.97	-1.09508	-0.00224052	2.21467e+07	0	Comet(6.63E-13)	100	Confident	01072022_Sf9_HILIC#38_DD_RepX_Deglyco	SQbitK_SQbRepX_DD_01072022_Sf9_HILIC#38.7836.7836.4:1:Gdelta~2063.72506071488
1	A0A2H1VKA9	A0A2H1VKA9_SPOFR Fucosyltransferase OS=Spodoptera frugiperda OX=7108 GN=SFRICE_001461 PE=3 SV=1	LHDKINGQIGVHIVNK	2063.72	ER	SH	309	1	SQBHexNAc (15)		1988.09	1987.09	0.240229	0.000477598	9.35904e+06	0	Comet(2.01E-11)	100	Confident	01072022_Sf9_HILIC#37_DD_RepX_Deglyco	SQbitK_SQbRepX_DD_01072022_Sf9_HILIC#37.9270.9270.4:1:Gdelta~2063.7238176626
1	A0A2H1WEZ3	A0A2H1WEZ3_SPOFR SFRICE_014856 OS=Spodoptera frugiperda OX=7108 GN=SFRICE_014856 PE=4 SV=1	VRWNTSEWGCDSVLTAAER	2063.72	PR	LW	88	1	SQBHexNAc (4)	Carbamidomethylation of C (10)	2440.12	2439.11	-0.032622	-7.96016e-05	2.36113e+07	0	Comet(8.72E-14)	100	Confident	01072022_Sf9_HILIC#34_DD_RepX_Deglyco	SQbitK_SQbRepX_DD_01072022_Sf9_HILIC#34.15777.15777.5:1:Gdelta~2063.72263479958
1	A0A2H1VKA9	A0A2H1VKA9_SPOFR Fucosyltransferase OS=Spodoptera frugiperda OX=7108 GN=SFRICE_001461 PE=3 SV=1	LHDKINGQIGVHIVNK	2063.72	ER	SH	309	1	SQBHexNAc (15)		1988.09	1987.09	-1.23334	-0.002452	1.31249e+07	0	Comet(6.34E-12)	100	Confident	01072022_Sf9_HILIC#36_DD_RepX_Deglyco	SQbitK_SQbRepX_DD_01072022_Sf9_HILIC#36.8779.8779.5:1:Gdelta~2063.72260316404
1	A0A2H1VD60	A0A2H1VD60_SPOFR SFRICE_015538 OS=Spodoptera frugiperda OX=7108 GN=SFRICE_015538 PE=4 SV=1	CDVVNATDVNINYQWAK	2063.72	VK	TK	28	0	SQBHexNAc (5)	Carbamidomethylation of C (1)	2213.02	2212.01	2.49148	0.0055137	1.27039e+07	0	Comet(9.88E-14)	100	Confident	01072022_Sf9_HILIC#36_DD_RepX_Deglyco	SQbitK_SQbRepX_DD_01072022_Sf9_HILIC#36.17590.17590.3:1:Gdelta~2063.72195110948
1	A0A2H1WEZ3	A0A2H1WEZ3_SPOFR SFRICE_014856 OS=Spodoptera frugiperda OX=7108 GN=SFRICE_014856 PE=4 SV=1	WNTSEWGCDSVLTAAER	2063.72	VR	LW	90	0	SQBHexNAc (2)	Carbamidomethylation of C (8)	2184.96	2183.94	2.32652	0.00508333	3.46994e+07	0	Comet(2.56E-11)	100	Confident	01072022_Sf9_HILIC#34_DD_RepX_Deglyco	SQbitK_SQbRepX_DD_01072022_Sf9_HILIC#34.16648.16648.3:1:Gdelta~2063.71816134462
1	A0A2H1WEE3	A0A2H1WEE3_SPOFR Alpha-glucosidase (Fragment) OS=Spodoptera frugiperda OX=7108 GN=SFRICE_026018 PE=4 SV=1	DDASIQHGHYVVAGVPARNSSTNTLLAVAR	2063.71	MR	WK	470	1	SQBHexNAc (21)		3322.69	3321.67	2.90869	0.00966465	1.75929e+07	0	Comet(1.93E-11)	100	Confident	01072022_Sf9_HILIC#35_DD_RepX_Deglyco	SQbitK_SQbRepX_DD_01072022_Sf9_HILIC#35.13506.13506.5:1:Gdelta~2063.71329062427
1	A0A2H1WEZ3	A0A2H1WEZ3_SPOFR SFRICE_014856 OS=Spodoptera frugiperda OX=7108 GN=SFRICE_014856 PE=4 SV=1	WNTSEWGCDSVLTAAER	2063.71	VR	LW	90	0	SQBHexNAc (2)	Carbamidomethylation of C (8)	2184.96	2183.94	4.11466	0.00899033	2.58646e+07	0	Comet(5.57E-13)	100	Confident	01072022_Sf9_HILIC#34_DD_RepX_Deglyco	SQbitK_SQbRepX_DD_01072022_Sf9_HILIC#34.16588.16588.4:1:Gdelta~2063.7065743555
1	A0A2H1VKL4	A0A2H1VKL4_SPOFR SFRICE_011279 (Fragment) OS=Spodoptera frugiperda OX=7108 GN=SFRICE_011279 PE=3 SV=1	VHVSTNETLTVDNPIFVTATQQK	2038.69	TR	GV	34	0	SQBHexNAc (8)		2745.4	2744.39	1.76643	0.00484955	1.26029e+07	0	Comet(4.96E-12)	100	Confident	01072022_Sf9_HILIC#35_DD_RepX_Deglyco	SQbitK_SQbRepX_DD_01072022_Sf9_HILIC#35.18264.18264.4:1:Gdelta~2038.68569056998
1	A0A2H1WD18	A0A2H1WD18_SPOFR SFRICE_002537 OS=Spodoptera frugiperda OX=7108 GN=SFRICE_002537 PE=4 SV=1	IEHNTPNGDISFGPVFNATFLKDVLELQNK	2034.77	PK	IM	158	1	SQBHexNAc (17)		3560.78	3559.78	-4.07852	-0.0145228	1.29265e+07	0	Comet(1.1E-11)	100	Confident	01072022_Sf9_HILIC#32_DD_RepX_Deglyco	SQbitK_SQbRepX_DD_01072022_Sf9_HILIC#32.24696.24696.5:1:Gdelta~2034.77289143027
1	A0A2H1WNK9	A0A2H1WNK9_SPOFR SFRICE_040026 (Fragment) OS=Spodoptera frugiperda OX=7108 GN=SFRICE_040026 PE=4 SV=1	NLVNLQYLNISHNYIR	2028.69	FR	TL	144	0	SQBHexNAc (9)		2177.13	2176.13	-0.841973	-0.00183309	1.55104e+07	0	Comet(4.31E-14)	100	Confident	01072022_Sf9_HILIC#33_DD_RepX_Deglyco	SQbitK_SQbRepX_DD_01072022_Sf9_HILIC#33.17478.17478.3:1:Gdelta~2028.68939801418
1	A0A2H1WJZ8	A0A2H1WJZ8_SPOFR SFRICE_003260 (Fragment) OS=Spodoptera frugiperda OX=7108 GN=SFRICE_003260 PE=4 SV=1	SVNLNLTAEVFGHSLNVLEVGGR	2027.7	PR	QG	632	0	SQBHexNAc (5)		2628.37	2627.36	2.44382	0.00642325	5.01964e+06	0	Comet(2.72E-14)	100	Confident	01072022_Sf9_HILIC#34_DD_RepX_Deglyco	SQbitK_SQbRepX_DD_01072022_Sf9_HILIC#34.25764.25764.3:1:Gdelta~2027.69756913469
1	A0A2H1WAL2	A0A2H1WAL2_SPOFR SFRICE_008314 OS=Spodoptera frugiperda OX=7108 GN=SFRICE_008314 PE=4 SV=1	TFSALSVVNLSNNEIK	2027.68	LR	SI	429	0	SQBHexNAc (9)		1939	1937.99	0.172134	0.000333768	9.3367e+06	0	Comet(2.85E-11)	100	Confident	01072022_Sf9_HILIC#36_DD_RepX_Deglyco	SQbitK_SQbRepX_DD_01072022_Sf9_HILIC#36.21885.21885.3:1:Gdelta~2027.68377444225
1	A0A2H1WNK9	A0A2H1WNK9_SPOFR SFRICE_040026 (Fragment) OS=Spodoptera frugiperda OX=7108 GN=SFRICE_040026 PE=4 SV=1	NLVNLQYLNISHNYIR	2027.68	FR	TL	144	0	SQBHexNAc (9)		2177.13	2176.13	-1.51442	-0.00329709	2.36842e+07	0	Comet(1.02E-13)	100	Confident	01072022_Sf9_HILIC#34_DD_RepX_Deglyco	SQbitK_SQbRepX_DD_01072022_Sf9_HILIC#34.18589.18589.4:1:Gdelta~2027.68000393031
1	A0A2H1VZW8	A0A2H1VZW8_SPOFR SFRICE_009962 OS=Spodoptera frugiperda OX=7108 GN=SFRICE_009962 PE=3 SV=1	SATQLNLTSESPSAVGVLTLSR	2026.7	CK	LQ	105	0	SQBHexNAc (6)		2434.27	2433.26	0.380801	0.000926972	2.73365e+07	0	Comet(1.21E-13)	100	Confident	01072022_Sf9_HILIC#36_DD_RepX_Deglyco	SQbitK_SQbRepX_DD_01072022_Sf9_HILIC#36.21481.21481.3:1:Gdelta~2026.70077839752
1	A0A2H1WCI3	A0A2H1WCI3_SPOFR SFRICE_021027 OS=Spodoptera frugiperda OX=7108 GN=SFRICE_021027 PE=4 SV=1	AMGPLYNSTHIIIDAIADK	2026.7	MR	QA	69	0	Oxidation of M (2);SQBHexNAc (8)		2262.13	2261.12	-1.98299	-0.00448578	1.1967e+07	0	Comet(4.17E-11)	100	Confident	01072022_Sf9_HILIC#34_DD_RepX_Deglyco	SQbitK_SQbRepX_DD_01072022_Sf9_HILIC#34.19274.19274.3:1:Gdelta~2026.69591774999
1	A0A2H1WNK9	A0A2H1WNK9_SPOFR SFRICE_040026 (Fragment) OS=Spodoptera frugiperda OX=7108 GN=SFRICE_040026 PE=4 SV=1	NLVNLQYLNISHNYIR	2026.7	FR	TL	144	0	SQBHexNAc (9)		2177.13	2176.13	-1.06612	-0.00232109	4.06243e+07	0	Comet(2.92E-18)	100	Confident	01072022_Sf9_HILIC#34_DD_RepX_Deglyco	SQbitK_SQbRepX_DD_01072022_Sf9_HILIC#34.18719.18719.3:1:Gdelta~2026.69531852269
1	A0A2H1WNK9	A0A2H1WNK9_SPOFR SFRICE_040026 (Fragment) OS=Spodoptera frugiperda OX=7108 GN=SFRICE_040026 PE=4 SV=1	NLVNLQYLNISHNYIR	2026.7	FR	TL	144	0	SQBHexNAc (9)		2177.13	2176.13	-1.06612	-0.00232109	5.11792e+07	0	Comet(3.83E-18)	100	Confident	01072022_Sf9_HILIC#35_DD_RepX_Deglyco	SQbitK_SQbRepX_DD_01072022_Sf9_HILIC#35.19485.19485.3:1:Gdelta~2026.69502492149
1	A0A2H1WNK9	A0A2H1WNK9_SPOFR SFRICE_040026 (Fragment) OS=Spodoptera frugiperda OX=7108 GN=SFRICE_040026 PE=4 SV=1	NLVNLQYLNISHNYIR	2026.69	FR	TL	144	0	SQBHexNAc (9)		2177.13	2176.13	-1.40234	-0.00305309	1.47069e+08	0	Comet(1.38E-15)	100	Confident	01072022_Sf9_HILIC#35_DD_RepX_Deglyco	SQbitK_SQbRepX_DD_01072022_Sf9_HILIC#35.19546.19546.3:1:Gdelta~2026.69257174683
1	A0A2H1WKS7	A0A2H1WKS7_SPOFR SFRICE_030327 OS=Spodoptera frugiperda OX=7108 GN=SFRICE_030327 PE=3 SV=1	CGPLSGAYNATLGAACRK	2026.69	GR	LL	484	1	SQBHexNAc (9)	Carbamidomethylation of C (1,16)	2069.97	2068.97	-1.46846	-0.00303967	1.53942e+07	0	Comet(4.54E-13)	100	Confident	01072022_Sf9_HILIC#38_DD_RepX_Deglyco	SQbitK_SQbRepX_DD_01072022_Sf9_HILIC#38.15750.15750.3:1:Gdelta~2026.69237119515
1	A0A2H1VNH9	A0A2H1VNH9_SPOFR Mannosyltransferase OS=Spodoptera frugiperda OX=7108 GN=SFRICE_003969 PE=3 SV=1	HNLSQYDHNEFPGVVPR	2026.69	HR	TF	37	0	SQBHexNAc (4)		2212.04	2211.03	-0.427199	-0.000944981	1.45686e+07	0	Comet(1.44E-13)	100	Confident	01072022_Sf9_HILIC#38_DD_RepX_Deglyco	SQbitK_SQbRepX_DD_01072022_Sf9_HILIC#38.14475.14475.4:1:Gdelta~2026.69222705654
1	A0A2H1WKS7	A0A2H1WKS7_SPOFR SFRICE_030327 OS=Spodoptera frugiperda OX=7108 GN=SFRICE_030327 PE=3 SV=1	CGPLSGAYNATLGAACR	2026.69	GR	KL	484	0	SQBHexNAc (9)	Carbamidomethylation of C (1,16)	1941.88	1940.87	0.665513	0.00129235	6.50074e+07	0	Comet(6.39E-20)	100	Confident	01072022_Sf9_HILIC#38_DD_RepX_Deglyco	SQbitK_SQbRepX_DD_01072022_Sf9_HILIC#38.17159.17159.3:1:Gdelta~2026.69178548176
1	A0A2H1WAL2	A0A2H1WAL2_SPOFR SFRICE_008314 OS=Spodoptera frugiperda OX=7108 GN=SFRICE_008314 PE=4 SV=1	SPTLLSNLTFLNVSHNR	2026.69	NR	IT	526	0	SQBHexNAc (9)		2116.1	2115.1	0.354137	0.000749392	1.18306e+07	0	Comet(4.46E-11)	100	Confident	01072022_Sf9_HILIC#35_DD_RepX_Deglyco	SQbitK_SQbRepX_DD_01072022_Sf9_HILIC#35.20887.20887.4:1:Gdelta~2026.69177344983
1	A0A2H1WTF1	A0A2H1WTF1_SPOFR Dolichyl-diphosphooligosaccharide--protein glycotransferase (Fragment) OS=Spodoptera frugiperda OX=7108 GN=SFRICE_008092 PE=3 SV=1	TTLVDNNTWNNSHIALVGK	2026.69	NR	AM	70	0	SQBHexNAc (8)		2300.15	2299.14	0.296784	0.000682647	3.58183e+08	0	Comet(7.73E-15)	100	Confident	01072022_Sf9_HILIC#36_DD_RepX_Deglyco	SQbitK_SQbRepX_DD_01072022_Sf9_HILIC#36.15594.15594.3:1:Gdelta~2026.69161620745
1	A0A2H1WTF1	A0A2H1WTF1_SPOFR Dolichyl-diphosphooligosaccharide--protein glycotransferase (Fragment) OS=Spodoptera frugiperda OX=7108 GN=SFRICE_008092 PE=3 SV=1	TTLVDNNTWNNSHIALVGK	2026.69	NR	AM	70	0	SQBHexNAc (8)		2300.15	2299.14	0.402863	0.000926647	1.04165e+07	0	Comet(4.43E-11)	100	Confident	01072022_Sf9_HILIC#36_DD_RepX_Deglyco	SQbitK_SQbRepX_DD_01072022_Sf9_HILIC#36.15537.15537.4:1:Gdelta~2026.69100107826
1	A0A2H1WTF1	A0A2H1WTF1_SPOFR Dolichyl-diphosphooligosaccharide--protein glycotransferase (Fragment) OS=Spodoptera frugiperda OX=7108 GN=SFRICE_008092 PE=3 SV=1	TTLVDNNTWNNSHIALVGK	2026.69	NR	AM	70	0	SQBHexNAc (8)		2300.15	2299.14	-0.233616	-0.000537353	1.6001e+08	0	Comet(1.77E-14)	100	Confident	01072022_Sf9_HILIC#37_DD_RepX_Deglyco	SQbitK_SQbRepX_DD_01072022_Sf9_HILIC#37.16993.16993.3:1:Gdelta~2026.69044536664
1	A0A2H1WCI3	A0A2H1WCI3_SPOFR SFRICE_021027 OS=Spodoptera frugiperda OX=7108 GN=SFRICE_021027 PE=4 SV=1	AMGPLYNSTHIIIDAIADK	2026.69	MR	QA	69	0	Oxidation of M (2);SQBHexNAc (8)		2262.14	2261.12	1.33866	0.00302822	1.6145e+07	0	Comet(1.6E-13)	100	Confident	01072022_Sf9_HILIC#34_DD_RepX_Deglyco	SQbitK_SQbRepX_DD_01072022_Sf9_HILIC#34.19568.19568.3:1:Gdelta~2026.69027675034
1	A0A2H1WTF1	A0A2H1WTF1_SPOFR Dolichyl-diphosphooligosaccharide--protein glycotransferase (Fragment) OS=Spodoptera frugiperda OX=7108 GN=SFRICE_008092 PE=3 SV=1	TTLVDNNTWNNSHIALVGK	2026.69	NR	AM	70	0	SQBHexNAc (8)		2300.15	2299.14	-0.233616	-0.000537353	1.31011e+07	0	Comet(5.43E-14)	100	Confident	01072022_Sf9_HILIC#37_DD_RepX_Deglyco	SQbitK_SQbRepX_DD_01072022_Sf9_HILIC#37.16849.16849.3:1:Gdelta~2026.69021231592
1	A0A2H1WTF1	A0A2H1WTF1_SPOFR Dolichyl-diphosphooligosaccharide--protein glycotransferase (Fragment) OS=Spodoptera frugiperda OX=7108 GN=SFRICE_008092 PE=3 SV=1	TTLVDNNTWNNSHIALVGK	2026.69	NR	AM	70	0	SQBHexNAc (8)		2300.15	2299.14	-0.870966	-0.00200335	1.94036e+07	0	Comet(3.91E-16)	100	Confident	01072022_Sf9_HILIC#37_DD_RepX_Deglyco	SQbitK_SQbRepX_DD_01072022_Sf9_HILIC#37.17019.17019.4:1:Gdelta~2026.68970997715
1	A0A2H1WTF1	A0A2H1WTF1_SPOFR Dolichyl-diphosphooligosaccharide--protein glycotransferase (Fragment) OS=Spodoptera frugiperda OX=7108 GN=SFRICE_008092 PE=3 SV=1	TTLVDNNTWNNSHIALVGK	2026.69	NR	AM	70	0	SQBHexNAc (8)		2300.15	2299.14	0.721103	0.00165865	1.49628e+07	0	Comet(1.8E-12)	100	Confident	01072022_Sf9_HILIC#36_DD_RepX_Deglyco	SQbitK_SQbRepX_DD_01072022_Sf9_HILIC#36.15529.15529.3:1:Gdelta~2026.68953403762
1	A0A2H1WAL2	A0A2H1WAL2_SPOFR SFRICE_008314 OS=Spodoptera frugiperda OX=7108 GN=SFRICE_008314 PE=4 SV=1	SPTLLSNLTFLNVSHNR	2026.69	NR	IT	526	0	SQBHexNAc (9)		2116.1	2115.1	0.354137	0.000749392	1.15081e+08	0	Comet(4.95E-14)	100	Confident	01072022_Sf9_HILIC#35_DD_RepX_Deglyco	SQbitK_SQbRepX_DD_01072022_Sf9_HILIC#35.20977.20977.3:1:Gdelta~2026.68924458351
1	A0A2H1WCI3	A0A2H1WCI3_SPOFR SFRICE_021027 OS=Spodoptera frugiperda OX=7108 GN=SFRICE_021027 PE=4 SV=1	AMGPLYNSTHIIIDAIADK	2026.69	MR	QA	69	0	Oxidation of M (2);SQBHexNAc (8)		2262.14	2261.12	1.2308	0.00278422	1.8834e+07	0	Comet(5.02E-16)	100	Confident	01072022_Sf9_HILIC#34_DD_RepX_Deglyco	SQbitK_SQbRepX_DD_01072022_Sf9_HILIC#34.19346.19346.3:1:Gdelta~2026.6891568341
1	A0A2H1WTF1	A0A2H1WTF1_SPOFR Dolichyl-diphosphooligosaccharide--protein glycotransferase (Fragment) OS=Spodoptera frugiperda OX=7108 GN=SFRICE_008092 PE=3 SV=1	TTLVDNNTWNNSHIALVGK	2026.69	NR	AM	70	0	SQBHexNAc (8)		2300.15	2299.14	1.03934	0.00239065	8.196e+07	0	Comet(1.52E-12)	100	Confident	01072022_Sf9_HILIC#36_DD_RepX_Deglyco	SQbitK_SQbRepX_DD_01072022_Sf9_HILIC#36.15599.15599.4:1:Gdelta~2026.68896994097
1	A0A2H1WTF1	A0A2H1WTF1_SPOFR Dolichyl-diphosphooligosaccharide--protein glycotransferase (Fragment) OS=Spodoptera frugiperda OX=7108 GN=SFRICE_008092 PE=3 SV=1	TTLVDNNTWNNSHIALVGK	2026.69	NR	AM	70	0	SQBHexNAc (8)		2300.15	2299.14	0.615023	0.00141465	3.60917e+08	0	Comet(2.06E-15)	100	Confident	01072022_Sf9_HILIC#37_DD_RepX_Deglyco	SQbitK_SQbRepX_DD_01072022_Sf9_HILIC#37.16922.16922.3:1:Gdelta~2026.68839925241
1	A0A2H1WAL2	A0A2H1WAL2_SPOFR SFRICE_008314 OS=Spodoptera frugiperda OX=7108 GN=SFRICE_008314 PE=4 SV=1	SPTLLSNLTFLNVSHNR	2026.69	NR	IT	526	0	SQBHexNAc (9)		2116.1	2115.1	0.354137	0.000749392	2.45227e+08	0	Comet(4.95E-14)	100	Confident	01072022_Sf9_HILIC#35_DD_RepX_Deglyco	SQbitK_SQbRepX_DD_01072022_Sf9_HILIC#35.20913.20913.3:1:Gdelta~2026.6881712983
1	A0A2H1WKS7	A0A2H1WKS7_SPOFR SFRICE_030327 OS=Spodoptera frugiperda OX=7108 GN=SFRICE_030327 PE=3 SV=1	CGPLSGAYNATLGAACR	2026.69	GR	KL	484	0	SQBHexNAc (9)	Carbamidomethylation of C (1,16)	1941.88	1940.87	0.665513	0.00129235	5.51116e+07	0	Comet(1.39E-18)	100	Confident	01072022_Sf9_HILIC#38_DD_RepX_Deglyco	SQbitK_SQbRepX_DD_01072022_Sf9_HILIC#38.17083.17083.3:1:Gdelta~2026.68782877857
1	A0A2H1WAL2	A0A2H1WAL2_SPOFR SFRICE_008314 OS=Spodoptera frugiperda OX=7108 GN=SFRICE_008314 PE=4 SV=1	SPTLLSNLTFLNVSHNR	2026.69	NR	IT	526	0	SQBHexNAc (9)		2116.11	2115.1	1.50815	0.00319139	3.41192e+07	0	Comet(2.12E-17)	100	Confident	01072022_Sf9_HILIC#35_DD_RepX_Deglyco	SQbitK_SQbRepX_DD_01072022_Sf9_HILIC#35.20949.20949.4:1:Gdelta~2026.68778497305
1	A0A2H1WNK9	A0A2H1WNK9_SPOFR SFRICE_040026 (Fragment) OS=Spodoptera frugiperda OX=7108 GN=SFRICE_040026 PE=4 SV=1	LHYLNFSHNSIR	2026.69	SR	GI	319	0	SQBHexNAc (5)		1703.85	1702.84	-2.55849	-0.00435928	1.32092e+08	0	Comet(3.64E-11)	100	Confident	01072022_Sf9_HILIC#37_DD_RepX_Deglyco	SQbitK_SQbRepX_DD_01072022_Sf9_HILIC#37.12038.12038.4:1:Gdelta~2026.6864206881
1	A0A2H1WNK9	A0A2H1WNK9_SPOFR SFRICE_040026 (Fragment) OS=Spodoptera frugiperda OX=7108 GN=SFRICE_040026 PE=4 SV=1	NLVNLQYLNISHNYIR	2026.69	FR	TL	144	0	SQBHexNAc (9)		2177.13	2176.13	-1.40234	-0.00305309	6.57899e+08	0	Comet(1.24E-15)	100	Confident	01072022_Sf9_HILIC#34_DD_RepX_Deglyco	SQbitK_SQbRepX_DD_01072022_Sf9_HILIC#34.18669.18669.3:1:Gdelta~2026.68631711831
1	A0A2H1VQZ2	A0A2H1VQZ2_SPOFR SFRICE_041089 OS=Spodoptera frugiperda OX=7108 GN=SFRICE_041089 PE=4 SV=1	AEGIINGDRINATIYAILSQVR	2026.69	SK	SY	341	1	SQBHexNAc (13)		2590.39	2589.38	2.29765	0.00595181	1.5186e+07	0	Comet(2.28E-11)	100	Confident	01072022_Sf9_HILIC#33_DD_RepX_Deglyco	SQbitK_SQbRepX_DD_01072022_Sf9_HILIC#33.25530.25530.3:1:Gdelta~2026.68609746794
1	A0A2H1WKS7	A0A2H1WKS7_SPOFR SFRICE_030327 OS=Spodoptera frugiperda OX=7108 GN=SFRICE_030327 PE=3 SV=1	CGPLSGAYNATLGAACRK	2026.69	GR	LL	484	1	SQBHexNAc (9)	Carbamidomethylation of C (1,16)	2069.97	2068.97	-0.996954	-0.00206367	1.39763e+07	0	Comet(3.89E-14)	100	Confident	01072022_Sf9_HILIC#38_DD_RepX_Deglyco	SQbitK_SQbRepX_DD_01072022_Sf9_HILIC#38.15593.15593.3:1:Gdelta~2026.68578874757
1	A0A2H1WKS7	A0A2H1WKS7_SPOFR SFRICE_030327 OS=Spodoptera frugiperda OX=7108 GN=SFRICE_030327 PE=3 SV=1	CGPLSGAYNATLGAACR	2026.69	GR	KL	484	0	SQBHexNAc (9)	Carbamidomethylation of C (1,16)	1941.88	1940.87	0.917331	0.00178135	1.13919e+08	0	Comet(4.72E-22)	100	Confident	01072022_Sf9_HILIC#37_DD_RepX_Deglyco	SQbitK_SQbRepX_DD_01072022_Sf9_HILIC#37.15746.15746.3:1:Gdelta~2026.68533372056
1	A0A2H1WCH3	A0A2H1WCH3_SPOFR Nicastrin OS=Spodoptera frugiperda OX=7108 GN=SFRICE_003737 PE=3 SV=1	LNGTHQTGCSSADNGAVGVVHMIK	2026.69	RR	DV	41	0	SQBHexNAc (2)	Carbamidomethylation of C (9)	2656.25	2655.24	0.382826	0.00101688	2.27509e+07	0	Comet(1.52E-18)	100	Confident	01072022_Sf9_HILIC#38_DD_RepX_Deglyco	SQbitK_SQbRepX_DD_01072022_Sf9_HILIC#38.13282.13282.4:1:Gdelta~2026.68507358207
1	A0A2H1WKS7	A0A2H1WKS7_SPOFR SFRICE_030327 OS=Spodoptera frugiperda OX=7108 GN=SFRICE_030327 PE=3 SV=1	CGPLSGAYNATLGAACR	2026.69	GR	KL	484	0	SQBHexNAc (9)	Carbamidomethylation of C (1,16)	1941.88	1940.87	1.54559	0.00300135	3.08103e+07	0	Comet(5.12E-18)	100	Confident	01072022_Sf9_HILIC#37_DD_RepX_Deglyco	SQbitK_SQbRepX_DD_01072022_Sf9_HILIC#37.15818.15818.3:1:Gdelta~2026.68500288662
1	A0A2H1VQZ2	A0A2H1VQZ2_SPOFR SFRICE_041089 OS=Spodoptera frugiperda OX=7108 GN=SFRICE_041089 PE=4 SV=1	AEGIINGDRINATIYAILSQVR	2026.68	SK	SY	341	1	SQBHexNAc (13)		2590.39	2589.38	2.7694	0.00717381	4.27436e+07	0	Comet(2.1E-11)	100	Confident	01072022_Sf9_HILIC#33_DD_RepX_Deglyco	SQbitK_SQbRepX_DD_01072022_Sf9_HILIC#33.25526.25526.4:1:Gdelta~2026.68488193494
1	A0A2H1WNK9	A0A2H1WNK9_SPOFR SFRICE_040026 (Fragment) OS=Spodoptera frugiperda OX=7108 GN=SFRICE_040026 PE=4 SV=1	NLVNLQYLNISHNYIR	2026.68	FR	TL	144	0	SQBHexNAc (9)		2177.13	2176.13	-1.51442	-0.00329709	3.48841e+08	0	Comet(2.94E-14)	100	Confident	01072022_Sf9_HILIC#34_DD_RepX_Deglyco	SQbitK_SQbRepX_DD_01072022_Sf9_HILIC#34.18648.18648.4:1:Gdelta~2026.68414011811
1	A0A2H1WTF1	A0A2H1WTF1_SPOFR Dolichyl-diphosphooligosaccharide--protein glycotransferase (Fragment) OS=Spodoptera frugiperda OX=7108 GN=SFRICE_008092 PE=3 SV=1	TTLVDNNTWNNSHIALVGK	2026.68	NR	AM	70	0	SQBHexNAc (8)		2300.15	2299.14	1.35845	0.00312465	1.38013e+07	0	Comet(4.98E-15)	100	Confident	01072022_Sf9_HILIC#37_DD_RepX_Deglyco	SQbitK_SQbRepX_DD_01072022_Sf9_HILIC#37.16875.16875.4:1:Gdelta~2026.68411935644
1	A0A2H1WNK9	A0A2H1WNK9_SPOFR SFRICE_040026 (Fragment) OS=Spodoptera frugiperda OX=7108 GN=SFRICE_040026 PE=4 SV=1	NLVNLQYLNISHNYIR	2026.68	FR	TL	144	0	SQBHexNAc (9)		2177.13	2176.13	-0.841973	-0.00183309	5.56938e+07	0	Comet(3.46E-14)	100	Confident	01072022_Sf9_HILIC#34_DD_RepX_Deglyco	SQbitK_SQbRepX_DD_01072022_Sf9_HILIC#34.18689.18689.4:1:Gdelta~2026.68402662262
1	A0A2H1WCI3	A0A2H1WCI3_SPOFR SFRICE_021027 OS=Spodoptera frugiperda OX=7108 GN=SFRICE_021027 PE=4 SV=1	AMGPLYNSTHIIIDAIADK	2026.68	MR	QA	69	0	SQBHexNAc (8)		2246.14	2245.13	2.56211	0.00575484	6.60259e+07	0	Comet(4.73E-11)	100	Confident	01072022_Sf9_HILIC#34_DD_RepX_Deglyco	SQbitK_SQbRepX_DD_01072022_Sf9_HILIC#34.21624.21624.3:1:Gdelta~2026.68298858381
1	A0A2H1WKS7	A0A2H1WKS7_SPOFR SFRICE_030327 OS=Spodoptera frugiperda OX=7108 GN=SFRICE_030327 PE=3 SV=1	CGPLSGAYNATLGAACR	2026.68	GR	KL	484	0	SQBHexNAc (9)	Carbamidomethylation of C (1,16)	1941.88	1940.87	0.602687	0.00117035	5.5037e+07	0	Comet(1.02E-19)	100	Confident	01072022_Sf9_HILIC#37_DD_RepX_Deglyco	SQbitK_SQbRepX_DD_01072022_Sf9_HILIC#37.15674.15674.3:1:Gdelta~2026.68288939601
1	A0A2H1WNK9	A0A2H1WNK9_SPOFR SFRICE_040026 (Fragment) OS=Spodoptera frugiperda OX=7108 GN=SFRICE_040026 PE=4 SV=1	NLVNLQYLNISHNYIR	2026.68	FR	TL	144	0	SQBHexNAc (9)		2177.14	2176.13	1.51342	0.00329491	2.05377e+09	0	Comet(2.23E-12)	100	Confident	01072022_Sf9_HILIC#34_DD_RepX_Deglyco	SQbitK_SQbRepX_DD_01072022_Sf9_HILIC#34.18628.18628.3:1:Gdelta~2026.68105286176
1	A0A2H1WAL2	A0A2H1WAL2_SPOFR SFRICE_008314 OS=Spodoptera frugiperda OX=7108 GN=SFRICE_008314 PE=4 SV=1	SPTLLSNLTFLNVSHNR	2025.7	NR	IT	526	0	SQBHexNAc (9)		2116.1	2115.1	-1.2611	-0.00266861	1.05021e+07	0	Comet(3.5E-14)	100	Confident	01072022_Sf9_HILIC#36_DD_RepX_Deglyco	SQbitK_SQbRepX_DD_01072022_Sf9_HILIC#36.23491.23491.3:1:Gdelta~2025.6965289105
1	A0A2H1WNK9	A0A2H1WNK9_SPOFR SFRICE_040026 (Fragment) OS=Spodoptera frugiperda OX=7108 GN=SFRICE_040026 PE=4 SV=1	NLVNLQYLNISHNYIR	2025.69	FR	TL	144	0	SQBHexNAc (9)		2177.13	2176.13	-0.392759	-0.00085509	2.30087e+07	0	Comet(4.41E-12)	100	Confident	01072022_Sf9_HILIC#33_DD_RepX_Deglyco	SQbitK_SQbRepX_DD_01072022_Sf9_HILIC#33.17498.17498.3:1:Gdelta~2025.68921104483
1	A0A2H1WAL2	A0A2H1WAL2_SPOFR SFRICE_008314 OS=Spodoptera frugiperda OX=7108 GN=SFRICE_008314 PE=4 SV=1	TFSALSVVNLSNNEIK	2025.68	LR	SI	429	0	SQBHexNAc (9)		1939	1937.99	0.80184	0.00155477	2.27507e+07	0	Comet(9.28E-12)	100	Confident	01072022_Sf9_HILIC#35_DD_RepX_Deglyco	SQbitK_SQbRepX_DD_01072022_Sf9_HILIC#35.19437.19437.3:1:Gdelta~2025.68394835912
1	A0A2H1WCH3	A0A2H1WCH3_SPOFR Nicastrin OS=Spodoptera frugiperda OX=7108 GN=SFRICE_003737 PE=3 SV=1	LNGTHQTGCSSADNGAVGVVHMIK	2025.66	RR	DV	41	0	SQBHexNAc (2)	Carbamidomethylation of C (9)	2656.25	2655.24	0.750262	0.00199288	1.40925e+07	0	Comet(1.7E-12)	100	Confident	01072022_Sf9_HILIC#38_DD_RepX_Deglyco	SQbitK_SQbRepX_DD_01072022_Sf9_HILIC#38.13206.13206.4:1:Gdelta~2025.65505709342
1	A0A2H1WXX6	A0A2H1WXX6_SPOFR SFRICE_034180 (Fragment) OS=Spodoptera frugiperda OX=7108 GN=SFRICE_034180 PE=4 SV=1	DQLQSNETQEELKEVFEGSCK	2014.77	AR	LI	40	1	SQBHexNAc (8)	Carbamidomethylation of C (20)	2701.21	2700.21	-0.670588	-0.0018114	1.97587e+08	0	Comet(3.52E-22)	100	Confident	01072022_Sf9_HILIC#31_DD_RepX_Deglyco	SQbitK_SQbRepX_DD_01072022_Sf9_HILIC#31.14068.14068.4:1:Gdelta~2014.76560151223
1	A0A2H1WSE2	A0A2H1WSE2_SPOFR SFRICE_029893 OS=Spodoptera frugiperda OX=7108 GN=SFRICE_029893 PE=4 SV=1	HHNINILDLSHNNITK	2007.88	QK	LN	68	0	SQBHexNAc (10)		2086.07	2085.06	-0.893454	-0.00186381	2.80153e+07	0	Comet(1.83E-11)	100	Confident	01072022_Sf9_HILIC#32_DD_RepX_Deglyco	SQbitK_SQbRepX_DD_01072022_Sf9_HILIC#32.10606.10606.4:1:Gdelta~2007.88149428399
1	A0A2H1WD18	A0A2H1WD18_SPOFR SFRICE_002537 OS=Spodoptera frugiperda OX=7108 GN=SFRICE_002537 PE=4 SV=1	IEHNTPNGDISFGPVFNATFLKDVLELQNK	1989.7	PK	IM	158	1	SQBHexNAc (17)		3560.78	3559.78	-2.74146	-0.00976177	2.59096e+07	0	Comet(1.45E-15)	100	Confident	01072022_Sf9_HILIC#32_DD_RepX_Deglyco	SQbitK_SQbRepX_DD_01072022_Sf9_HILIC#32.24798.24798.5:1:Gdelta~1989.69861080859
1	A0A2H1WC95	A0A2H1WC95_SPOFR Trehalase OS=Spodoptera frugiperda OX=7108 GN=SFRICE_034622 PE=3 SV=1	GLLISNMTHTAK	1980.84	IR	GM	185	0	SQBHexNAc (5)		1488.77	1487.77	-2.67245	-0.00397867	3.19813e+07	0	Comet(3.25E-11)	100	Confident	01072022_Sf9_HILIC#26_DD_RepX_Deglyco	SQbitK_SQbRepX_DD_01072022_Sf9_HILIC#26.11196.11196.3:1:Gdelta~1980.83953000706
1	A0A2H1VKL4	A0A2H1VKL4_SPOFR SFRICE_011279 (Fragment) OS=Spodoptera frugiperda OX=7108 GN=SFRICE_011279 PE=3 SV=1	VHVSTNETLTVDNPIFVTATQQK	1957.72	TR	GV	34	0	SQBHexNAc (8)		2745.4	2744.39	3.54468	0.00973155	1.82214e+07	0	Comet(3.46E-15)	100	Confident	01072022_Sf9_HILIC#34_DD_RepX_Deglyco	SQbitK_SQbRepX_DD_01072022_Sf9_HILIC#34.16376.16376.4:1:Gdelta~1957.71847603562
1	A0A2H1VZW8	A0A2H1VZW8_SPOFR SFRICE_009962 OS=Spodoptera frugiperda OX=7108 GN=SFRICE_009962 PE=3 SV=1	SATQLNLTSESPSAVGVLTLSR	1949.68	CK	LQ	105	0	SQBHexNAc (6)		2434.27	2433.26	0.681919	0.00165997	9.63056e+07	0	Comet(1.97E-12)	100	Confident	01072022_Sf9_HILIC#34_DD_RepX_Deglyco	SQbitK_SQbRepX_DD_01072022_Sf9_HILIC#34.18207.18207.3:1:Gdelta~1949.67898073523
1	A0A2H1WE23	A0A2H1WE23_SPOFR SFRICE_038003 OS=Spodoptera frugiperda OX=7108 GN=SFRICE_038003 PE=3 SV=1	SVDITNGVKHPNSSVTYEGVEYK	1946.67	VR	VG	26	1	SQBHexNAc (16)		2726.32	2725.31	1.32055	0.00360023	1.20197e+07	0	Comet(2.36E-13)	100	Confident	01072022_Sf9_HILIC#36_DD_RepX_Deglyco	SQbitK_SQbRepX_DD_01072022_Sf9_HILIC#36.12040.12040.4:1:Gdelta~1946.66852708786
1	A0A2H1WEE3	A0A2H1WEE3_SPOFR Alpha-glucosidase (Fragment) OS=Spodoptera frugiperda OX=7108 GN=SFRICE_026018 PE=4 SV=1	DDASIQHGHYVVAGVPARNSSTNTLLAVAR	1933.68	MR	WK	470	1	SQBHexNAc (21)		3322.69	3321.67	2.79854	0.00929865	5.10968e+07	0	Comet(9.05E-17)	100	Confident	01072022_Sf9_HILIC#35_DD_RepX_Deglyco	SQbitK_SQbRepX_DD_01072022_Sf9_HILIC#35.13508.13508.5:1:Gdelta~1933.67832330078
1	A0A2H1WD18	A0A2H1WD18_SPOFR SFRICE_002537 OS=Spodoptera frugiperda OX=7108 GN=SFRICE_002537 PE=4 SV=1	GGHAAYGQAVNYHMVNK	1932.69	VK	SQ	750	0	Oxidation of M (14);SQBHexNAc (11)		2035.93	2034.92	-1.27889	-0.00260373	2.61286e+07	0	Comet(1.49E-13)	100	Confident	01072022_Sf9_HILIC#37_DD_RepX_Deglyco	SQbitK_SQbRepX_DD_01072022_Sf9_HILIC#37.6063.6063.4:1:Gdelta~1932.68607564062
1	A0A2H1WF51	A0A2H1WF51_SPOFR Protein-tyrosine-phosphatase OS=Spodoptera frugiperda OX=7108 GN=SFRICE_007268 PE=4 SV=1	CSVDFLNLTWSAPLKPNAEIK	1931.69	AK	GY	449	0	SQBHexNAc (9)	Carbamidomethylation of C (1)	2606.33	2605.31	3.88885	0.0101356	3.76408e+07	0	Comet(2.41E-15)	100	Confident	01072022_Sf9_HILIC#32_DD_RepX_Deglyco	SQbitK_SQbRepX_DD_01072022_Sf9_HILIC#32.20967.20967.4:1:Gdelta~1931.68668674938
1	A0A2H1W0I4	A0A2H1W0I4_SPOFR Receptor protein-tyrosine kinase (Fragment) OS=Spodoptera frugiperda OX=7108 GN=SFRICE_012326 PE=4 SV=1	VNADIVDNLQAEVVVSNK	1931.69	ER	TL	856	0	SQBHexNAc (8)		2130.09	2129.09	0.486767	0.00103686	1.14112e+07	0	Comet(1.3E-13)	100	Confident	01072022_Sf9_HILIC#35_DD_RepX_Deglyco	SQbitK_SQbRepX_DD_01072022_Sf9_HILIC#35.16574.16574.3:1:Gdelta~1931.68524333012
1	A0A2H1WD18	A0A2H1WD18_SPOFR SFRICE_002537 OS=Spodoptera frugiperda OX=7108 GN=SFRICE_002537 PE=4 SV=1	GGHAAYGQAVNYHMVNK	1931.68	VK	SQ	750	0	Oxidation of M (14);SQBHexNAc (11)		2035.93	2034.92	-1.21897	-0.00248173	1.01205e+07	0	Comet(1.53E-12)	100	Confident	01072022_Sf9_HILIC#37_DD_RepX_Deglyco	SQbitK_SQbRepX_DD_01072022_Sf9_HILIC#37.6090.6090.5:1:Gdelta~1931.68401325847
1	A0A2H1WD18	A0A2H1WD18_SPOFR SFRICE_002537 OS=Spodoptera frugiperda OX=7108 GN=SFRICE_002537 PE=4 SV=1	GGHAAYGQAVNYHMVNK	1931.68	VK	SQ	750	0	SQBHexNAc (11)		2019.93	2018.93	-2.11448	-0.00427111	1.24889e+08	0	Comet(3.03E-16)	100	Confident	01072022_Sf9_HILIC#37_DD_RepX_Deglyco	SQbitK_SQbRepX_DD_01072022_Sf9_HILIC#37.7970.7970.5:1:Gdelta~1931.68383786708
1	A0A2H1WD18	A0A2H1WD18_SPOFR SFRICE_002537 OS=Spodoptera frugiperda OX=7108 GN=SFRICE_002537 PE=4 SV=1	GGHAAYGQAVNYHMVNK	1931.68	VK	SQ	750	0	SQBHexNAc (11)		2019.93	2018.93	-2.71846	-0.00549111	2.27732e+07	0	Comet(1.27E-16)	100	Confident	01072022_Sf9_HILIC#37_DD_RepX_Deglyco	SQbitK_SQbRepX_DD_01072022_Sf9_HILIC#37.7900.7900.4:1:Gdelta~1931.68327864898
1	A0A2H1WXX6	A0A2H1WXX6_SPOFR SFRICE_034180 (Fragment) OS=Spodoptera frugiperda OX=7108 GN=SFRICE_034180 PE=4 SV=1	DQLQSNETQEELKEVFEGSCK	1931.68	AR	LI	40	1	SQBHexNAc (8)	Carbamidomethylation of C (20)	2701.22	2700.21	1.22782	0.0033166	2.12883e+07	0	Comet(1.0E-14)	100	Confident	01072022_Sf9_HILIC#36_DD_RepX_Deglyco	SQbitK_SQbRepX_DD_01072022_Sf9_HILIC#36.18568.18568.4:1:Gdelta~1931.68259934699
1	A0A2H1WEZ3	A0A2H1WEZ3_SPOFR SFRICE_014856 OS=Spodoptera frugiperda OX=7108 GN=SFRICE_014856 PE=4 SV=1	VRWNTSEWGCDSVLTAAER	1931.68	PR	LW	88	1	SQBHexNAc (4)	Carbamidomethylation of C (10)	2440.12	2439.11	-0.433422	-0.0010576	1.66304e+07	0	Comet(1.29E-14)	100	Confident	01072022_Sf9_HILIC#34_DD_RepX_Deglyco	SQbitK_SQbRepX_DD_01072022_Sf9_HILIC#34.15788.15788.5:1:Gdelta~1931.68188014714
1	A0A2H1WD18	A0A2H1WD18_SPOFR SFRICE_002537 OS=Spodoptera frugiperda OX=7108 GN=SFRICE_002537 PE=4 SV=1	GGHAAYGQAVNYHMVNK	1931.68	VK	SQ	750	0	SQBHexNAc (11)		2019.93	2018.93	0.121237	0.000244892	1.34199e+07	0	Comet(4.97E-14)	100	Confident	01072022_Sf9_HILIC#37_DD_RepX_Deglyco	SQbitK_SQbRepX_DD_01072022_Sf9_HILIC#37.7908.7908.5:1:Gdelta~1931.68079824219
1	A0A2H1WEE3	A0A2H1WEE3_SPOFR Alpha-glucosidase (Fragment) OS=Spodoptera frugiperda OX=7108 GN=SFRICE_026018 PE=4 SV=1	HYTNYSLHNAEPADNLLVPPK	1931.68	VR	SS	543	0	SQBHexNAc (9)		2596.27	2595.26	0.496969	0.00129027	1.90171e+08	0	Comet(7.1E-12)	100	Confident	01072022_Sf9_HILIC#35_DD_RepX_Deglyco	SQbitK_SQbRepX_DD_01072022_Sf9_HILIC#35.12895.12895.4:1:Gdelta~1931.68069073013
1	A0A2H1WD18	A0A2H1WD18_SPOFR SFRICE_002537 OS=Spodoptera frugiperda OX=7108 GN=SFRICE_002537 PE=4 SV=1	GGHAAYGQAVNYHMVNK	1931.68	VK	SQ	750	0	Oxidation of M (14);SQBHexNAc (11)		2035.93	2034.92	-0.979272	-0.00199373	3.11001e+07	0	Comet(4.66E-13)	100	Confident	01072022_Sf9_HILIC#37_DD_RepX_Deglyco	SQbitK_SQbRepX_DD_01072022_Sf9_HILIC#37.6124.6124.4:1:Gdelta~1931.68002500751
1	A0A2H1WD18	A0A2H1WD18_SPOFR SFRICE_002537 OS=Spodoptera frugiperda OX=7108 GN=SFRICE_002537 PE=4 SV=1	GGHAAYGQAVNYHMVNK	1931.68	VK	SQ	750	0	SQBHexNAc (11)		2019.93	2018.93	-1.08771	-0.00219711	3.33307e+07	0	Comet(8.99E-15)	100	Confident	01072022_Sf9_HILIC#37_DD_RepX_Deglyco	SQbitK_SQbRepX_DD_01072022_Sf9_HILIC#37.8014.8014.4:1:Gdelta~1931.67947459519
1	A0A2H1WD18	A0A2H1WD18_SPOFR SFRICE_002537 OS=Spodoptera frugiperda OX=7108 GN=SFRICE_002537 PE=4 SV=1	GGHAAYGQAVNYHMVNK	1931.68	VK	SQ	750	0	SQBHexNAc (11)		2019.94	2018.93	0.819775	0.00165589	2.8317e+08	0	Comet(1.29E-15)	100	Confident	01072022_Sf9_HILIC#37_DD_RepX_Deglyco	SQbitK_SQbRepX_DD_01072022_Sf9_HILIC#37.7962.7962.4:1:Gdelta~1931.67737765724
1	A0A2H1WEE3	A0A2H1WEE3_SPOFR Alpha-glucosidase (Fragment) OS=Spodoptera frugiperda OX=7108 GN=SFRICE_026018 PE=4 SV=1	DDASIQHGHYVVAGVPARNSSTNTLLAVAR	1931.68	MR	WK	470	1	SQBHexNAc (21)		3322.68	3321.67	1.58597	0.00526965	2.06868e+07	0	Comet(7.51E-16)	100	Confident	01072022_Sf9_HILIC#35_DD_RepX_Deglyco	SQbitK_SQbRepX_DD_01072022_Sf9_HILIC#35.13517.13517.6:1:Gdelta~1931.67724060671
1	A0A2H1WEE3	A0A2H1WEE3_SPOFR Alpha-glucosidase (Fragment) OS=Spodoptera frugiperda OX=7108 GN=SFRICE_026018 PE=4 SV=1	MSENKTEGYDNYFVWK	1931.68	FR	EG	206	1	SQBHexNAc (2)		2213.97	2212.96	-1.4522	-0.00321513	4.11234e+07	0	Comet(5.79E-13)	100	Confident	01072022_Sf9_HILIC#34_DD_RepX_Deglyco	SQbitK_SQbRepX_DD_01072022_Sf9_HILIC#34.14416.14416.3:1:Gdelta~1931.67722503495
1	A0A2H1W425,A0A5Q0TYY5	A0A2H1W425_SPOFR SFRICE_017241 OS=Spodoptera frugiperda OX=7108 GN=SFRICE_017241 PE=4 SV=1,A0A5Q0TYY5_SPOFR Cytokine receptor OS=Spodoptera frugiperda OX=7108 PE=2 SV=1	VLVDDSPSNVTDFSCISK	1931.68	TR;TR	NL;NL	76;127	0	SQBHexNAc (8)	Carbamidomethylation of C (15)	2186.02	2185.01	1.64077	0.00358676	1.2275e+07	0	Comet(1.27E-15)	100	Confident	01072022_Sf9_HILIC#34_DD_RepX_Deglyco	SQbitK_SQbRepX_DD_01072022_Sf9_HILIC#34.13665.13665.3:1:Gdelta~1931.67538384074
1	A0A2H1WEE3	A0A2H1WEE3_SPOFR Alpha-glucosidase (Fragment) OS=Spodoptera frugiperda OX=7108 GN=SFRICE_026018 PE=4 SV=1	HYTNYSLHNAEPADNLLVPPK	1931.67	VR	SS	543	0	SQBHexNAc (9)		2596.27	2595.26	1.71949	0.00446427	1.93078e+07	0	Comet(1.88E-12)	100	Confident	01072022_Sf9_HILIC#35_DD_RepX_Deglyco	SQbitK_SQbRepX_DD_01072022_Sf9_HILIC#35.12743.12743.5:1:Gdelta~1931.67459190775
1	A0A2H1WKD8,M4PJ85	A0A2H1WKD8_SPOFR SFRICE_019538 OS=Spodoptera frugiperda OX=7108 GN=SFRICE_019538 PE=3 SV=1,M4PJ85_SPOFR Cystinosin OS=Spodoptera frugiperda OX=7108 PE=2 SV=1	SPGHSEVTFNVTPAGYVNMDTVFLR	1931.67	AK;AK	IT;IT	115;115	0	SQBHexNAc (8)		2941.41	2940.4	0.902432	0.00265442	4.51814e+08	0	Comet(1.23E-15)	100	Confident	01072022_Sf9_HILIC#32_DD_RepX_Deglyco	SQbitK_SQbRepX_DD_01072022_Sf9_HILIC#32.20479.20479.4:1:Gdelta~1931.67446612835
1	A0A2H1VKL4	A0A2H1VKL4_SPOFR SFRICE_011279 (Fragment) OS=Spodoptera frugiperda OX=7108 GN=SFRICE_011279 PE=3 SV=1	VHVSTNETLTVDNPIFVTATQQK	1931.67	TR	GV	34	0	SQBHexNAc (8)		2745.4	2744.39	2.56705	0.00704755	1.04466e+07	0	Comet(5.13E-14)	100	Confident	01072022_Sf9_HILIC#34_DD_RepX_Deglyco	SQbitK_SQbRepX_DD_01072022_Sf9_HILIC#34.16561.16561.3:1:Gdelta~1931.67445347137
1	A0A2H1VKL4	A0A2H1VKL4_SPOFR SFRICE_011279 (Fragment) OS=Spodoptera frugiperda OX=7108 GN=SFRICE_011279 PE=3 SV=1	VHVSTNETLTVDNPIFVTATQQK	1931.67	TR	GV	34	0	SQBHexNAc (8)		2745.4	2744.39	2.47817	0.00680355	1.48521e+07	0	Comet(8.06E-12)	100	Confident	01072022_Sf9_HILIC#35_DD_RepX_Deglyco	SQbitK_SQbRepX_DD_01072022_Sf9_HILIC#35.17333.17333.3:1:Gdelta~1931.67374422987
1	A0A2H1WHP5	A0A2H1WHP5_SPOFR Alkaline phosphatase (Fragment) OS=Spodoptera frugiperda OX=7108 GN=SFRICE_031358 PE=3 SV=1	ELNVNETDYLLGIFSNEHLSYEHER	1931.67	LR	NK	247	0	SQBHexNAc (5)		3224.51	3223.49	2.39821	0.00773303	1.69423e+07	0	Comet(2.27E-15)	100	Confident	01072022_Sf9_HILIC#32_DD_RepX_Deglyco	SQbitK_SQbRepX_DD_01072022_Sf9_HILIC#32.21908.21908.4:1:Gdelta~1931.67317507191
1	A0A2H1VPV3	A0A2H1VPV3_SPOFR SFRICE_010099 (Fragment) OS=Spodoptera frugiperda OX=7108 GN=SFRICE_010099 PE=4 SV=1	NAQAAGYDCAIVHNVNSSDLETMSAK	1931.67	VR	NP	90	0	SQBHexNAc (16)	Carbamidomethylation of C (9)	2969.32	2968.32	-0.950237	-0.00282156	4.35672e+07	0	Comet(3.61E-11)	100	Confident	01072022_Sf9_HILIC#36_DD_RepX_Deglyco	SQbitK_SQbRepX_DD_01072022_Sf9_HILIC#36.15053.15053.4:1:Gdelta~1931.67314616729
1	A0A2H1W0I4	A0A2H1W0I4_SPOFR Receptor protein-tyrosine kinase (Fragment) OS=Spodoptera frugiperda OX=7108 GN=SFRICE_012326 PE=4 SV=1	VNADIVDNLQAEVVVSNK	1931.67	ER	TL	856	0	SQBHexNAc (8)		2130.1	2129.09	3.69602	0.00787286	9.92382e+06	0	Comet(1.59E-15)	100	Confident	01072022_Sf9_HILIC#35_DD_RepX_Deglyco	SQbitK_SQbRepX_DD_01072022_Sf9_HILIC#35.16713.16713.3:1:Gdelta~1931.6722230475
1	A0A2H1W1S3	A0A2H1W1S3_SPOFR SFRICE_003776 (Fragment) OS=Spodoptera frugiperda OX=7108 GN=SFRICE_003776 PE=3 SV=1	WQHCDIPSCANTSDEFDNR	1931.67	VR	NG	120	0	SQBHexNAc (8)	Carbamidomethylation of C (4,9)	2555.02	2554.01	-0.176069	-0.00044986	2.09676e+07	0	Comet(1.69E-14)	100	Confident	01072022_Sf9_HILIC#37_DD_RepX_Deglyco	SQbitK_SQbRepX_DD_01072022_Sf9_HILIC#37.12044.12044.4:1:Gdelta~1931.67167299381
1	A0A2H1WEZ3	A0A2H1WEZ3_SPOFR SFRICE_014856 OS=Spodoptera frugiperda OX=7108 GN=SFRICE_014856 PE=4 SV=1	VRWNTSEWGCDSVLTAAER	1931.67	PR	LW	88	1	SQBHexNAc (4)	Carbamidomethylation of C (10)	2440.12	2439.11	1.66811	0.0040704	3.19461e+07	0	Comet(2.36E-11)	100	Confident	01072022_Sf9_HILIC#34_DD_RepX_Deglyco	SQbitK_SQbRepX_DD_01072022_Sf9_HILIC#34.15751.15751.4:1:Gdelta~1931.67097512744
1	A0A2H1VS45	A0A2H1VS45_SPOFR SFRICE_005377 OS=Spodoptera frugiperda OX=7108 GN=SFRICE_005377 PE=4 SV=1	YGDETSEQFVGNATAPDHFR	1931.67	IK	IL	29	0	SQBHexNAc (12)		2444.07	2443.06	1.53425	0.00374981	1.4051e+07	0	Comet(2.2E-12)	100	Confident	01072022_Sf9_HILIC#35_DD_RepX_Deglyco	SQbitK_SQbRepX_DD_01072022_Sf9_HILIC#35.12010.12010.4:1:Gdelta~1931.67095492964
1	A0A2H1VKL4	A0A2H1VKL4_SPOFR SFRICE_011279 (Fragment) OS=Spodoptera frugiperda OX=7108 GN=SFRICE_011279 PE=3 SV=1	VHVSTNETLTVDNPIFVTATQQK	1931.67	TR	GV	34	0	SQBHexNAc (8)		2745.4	2744.39	3.1003	0.00851155	1.65608e+07	0	Comet(1.9E-11)	100	Confident	01072022_Sf9_HILIC#35_DD_RepX_Deglyco	SQbitK_SQbRepX_DD_01072022_Sf9_HILIC#35.17388.17388.3:1:Gdelta~1931.67056069691
1	A0A2H1WP45	A0A2H1WP45_SPOFR SFRICE_024302 (Fragment) OS=Spodoptera frugiperda OX=7108 GN=SFRICE_024302 PE=3 SV=1	ACTELDVEVHIGDSLCNVTSLSR	1931.67	DR	HQ	1234	0	SQBHexNAc (17)	Carbamidomethylation of C (2,16)	2778.29	2777.28	0.877327	0.00243747	1.28778e+07	0	Comet(1.7E-11)	100	Confident	01072022_Sf9_HILIC#34_DD_RepX_Deglyco	SQbitK_SQbRepX_DD_01072022_Sf9_HILIC#34.18746.18746.4:1:Gdelta~1931.67037279472
1	A0A2H1VPV3	A0A2H1VPV3_SPOFR SFRICE_010099 (Fragment) OS=Spodoptera frugiperda OX=7108 GN=SFRICE_010099 PE=4 SV=1	NAQAAGYDCAIVHNVNSSDLETMSAK	1931.67	VR	NP	90	0	SQBHexNAc (16)	Carbamidomethylation of C (9)	2969.33	2968.32	1.10545	0.00328244	1.59974e+07	0	Comet(1.12E-11)	100	Confident	01072022_Sf9_HILIC#36_DD_RepX_Deglyco	SQbitK_SQbRepX_DD_01072022_Sf9_HILIC#36.14994.14994.4:1:Gdelta~1931.66949494191
1	A0A2H1WEE3	A0A2H1WEE3_SPOFR Alpha-glucosidase (Fragment) OS=Spodoptera frugiperda OX=7108 GN=SFRICE_026018 PE=4 SV=1	DDASIQHGHYVVAGVPARNSSTNTLLAVAR	1931.67	MR	WK	470	1	SQBHexNAc (21)		3322.68	3321.67	0.813998	0.00270465	2.00735e+08	0	Comet(8.73E-12)	100	Confident	01072022_Sf9_HILIC#34_DD_RepX_Deglyco	SQbitK_SQbRepX_DD_01072022_Sf9_HILIC#34.13275.13275.5:1:Gdelta~1931.66867977282
1	A0A1U9WTL1,A0A2H1WDQ4,Q1JUB7	A0A1U9WTL1_SPOFR Fibroblast growth factor receptor OS=Spodoptera frugiperda OX=7108 PE=2 SV=1,A0A2H1WDQ4_SPOFR Receptor protein-tyrosine kinase (Fragment) OS=Spodoptera frugiperda OX=7108 GN=SFRICE_007184 PE=4 SV=1,Q1JUB7_SPOFR Fibroblast growth factor receptor OS=Spodoptera frugiperda OX=7108 GN=Sfbtl PE=2 SV=1	LYAKPVLTAGADNQTVLVGETAR	1930.69	ER;QR;ER	FS;FS;FS	283;324;284	0	SQBHexNAc (8)		2590.37	2589.36	-1.09436	-0.0028348	1.8236e+07	0	Comet(1.01E-14)	100	Confident	01072022_Sf9_HILIC#33_DD_RepX_Deglyco	SQbitK_SQbRepX_DD_01072022_Sf9_HILIC#33.12377.12377.4:1:Gdelta~1930.6909723616
1	A0A2H1VMZ9	A0A2H1VMZ9_SPOFR SFRICE_012721 OS=Spodoptera frugiperda OX=7108 GN=SFRICE_012721 PE=3 SV=1	VIDLSNNNLTEIPIR	1930.69	VK	FL	667	0	SQBHexNAc (8)		1914.02	1913.01	1.45367	0.00278235	1.04566e+07	0	Comet(2.65E-12)	100	Confident	01072022_Sf9_HILIC#33_DD_RepX_Deglyco	SQbitK_SQbRepX_DD_01072022_Sf9_HILIC#33.15738.15738.4:1:Gdelta~1930.68618155683
1	A0A2H1WEZ3	A0A2H1WEZ3_SPOFR SFRICE_014856 OS=Spodoptera frugiperda OX=7108 GN=SFRICE_014856 PE=4 SV=1	WNTSEWGCDSVLTAAER	1930.65	VR	LW	90	0	SQBHexNAc (2)	Carbamidomethylation of C (8)	2184.96	2183.94	2.77367	0.00606033	1.17617e+07	0	Comet(3.62E-12)	100	Confident	01072022_Sf9_HILIC#34_DD_RepX_Deglyco	SQbitK_SQbRepX_DD_01072022_Sf9_HILIC#34.16654.16654.3:1:Gdelta~1930.65494993037
1	A0A2H1WEE3	A0A2H1WEE3_SPOFR Alpha-glucosidase (Fragment) OS=Spodoptera frugiperda OX=7108 GN=SFRICE_026018 PE=4 SV=1	HYTNYSLHNAEPADNLLVPPK	1924.65	VR	SS	543	0	SQBHexNAc (9)		2596.27	2595.26	0.120275	0.000312266	7.05888e+07	0	Comet(1.79E-16)	100	Confident	01072022_Sf9_HILIC#35_DD_RepX_Deglyco	SQbitK_SQbRepX_DD_01072022_Sf9_HILIC#35.12871.12871.4:1:Gdelta~1924.64990098206
1	A0A2H1W2T1	A0A2H1W2T1_SPOFR SFRICE_029367 (Fragment) OS=Spodoptera frugiperda OX=7108 GN=SFRICE_029367 PE=3 SV=1	NLTHLVQAIDSLAAR	1918.67	KR	NT	172	0	SQBHexNAc (1)		1824.98	1823.97	-0.281302	-0.000513371	1.15096e+07	0	Comet(4.92E-12)	100	Confident	01072022_Sf9_HILIC#32_DD_RepX_Deglyco	SQbitK_SQbRepX_DD_01072022_Sf9_HILIC#32.19620.19620.4:1:Gdelta~1918.66971837812
1	A0A2H1WD18	A0A2H1WD18_SPOFR SFRICE_002537 OS=Spodoptera frugiperda OX=7108 GN=SFRICE_002537 PE=4 SV=1	IEHNTPNGDISFGPVFNATFLK	1918.66	PK	DV	158	0	SQBHexNAc (17)		2621.28	2620.28	-1.51636	-0.00397483	5.15298e+06	0	Comet(8.65E-14)	100	Confident	01072022_Sf9_HILIC#32_DD_RepX_Deglyco	SQbitK_SQbRepX_DD_01072022_Sf9_HILIC#32.19347.19347.3:1:Gdelta~1918.66230273034
1	A0A2H1WD18	A0A2H1WD18_SPOFR SFRICE_002537 OS=Spodoptera frugiperda OX=7108 GN=SFRICE_002537 PE=4 SV=1	IEHNTPNGDISFGPVFNATFLK	1917.66	PK	DV	158	0	SQBHexNAc (17)		2621.29	2620.28	-0.864775	-0.00226683	1.53757e+07	0	Comet(2.33E-11)	100	Confident	01072022_Sf9_HILIC#32_DD_RepX_Deglyco	SQbitK_SQbRepX_DD_01072022_Sf9_HILIC#32.19325.19325.4:1:Gdelta~1917.65593890414
1	A0A2H1WD18	A0A2H1WD18_SPOFR SFRICE_002537 OS=Spodoptera frugiperda OX=7108 GN=SFRICE_002537 PE=4 SV=1	IEHNTPNGDISFGPVFNATFLKDVLELQNK	1917.64	PK	IM	158	1	SQBHexNAc (17)		3560.8	3559.78	3.42908	0.0122102	1.79259e+07	0	Comet(5.82E-17)	100	Confident	01072022_Sf9_HILIC#33_DD_RepX_Deglyco	SQbitK_SQbRepX_DD_01072022_Sf9_HILIC#33.25505.25505.5:1:Gdelta~1917.63784023378
1	A0A2H1WG31	A0A2H1WG31_SPOFR SFRICE_031325 (Fragment) OS=Spodoptera frugiperda OX=7108 GN=SFRICE_031325 PE=4 SV=1	QNDAVRPNNFVAVNNTVTHFVK	1914.69	LK	LH	9	0	SQBHexNAc (16)		2687.35	2686.35	-0.37548	-0.00100905	1.05798e+08	0	Comet(3.16E-11)	100	Confident	01072022_Sf9_HILIC#30_DD_RepX_Deglyco	SQbitK_SQbRepX_DD_01072022_Sf9_HILIC#30.13392.13392.5:1:Gdelta~1914.69009675089
1	A0A2H1VJS2,A0A2H1W793	A0A2H1VJS2_SPOFR SFRICE_024730 (Fragment) OS=Spodoptera frugiperda OX=7108 GN=SFRICE_024730 PE=3 SV=1,A0A2H1W793_SPOFR SFRICE_026546 OS=Spodoptera frugiperda OX=7108 GN=SFRICE_026546 PE=3 SV=1	DAECLPAGALNVSDCR	1908.66	VR;VR	FG;FG	44;327	0	SQBHexNAc (11)	Carbamidomethylation of C (4,15)	1950.86	1949.85	1.61751	0.00315552	2.22253e+07	0	Comet(1.95E-16)	100	Confident	01072022_Sf9_HILIC#38_DD_RepX_Deglyco	SQbitK_SQbRepX_DD_01072022_Sf9_HILIC#38.15137.15137.3:1:Gdelta~1908.6565303122
1	A0A2H1VJS2,A0A2H1W793	A0A2H1VJS2_SPOFR SFRICE_024730 (Fragment) OS=Spodoptera frugiperda OX=7108 GN=SFRICE_024730 PE=3 SV=1,A0A2H1W793_SPOFR SFRICE_026546 OS=Spodoptera frugiperda OX=7108 GN=SFRICE_026546 PE=3 SV=1	DAECLPAGALNVSDCR	1908.6	VR;VR	FG;FG	44;327	0	SQBHexNAc (11)	Carbamidomethylation of C (4,15)	1950.86	1949.85	1.61751	0.00315552	3.8737e+07	0	Comet(3.37E-14)	100	Confident	01072022_Sf9_HILIC#38_DD_RepX_Deglyco	SQbitK_SQbRepX_DD_01072022_Sf9_HILIC#38.15101.15101.3:1:Gdelta~1908.60487169927
1	A0A2H1VJS2,A0A2H1W793	A0A2H1VJS2_SPOFR SFRICE_024730 (Fragment) OS=Spodoptera frugiperda OX=7108 GN=SFRICE_024730 PE=3 SV=1,A0A2H1W793_SPOFR SFRICE_026546 OS=Spodoptera frugiperda OX=7108 GN=SFRICE_026546 PE=3 SV=1	DAECLPAGALNVSDCR	1907.6	VR;VR	FG;FG	44;327	0	SQBHexNAc (11)	Carbamidomethylation of C (4,15)	1950.86	1949.85	1.11722	0.00217952	1.92638e+07	0	Comet(6.15E-17)	100	Confident	01072022_Sf9_HILIC#38_DD_RepX_Deglyco	SQbitK_SQbRepX_DD_01072022_Sf9_HILIC#38.15036.15036.3:1:Gdelta~1907.59964030099
1	A0A2H1WNK9	A0A2H1WNK9_SPOFR SFRICE_040026 (Fragment) OS=Spodoptera frugiperda OX=7108 GN=SFRICE_040026 PE=4 SV=1	NLVNLQYLNISHNYIR	1907.57	FR	TL	144	0	SQBHexNAc (9)		2177.13	2176.13	-1.06612	-0.00232109	4.00208e+07	0	Comet(1.23E-16)	100	Confident	01072022_Sf9_HILIC#33_DD_RepX_Deglyco	SQbitK_SQbRepX_DD_01072022_Sf9_HILIC#33.17519.17519.3:1:Gdelta~1907.57263159816
1	A0A2H1WNK9	A0A2H1WNK9_SPOFR SFRICE_040026 (Fragment) OS=Spodoptera frugiperda OX=7108 GN=SFRICE_040026 PE=4 SV=1	NLVNLQYLNISHNYIR	1894.62	FR	TL	144	0	SQBHexNAc (9)		2177.13	2176.13	-1.40234	-0.00305309	1.12942e+07	0	Comet(1.27E-11)	100	Confident	01072022_Sf9_HILIC#32_DD_RepX_Deglyco	SQbitK_SQbRepX_DD_01072022_Sf9_HILIC#32.17097.17097.3:1:Gdelta~1894.62028935866
1	A0A2H1WNK9	A0A2H1WNK9_SPOFR SFRICE_040026 (Fragment) OS=Spodoptera frugiperda OX=7108 GN=SFRICE_040026 PE=4 SV=1	NLVNLQYLNISHNYIR	1886.62	FR	TL	144	0	SQBHexNAc (9)		2177.13	2176.13	-1.40234	-0.00305309	3.95054e+07	0	Comet(4.69E-13)	100	Confident	01072022_Sf9_HILIC#33_DD_RepX_Deglyco	SQbitK_SQbRepX_DD_01072022_Sf9_HILIC#33.17470.17470.4:1:Gdelta~1886.62087584134
1	A0A2H1WIY1	A0A2H1WIY1_SPOFR SFRICE_003274 OS=Spodoptera frugiperda OX=7108 GN=SFRICE_003274 PE=4 SV=1	STENGTLTDAVAHNAGSLTITAR	1886.62	LR	LY	373	0	SQBHexNAc (1)		2503.23	2502.22	0.796124	0.00199288	1.56654e+07	0	Comet(2.35E-14)	100	Confident	01072022_Sf9_HILIC#37_DD_RepX_Deglyco	SQbitK_SQbRepX_DD_01072022_Sf9_HILIC#37.16203.16203.5:1:Gdelta~1886.61593813151
1	A0A2H1WIY1	A0A2H1WIY1_SPOFR SFRICE_003274 OS=Spodoptera frugiperda OX=7108 GN=SFRICE_003274 PE=4 SV=1	STENGTLTDAVAHNAGSLTITAR	1886.61	LR	LY	373	0	SQBHexNAc (1)		2503.23	2502.22	1.57672	0.00394688	6.38989e+07	0	Comet(3.55E-14)	100	Confident	01072022_Sf9_HILIC#37_DD_RepX_Deglyco	SQbitK_SQbRepX_DD_01072022_Sf9_HILIC#37.16181.16181.4:1:Gdelta~1886.61029062022
1	A0A2H1WIY1	A0A2H1WIY1_SPOFR SFRICE_003274 OS=Spodoptera frugiperda OX=7108 GN=SFRICE_003274 PE=4 SV=1	STENGTLTDAVAHNAGSLTITAR	1886.61	LR	LY	373	0	SQBHexNAc (1)		2503.23	2502.22	1.08855	0.00272488	1.45364e+07	0	Comet(9.53E-16)	100	Confident	01072022_Sf9_HILIC#37_DD_RepX_Deglyco	SQbitK_SQbRepX_DD_01072022_Sf9_HILIC#37.16150.16150.5:1:Gdelta~1886.61005922156
1	A0A2H1VBP0	A0A2H1VBP0_SPOFR SFRICE_010413 OS=Spodoptera frugiperda OX=7108 GN=SFRICE_010413 PE=3 SV=1	FLLNGTALHGDNLIIDEFILSAPSNNRR	1886.61	AR	SK	434	1	SQBHexNAc (4)		3313.72	3312.71	-0.115355	-0.000382255	1.16057e+07	0	Comet(4.2E-11)	100	Confident	01072022_Sf9_HILIC#31_DD_RepX_Deglyco	SQbitK_SQbRepX_DD_01072022_Sf9_HILIC#31.22722.22722.5:1:Gdelta~1886.60798441245
1	A0A2H1WIY1	A0A2H1WIY1_SPOFR SFRICE_003274 OS=Spodoptera frugiperda OX=7108 GN=SFRICE_003274 PE=4 SV=1	STENGTLTDAVAHNAGSLTITAR	1886.6	LR	LY	373	0	SQBHexNAc (1)		2503.23	2502.22	1.86914	0.00467888	1.47436e+07	0	Comet(3.6E-11)	100	Confident	01072022_Sf9_HILIC#37_DD_RepX_Deglyco	SQbitK_SQbRepX_DD_01072022_Sf9_HILIC#37.16133.16133.4:1:Gdelta~1886.5978068224
1	A0A2H1V7E5	A0A2H1V7E5_SPOFR SFRICE_002199 OS=Spodoptera frugiperda OX=7108 GN=SFRICE_002199 PE=4 SV=1	QHLFGQQNVTVQTLINPFGIK	1886.55	EK	FE	64	0	SQBHexNAc (8)		2585.37	2584.36	-1.07344	-0.00277523	2.61926e+07	0	Comet(1.57E-15)	100	Confident	01072022_Sf9_HILIC#25_DD_RepX_Deglyco	SQbitK_SQbRepX_DD_01072022_Sf9_HILIC#25.23377.23377.5:1:Gdelta~1886.55206802003
1	A0A2H1VJS2,A0A2H1W793	A0A2H1VJS2_SPOFR SFRICE_024730 (Fragment) OS=Spodoptera frugiperda OX=7108 GN=SFRICE_024730 PE=3 SV=1,A0A2H1W793_SPOFR SFRICE_026546 OS=Spodoptera frugiperda OX=7108 GN=SFRICE_026546 PE=3 SV=1	DAECLPAGALNVSDCR	1882.66	VR;VR	FG;FG	44;327	0	SQBHexNAc (11)	Carbamidomethylation of C (4,15)	1950.86	1949.85	0.992142	0.00193552	2.73765e+07	0	Comet(4.12E-13)	100	Confident	01072022_Sf9_HILIC#38_DD_RepX_Deglyco	SQbitK_SQbRepX_DD_01072022_Sf9_HILIC#38.15058.15058.3:1:Gdelta~1882.65934196094
1	A0A2H1VJS2,A0A2H1W793	A0A2H1VJS2_SPOFR SFRICE_024730 (Fragment) OS=Spodoptera frugiperda OX=7108 GN=SFRICE_024730 PE=3 SV=1,A0A2H1W793_SPOFR SFRICE_026546 OS=Spodoptera frugiperda OX=7108 GN=SFRICE_026546 PE=3 SV=1	DAECLPAGALNVSDCR	1881.65	VR;VR	FG;FG	44;327	0	SQBHexNAc (11)	Carbamidomethylation of C (4,15)	1950.85	1949.85	0.491336	0.000958524	2.946e+07	0	Comet(1.65E-13)	100	Confident	01072022_Sf9_HILIC#38_DD_RepX_Deglyco	SQbitK_SQbRepX_DD_01072022_Sf9_HILIC#38.15118.15118.3:1:Gdelta~1881.6545260897
1	A0A2H1W425,A0A5Q0TYY5	A0A2H1W425_SPOFR SFRICE_017241 OS=Spodoptera frugiperda OX=7108 GN=SFRICE_017241 PE=4 SV=1,A0A5Q0TYY5_SPOFR Cytokine receptor OS=Spodoptera frugiperda OX=7108 PE=2 SV=1	GYLITYCPVLNTSNVCDTTYENK	1873.67	IK;IK	ST;ST	530;581	0	SQBHexNAc (18,19)	Carbamidomethylation of C (7,16)	3131.41	3130.4	-0.500686	-0.00156785	2.61068e+07	0	Comet(1.18E-13)	100	Confident	01072022_Sf9_HILIC#36_DD_RepX_Deglyco	SQbitK_SQbRepX_DD_01072022_Sf9_HILIC#36.19644.19644.4:1:Gdelta~1873.67415282762
1	A0A2H1W0I4	A0A2H1W0I4_SPOFR Receptor protein-tyrosine kinase (Fragment) OS=Spodoptera frugiperda OX=7108 GN=SFRICE_012326 PE=4 SV=1	NFEPQVGLNYTNSTDEEGYVK	1873.67	TK	SL	774	0	SQBHexNAc (9,11)		2810.25	2809.25	0.545598	0.00153327	1.1084e+08	0	Comet(1.63E-13)	100	Confident	01072022_Sf9_HILIC#37_DD_RepX_Deglyco	SQbitK_SQbRepX_DD_01072022_Sf9_HILIC#37.16152.16152.3:1:Gdelta~1873.67333591891
1	A0A2H1VZF8	A0A2H1VZF8_SPOFR SFRICE_008955 (Fragment) OS=Spodoptera frugiperda OX=7108 GN=SFRICE_008955 PE=4 SV=1	AMPNHTMCNNGTQLCLSGECR	1873.67	PR	GS	307	0	SQBHexNAc (9,10)	Carbamidomethylation of C (8,15,20)	2857.18	2856.16	3.15568	0.0090163	1.62068e+07	0	Comet(6.07E-13)	100	Confident	01072022_Sf9_HILIC#38_DD_RepX_Deglyco	SQbitK_SQbRepX_DD_01072022_Sf9_HILIC#38.11204.11204.4:1:Gdelta~1873.66580757051
1	A0A2H1VVH6,A0A5Q0TYV5	A0A2H1VVH6_SPOFR UDP-glucuronosyltransferase OS=Spodoptera frugiperda OX=7108 GN=SFRICE_016395 PE=3 SV=1,A0A5Q0TYV5_SPOFR UDP-glucuronosyltransferase OS=Spodoptera frugiperda OX=7108 PE=2 SV=1	YNASLLLSNAYISTAASIALPQNHK	1866.64	SR;SR	FI;FI	243;243	0	SQBHexNAc (8)		2863.49	2862.48	2.50109	0.00716184	1.39876e+07	0	Comet(3.4E-12)	100	Confident	01072022_Sf9_HILIC#33_DD_RepX_Deglyco	SQbitK_SQbRepX_DD_01072022_Sf9_HILIC#33.23246.23246.4:1:Gdelta~1866.63761478125
1	A0A2H1WD18	A0A2H1WD18_SPOFR SFRICE_002537 OS=Spodoptera frugiperda OX=7108 GN=SFRICE_002537 PE=4 SV=1	IEHNTPNGDISFGPVFNATFLKDVLELQNK	1865.65	PK	IM	158	1	SQBHexNAc (17)		3560.8	3559.78	3.22351	0.0114782	1.27625e+07	0	Comet(1.31E-20)	100	Confident	01072022_Sf9_HILIC#33_DD_RepX_Deglyco	SQbitK_SQbRepX_DD_01072022_Sf9_HILIC#33.25407.25407.4:1:Gdelta~1865.65120220773
1	A0A2H1VKT1,A0A2H1W793	A0A2H1VKT1_SPOFR SFRICE_023423 (Fragment) OS=Spodoptera frugiperda OX=7108 GN=SFRICE_023423 PE=3 SV=1,A0A2H1W793_SPOFR SFRICE_026546 OS=Spodoptera frugiperda OX=7108 GN=SFRICE_026546 PE=3 SV=1	MFHPNLFQTANVTSWLFDGIEDR	1865.65	LR;LR	VL;VL	165;165	0	SQBHexNAc (9)		2941.38	2940.38	0.367101	0.00107978	3.15858e+07	0	Comet(5.55E-14)	100	Confident	01072022_Sf9_HILIC#31_DD_RepX_Deglyco	SQbitK_SQbRepX_DD_01072022_Sf9_HILIC#31.23175.23175.4:1:Gdelta~1865.6495759375
1	A0A2H1WFC1	A0A2H1WFC1_SPOFR SFRICE009249.2 (Fragment) OS=Spodoptera frugiperda OX=7108 GN=SFRICE009249.2 PE=4 SV=1	FAHGSDKTDANNNTLFGFANNLLPR	1865.64	AK	SK	539	1	SQBHexNAc (8)		2937.42	2936.41	1.52227	0.00447152	3.11873e+07	0	Comet(7.82E-16)	100	Confident	01072022_Sf9_HILIC#35_DD_RepX_Deglyco	SQbitK_SQbRepX_DD_01072022_Sf9_HILIC#35.21755.21755.4:1:Gdelta~1865.6415205625
1	A0A2H1VUX6	A0A2H1VUX6_SPOFR SFRICE_003846 (Fragment) OS=Spodoptera frugiperda OX=7108 GN=SFRICE_003846 PE=3 SV=1	ANGTEFAIHYGSGSLSGFLSR	1865.64	YR	DD	31	0	SQBHexNAc (2)		2374.13	2373.12	-0.23331	-0.000553908	2.04262e+07	0	Comet(1.09E-18)	100	Confident	01072022_Sf9_HILIC#35_DD_RepX_Deglyco	SQbitK_SQbRepX_DD_01072022_Sf9_HILIC#35.19154.19154.3:1:Gdelta~1865.63523782895
1	A0A2H1WJZ8	A0A2H1WJZ8_SPOFR SFRICE_003260 (Fragment) OS=Spodoptera frugiperda OX=7108 GN=SFRICE_003260 PE=4 SV=1	SVNLNLTAEVFGHSLNVLEVGGR	1865.63	PR	QG	632	0	SQBHexNAc (5)		2628.36	2627.36	0.772059	0.00202925	6.60199e+06	0	Comet(2.9E-12)	100	Confident	01072022_Sf9_HILIC#33_DD_RepX_Deglyco	SQbitK_SQbRepX_DD_01072022_Sf9_HILIC#33.24282.24282.3:1:Gdelta~1865.63285025291
1	A0A2H1VJS2,A0A2H1W793	A0A2H1VJS2_SPOFR SFRICE_024730 (Fragment) OS=Spodoptera frugiperda OX=7108 GN=SFRICE_024730 PE=3 SV=1,A0A2H1W793_SPOFR SFRICE_026546 OS=Spodoptera frugiperda OX=7108 GN=SFRICE_026546 PE=3 SV=1	AVQVEGIDGVQYAANDSVFDNGYKYPR	1865.63	DR;DR	MA;MA	8;291	1	SQBHexNAc (17)		3178.5	3177.49	2.08285	0.00662033	1.46823e+07	0	Comet(2.6E-20)	100	Confident	01072022_Sf9_HILIC#34_DD_RepX_Deglyco	SQbitK_SQbRepX_DD_01072022_Sf9_HILIC#34.16708.16708.4:1:Gdelta~1865.632731
1	A0A2H1WE23	A0A2H1WE23_SPOFR SFRICE_038003 OS=Spodoptera frugiperda OX=7108 GN=SFRICE_038003 PE=3 SV=1	SVDITNGVKHPNSSVTYEGVEYK	1865.63	VR	VG	26	1	SQBHexNAc (16)		2726.32	2725.31	1.23105	0.00335623	1.61909e+07	0	Comet(9.87E-13)	100	Confident	01072022_Sf9_HILIC#37_DD_RepX_Deglyco	SQbitK_SQbRepX_DD_01072022_Sf9_HILIC#37.12667.12667.4:1:Gdelta~1865.6283364375
1	A0A2H1W3D9	A0A2H1W3D9_SPOFR SFRICE_002792 OS=Spodoptera frugiperda OX=7108 GN=SFRICE_002792 PE=3 SV=1	AGALLLVLPKNDTVLTPEEK	1864.67	SK	EH	100	1	SQBHexNAc (11)		2324.29	2323.29	-0.511112	-0.00118798	9.43043e+06	0	Comet(1.61E-15)	100	Confident	01072022_Sf9_HILIC#33_DD_RepX_Deglyco	SQbitK_SQbRepX_DD_01072022_Sf9_HILIC#33.16882.16882.3:1:Gdelta~1864.66792158549
1	A0A2H1VNG6,A0A5Q0TYZ4	A0A2H1VNG6_SPOFR UDP-glucuronosyltransferase OS=Spodoptera frugiperda OX=7108 GN=SFRICE_023290 PE=3 SV=1,A0A5Q0TYZ4_SPOFR UDP-glucuronosyltransferase OS=Spodoptera frugiperda OX=7108 PE=2 SV=1	EMSANMSLEMLNTPAVK	1864.66	IK;IK	EA;EA	31;97	0	SQBHexNAc (3)		2068.95	2067.95	-4.23838	-0.00876904	1.25535e+07	0	Comet(1.18E-12)	100	Confident	01072022_Sf9_HILIC#35_DD_RepX_Deglyco	SQbitK_SQbRepX_DD_01072022_Sf9_HILIC#35.16899.16899.3:1:Gdelta~1864.66471207891
1	A0A2H1WCI3	A0A2H1WCI3_SPOFR SFRICE_021027 OS=Spodoptera frugiperda OX=7108 GN=SFRICE_021027 PE=4 SV=1	AMGPLYNSTHIIIDAIADK	1864.66	MR	QA	69	0	Oxidation of M (2);SQBHexNAc (8)		2262.13	2261.12	-1.22795	-0.00277778	1.93086e+07	0	Comet(1.91E-11)	100	Confident	01072022_Sf9_HILIC#33_DD_RepX_Deglyco	SQbitK_SQbRepX_DD_01072022_Sf9_HILIC#33.18313.18313.3:1:Gdelta~1864.65748257327
1	A0A2H1WNK9	A0A2H1WNK9_SPOFR SFRICE_040026 (Fragment) OS=Spodoptera frugiperda OX=7108 GN=SFRICE_040026 PE=4 SV=1	NLVNLQYLNISHNYIR	1864.65	FR	TL	144	0	SQBHexNAc (9)		2177.14	2176.13	1.62549	0.00353891	2.04814e+07	0	Comet(3.8E-14)	100	Confident	01072022_Sf9_HILIC#29_DD_RepX_Deglyco	SQbitK_SQbRepX_DD_01072022_Sf9_HILIC#29.17431.17431.3:1:Gdelta~1864.65457153368
1	A0A2H1VCY1	A0A2H1VCY1_SPOFR SFRICE_016151 (Fragment) OS=Spodoptera frugiperda OX=7108 GN=SFRICE_016151 PE=3 SV=1	LWNVTLVEEFAR	1864.65	AR	AA	931	0	SQBHexNAc (3)		1679.86	1678.86	-2.84678	-0.00478221	2.57469e+07	0	Comet(2.65E-11)	100	Confident	01072022_Sf9_HILIC#32_DD_RepX_Deglyco	SQbitK_SQbRepX_DD_01072022_Sf9_HILIC#32.20443.20443.3:1:Gdelta~1864.6533824055
1	A0A2H1VNH9	A0A2H1VNH9_SPOFR Mannosyltransferase OS=Spodoptera frugiperda OX=7108 GN=SFRICE_003969 PE=3 SV=1	HNLSQYDHNEFPGVVPR	1864.65	HR	TF	37	0	SQBHexNAc (4)		2212.04	2211.03	-0.647809	-0.00143298	2.11927e+07	0	Comet(5.25E-15)	100	Confident	01072022_Sf9_HILIC#37_DD_RepX_Deglyco	SQbitK_SQbRepX_DD_01072022_Sf9_HILIC#37.13205.13205.4:1:Gdelta~1864.6508916488
1	A0A2H1WNK9	A0A2H1WNK9_SPOFR SFRICE_040026 (Fragment) OS=Spodoptera frugiperda OX=7108 GN=SFRICE_040026 PE=4 SV=1	NLVNLQYLNISHNYIR	1864.65	FR	TL	144	0	SQBHexNAc (9)		2177.13	2176.13	-2.41193	-0.00525109	1.67734e+07	0	Comet(3.82E-12)	100	Confident	01072022_Sf9_HILIC#31_DD_RepX_Deglyco	SQbitK_SQbRepX_DD_01072022_Sf9_HILIC#31.16450.16450.3:1:Gdelta~1864.6488822523
1	A0A2H1WNK9	A0A2H1WNK9_SPOFR SFRICE_040026 (Fragment) OS=Spodoptera frugiperda OX=7108 GN=SFRICE_040026 PE=4 SV=1	NLVNLQYLNISHNYIR	1864.65	FR	TL	144	0	SQBHexNAc (9)		2177.13	2176.13	-2.29893	-0.00500509	1.35811e+07	0	Comet(1.03E-11)	100	Confident	01072022_Sf9_HILIC#32_DD_RepX_Deglyco	SQbitK_SQbRepX_DD_01072022_Sf9_HILIC#32.17027.17027.3:1:Gdelta~1864.64846888716
1	A0A2H1VZG5	A0A2H1VZG5_SPOFR SFRICE_011780 OS=Spodoptera frugiperda OX=7108 GN=SFRICE_011780 PE=4 SV=1	VALGYGACHDLFVNATLLLDHKELK	1864.65	PK	GN	57	1	SQBHexNAc (14)	Carbamidomethylation of C (8)	3000.54	2999.54	-3.19338	-0.00958189	3.68822e+07	0	Comet(5.74E-15)	100	Confident	01072022_Sf9_HILIC#32_DD_RepX_Deglyco	SQbitK_SQbRepX_DD_01072022_Sf9_HILIC#32.18238.18238.5:1:Gdelta~1864.64800652916
1	A0A2H1WNK9	A0A2H1WNK9_SPOFR SFRICE_040026 (Fragment) OS=Spodoptera frugiperda OX=7108 GN=SFRICE_040026 PE=4 SV=1	NLVNLQYLNISHNYIR	1864.65	FR	TL	144	0	SQBHexNAc (9)		2177.13	2176.13	-2.63607	-0.00573909	2.50999e+07	0	Comet(3.91E-11)	100	Confident	01072022_Sf9_HILIC#34_DD_RepX_Deglyco	SQbitK_SQbRepX_DD_01072022_Sf9_HILIC#34.18766.18766.3:1:Gdelta~1864.64728031281
1	A0A2H1WV48	A0A2H1WV48_SPOFR SFRICE_030342 (Fragment) OS=Spodoptera frugiperda OX=7108 GN=SFRICE_030342 PE=4 SV=1	EGIQYPNQVNLTLHLGK	1864.65	MK	AY	74	0	SQBHexNAc (10)		2127.1	2126.1	-1.99597	-0.00424564	1.51971e+08	0	Comet(1.3E-13)	100	Confident	01072022_Sf9_HILIC#35_DD_RepX_Deglyco	SQbitK_SQbRepX_DD_01072022_Sf9_HILIC#35.16690.16690.3:1:Gdelta~1864.64584851289
1	A0A2H1VW43,A0A2H1W7W1	A0A2H1VW43_SPOFR Protein tweety homolog (Fragment) OS=Spodoptera frugiperda OX=7108 GN=SFRICE_031283 PE=3 SV=1,A0A2H1W7W1_SPOFR Protein tweety homolog (Fragment) OS=Spodoptera frugiperda OX=7108 GN=SFRICE_031812 PE=3 SV=1	LADALDAPVANQTALGTLLR	1864.65	AR;AR	AL;AL	154;66	0	SQBHexNAc (13)		2226.2	2225.19	1.16435	0.00259208	9.21002e+06	0	Comet(1.49E-20)	100	Confident	01072022_Sf9_HILIC#33_DD_RepX_Deglyco	SQbitK_SQbRepX_DD_01072022_Sf9_HILIC#33.18897.18897.3:1:Gdelta~1864.64535938351
1	A0A2H1VY80	A0A2H1VY80_SPOFR SFRICE_023144 (Fragment) OS=Spodoptera frugiperda OX=7108 GN=SFRICE_023144 PE=4 SV=1	ILNCTYNWLGFGEEEKVYNR	1864.65	SK	LF	727	1	SQBHexNAc (5)	Carbamidomethylation of C (4)	2708.27	2707.26	2.28136	0.00617852	1.03605e+07	0	Comet(5.05E-12)	100	Confident	01072022_Sf9_HILIC#33_DD_RepX_Deglyco	SQbitK_SQbRepX_DD_01072022_Sf9_HILIC#33.17869.17869.3:1:Gdelta~1864.64515603875
1	A0A2H1VZ11,A0A2H1X302	A0A2H1VZ11_SPOFR SFRICE_023143 (Fragment) OS=Spodoptera frugiperda OX=7108 GN=SFRICE_023143 PE=4 SV=1,A0A2H1X302_SPOFR SFRICE_031667 OS=Spodoptera frugiperda OX=7108 GN=SFRICE_031667 PE=4 SV=1	IRDQSDNPLLLEVDYRPFYMNNQTVLGGGK	1864.64	GR;GR	CP;CP	910;29	1	SQBHexNAc (24)		3655.81	3654.8	-0.0857703	-0.000313559	1.41462e+07	0	Comet(1.44E-14)	100	Confident	01072022_Sf9_HILIC#33_DD_RepX_Deglyco	SQbitK_SQbRepX_DD_01072022_Sf9_HILIC#33.19798.19798.4:1:Gdelta~1864.64309932748
1	A0A2H1VKA9	A0A2H1VKA9_SPOFR Fucosyltransferase OS=Spodoptera frugiperda OX=7108 GN=SFRICE_001461 PE=3 SV=1	LHDKINGQIGVHIVNK	1864.64	ER	SH	309	1	SQBHexNAc (15)		1988.09	1987.09	-0.285098	-0.000566802	1.12565e+07	0	Comet(2.71E-11)	100	Confident	01072022_Sf9_HILIC#38_DD_RepX_Deglyco	SQbitK_SQbRepX_DD_01072022_Sf9_HILIC#38.9688.9688.4:1:Gdelta~1864.6423210617
1	A0A2H1VW43	A0A2H1VW43_SPOFR Protein tweety homolog (Fragment) OS=Spodoptera frugiperda OX=7108 GN=SFRICE_031283 PE=3 SV=1	MLHALPHINVTLHR	1864.64	SR	VN	17	0	Oxidation of M (1);SQBHexNAc (9)		1870.99	1869.99	-2.12815	-0.00398177	9.47208e+06	0	Comet(8.94E-12)	100	Confident	01072022_Sf9_HILIC#35_DD_RepX_Deglyco	SQbitK_SQbRepX_DD_01072022_Sf9_HILIC#35.12024.12024.3:1:Gdelta~1864.64225180632
1	A0A2H1VNH9	A0A2H1VNH9_SPOFR Mannosyltransferase OS=Spodoptera frugiperda OX=7108 GN=SFRICE_003969 PE=3 SV=1	HNLSQYDHNEFPGVVPR	1864.64	HR	TF	37	0	SQBHexNAc (4)		2212.04	2211.03	-1.08993	-0.00241098	1.15281e+07	0	Comet(5.1E-15)	100	Confident	01072022_Sf9_HILIC#36_DD_RepX_Deglyco	SQbitK_SQbRepX_DD_01072022_Sf9_HILIC#36.12339.12339.3:1:Gdelta~1864.64154442392
1	A0A2H1WD18	A0A2H1WD18_SPOFR SFRICE_002537 OS=Spodoptera frugiperda OX=7108 GN=SFRICE_002537 PE=4 SV=1	IEHNTPNGDISFGPVFNATFLK	1864.64	PK	DV	158	0	SQBHexNAc (17)		2621.29	2620.28	1.46385	0.00383717	1.66078e+07	0	Comet(1.7E-16)	100	Confident	01072022_Sf9_HILIC#34_DD_RepX_Deglyco	SQbitK_SQbRepX_DD_01072022_Sf9_HILIC#34.21032.21032.3:1:Gdelta~1864.64152764132
1	A0A2H1V761	A0A2H1V761_SPOFR SFRICE_023375 OS=Spodoptera frugiperda OX=7108 GN=SFRICE_023375 PE=3 SV=1	APANLTEIDVHDISYDIWR	1864.64	GK	KI	65	0	SQBHexNAc (6)		2431.18	2430.17	0.380989	0.000926252	4.78283e+07	0	Comet(8.21E-18)	100	Confident	01072022_Sf9_HILIC#33_DD_RepX_Deglyco	SQbitK_SQbRepX_DD_01072022_Sf9_HILIC#33.19630.19630.3:1:Gdelta~1864.641380988
1	A0A2H1WIY1	A0A2H1WIY1_SPOFR SFRICE_003274 OS=Spodoptera frugiperda OX=7108 GN=SFRICE_003274 PE=4 SV=1	STENGTLTDAVAHNAGSLTITAR	1864.64	LR	LY	373	0	SQBHexNAc (1)		2503.23	2502.22	0.308753	0.000772879	1.13228e+07	0	Comet(1.9E-17)	100	Confident	01072022_Sf9_HILIC#39_DD_RepX_Deglyco	SQbitK_SQbRepX_DD_01072022_Sf9_HILIC#39.18564.18564.3:1:Gdelta~1864.64101724885
1	A0A2H1WAL2	A0A2H1WAL2_SPOFR SFRICE_008314 OS=Spodoptera frugiperda OX=7108 GN=SFRICE_008314 PE=4 SV=1	SPTLLSNLTFLNVSHNR	1864.64	NR	IT	526	0	SQBHexNAc (9)		2116.1	2115.1	-1.2611	-0.00266861	7.70191e+07	0	Comet(5.38E-15)	100	Confident	01072022_Sf9_HILIC#34_DD_RepX_Deglyco	SQbitK_SQbRepX_DD_01072022_Sf9_HILIC#34.20099.20099.3:1:Gdelta~1864.64089931193
1	A0A2H1WNK9	A0A2H1WNK9_SPOFR SFRICE_040026 (Fragment) OS=Spodoptera frugiperda OX=7108 GN=SFRICE_040026 PE=4 SV=1	NLVNLQYLNISHNYIR	1864.64	FR	TL	144	0	SQBHexNAc (9)		2177.13	2176.13	-0.280685	-0.00061109	1.10055e+07	0	Comet(6.17E-13)	100	Confident	01072022_Sf9_HILIC#35_DD_RepX_Deglyco	SQbitK_SQbRepX_DD_01072022_Sf9_HILIC#35.19520.19520.3:1:Gdelta~1864.6408567182
1	A0A2H1VZ11	A0A2H1VZ11_SPOFR SFRICE_023143 (Fragment) OS=Spodoptera frugiperda OX=7108 GN=SFRICE_023143 PE=4 SV=1	LLQFNLFNHTQNYGKR	1864.64	FR	DS	567	1	SQBHexNAc (8)		2196.12	2195.11	-0.863969	-0.00189738	1.28882e+07	0	Comet(2.57E-11)	100	Confident	01072022_Sf9_HILIC#35_DD_RepX_Deglyco	SQbitK_SQbRepX_DD_01072022_Sf9_HILIC#35.15965.15965.3:1:Gdelta~1864.64056772426
1	A0A2H1WD18	A0A2H1WD18_SPOFR SFRICE_002537 OS=Spodoptera frugiperda OX=7108 GN=SFRICE_002537 PE=4 SV=1	GGHAAYGQAVNYHMVNK	1864.64	VK	SQ	750	0	SQBHexNAc (11)		2019.93	2018.93	-1.24163	-0.00250801	1.43127e+07	0	Comet(7.78E-16)	100	Confident	01072022_Sf9_HILIC#39_DD_RepX_Deglyco	SQbitK_SQbRepX_DD_01072022_Sf9_HILIC#39.8710.8710.4:1:Gdelta~1864.64048391252
1	A0A2H1VUX6	A0A2H1VUX6_SPOFR SFRICE_003846 (Fragment) OS=Spodoptera frugiperda OX=7108 GN=SFRICE_003846 PE=3 SV=1	ANGTEFAIHYGSGSLSGFLSR	1864.64	YR	DD	31	0	SQBHexNAc (2)		2374.13	2373.12	0.280562	0.000666092	2.83845e+07	0	Comet(2.76E-16)	100	Confident	01072022_Sf9_HILIC#35_DD_RepX_Deglyco	SQbitK_SQbRepX_DD_01072022_Sf9_HILIC#35.19195.19195.3:1:Gdelta~1864.64040844437
1	A0A2H1VZ11	A0A2H1VZ11_SPOFR SFRICE_023143 (Fragment) OS=Spodoptera frugiperda OX=7108 GN=SFRICE_023143 PE=4 SV=1	DVQHNISSSEFIK	1864.64	NR	NR	653	0	SQBHexNAc (5)		1706.82	1705.82	-2.00032	-0.00341419	1.62519e+07	0	Comet(2.16E-13)	100	Confident	01072022_Sf9_HILIC#38_DD_RepX_Deglyco	SQbitK_SQbRepX_DD_01072022_Sf9_HILIC#38.12064.12064.3:1:Gdelta~1864.64022468996
1	A0A2H1VNH9	A0A2H1VNH9_SPOFR Mannosyltransferase OS=Spodoptera frugiperda OX=7108 GN=SFRICE_003969 PE=3 SV=1	HNLSQYDHNEFPGVVPR	1864.64	HR	TF	37	0	SQBHexNAc (4)		2212.04	2211.03	-0.647809	-0.00143298	6.36509e+07	0	Comet(6.08E-14)	100	Confident	01072022_Sf9_HILIC#37_DD_RepX_Deglyco	SQbitK_SQbRepX_DD_01072022_Sf9_HILIC#37.13327.13327.4:1:Gdelta~1864.64018032702
1	A0A2H1WD18	A0A2H1WD18_SPOFR SFRICE_002537 OS=Spodoptera frugiperda OX=7108 GN=SFRICE_002537 PE=4 SV=1	GGHAAYGQAVNYHMVNK	1864.64	VK	SQ	750	0	SQBHexNAc (11)		2019.94	2018.93	0.698979	0.00141189	1.45654e+07	0	Comet(1.81E-15)	100	Confident	01072022_Sf9_HILIC#38_DD_RepX_Deglyco	SQbitK_SQbRepX_DD_01072022_Sf9_HILIC#38.8145.8145.4:1:Gdelta~1864.6399996131
1	A0A2H1VZF8	A0A2H1VZF8_SPOFR SFRICE_008955 (Fragment) OS=Spodoptera frugiperda OX=7108 GN=SFRICE_008955 PE=4 SV=1	FSTCSVGNISAVLDAVR	1864.64	SR	DG	176	0	SQBHexNAc (8)	Carbamidomethylation of C (4)	1998.98	1997.97	0.132447	0.000264759	2.78113e+07	0	Comet(2.85E-15)	100	Confident	01072022_Sf9_HILIC#34_DD_RepX_Deglyco	SQbitK_SQbRepX_DD_01072022_Sf9_HILIC#34.21472.21472.3:1:Gdelta~1864.63979240494
1	A0A2H1WNK9	A0A2H1WNK9_SPOFR SFRICE_040026 (Fragment) OS=Spodoptera frugiperda OX=7108 GN=SFRICE_040026 PE=4 SV=1	NLVNLQYLNISHNYIR	1864.64	FR	TL	144	0	SQBHexNAc (9)		2177.13	2176.13	-1.51442	-0.00329709	8.5321e+07	0	Comet(3.27E-15)	100	Confident	01072022_Sf9_HILIC#33_DD_RepX_Deglyco	SQbitK_SQbRepX_DD_01072022_Sf9_HILIC#33.17647.17647.3:1:Gdelta~1864.63973309141
1	A0A2H1W4W5	A0A2H1W4W5_SPOFR Translocon-associated protein subunit alpha OS=Spodoptera frugiperda OX=7108 GN=SFRICE_028002 PE=3 SV=1	YPMDYTYYIQNFTALPYNKEVKPK	1864.64	FR	QE	116	1	SQBHexNAc (11)		3189.56	3188.54	2.28533	0.00728916	2.06261e+07	0	Comet(1.18E-13)	100	Confident	01072022_Sf9_HILIC#33_DD_RepX_Deglyco	SQbitK_SQbRepX_DD_01072022_Sf9_HILIC#33.19342.19342.4:1:Gdelta~1864.63955773004
1	A0A2H1W3D9	A0A2H1W3D9_SPOFR SFRICE_002792 OS=Spodoptera frugiperda OX=7108 GN=SFRICE_002792 PE=3 SV=1	AGALLLVLPKNDTVLTPEEK	1864.64	SK	EH	100	1	SQBHexNAc (11)		2324.29	2323.29	-0.721068	-0.00167598	1.28878e+07	0	Comet(1.54E-16)	100	Confident	01072022_Sf9_HILIC#33_DD_RepX_Deglyco	SQbitK_SQbRepX_DD_01072022_Sf9_HILIC#33.16816.16816.3:1:Gdelta~1864.6394781334
1	A0A2H1VW43	A0A2H1VW43_SPOFR Protein tweety homolog (Fragment) OS=Spodoptera frugiperda OX=7108 GN=SFRICE_031283 PE=3 SV=1	MLHALPHINVTLHR	1864.64	SR	VN	17	0	Oxidation of M (1);SQBHexNAc (9)		1870.99	1869.99	-1.60619	-0.00300517	7.0231e+07	0	Comet(3.75E-11)	100	Confident	01072022_Sf9_HILIC#34_DD_RepX_Deglyco	SQbitK_SQbRepX_DD_01072022_Sf9_HILIC#34.11876.11876.5:1:Gdelta~1864.63922971036
1	A0A2H1WNK9	A0A2H1WNK9_SPOFR SFRICE_040026 (Fragment) OS=Spodoptera frugiperda OX=7108 GN=SFRICE_040026 PE=4 SV=1	GIIHIPTLDLSNQNIVGIKNNTFSGMR	1864.64	FK	DL	363	1	Oxidation of M (26);SQBHexNAc (20)		3171.64	3170.64	-1.04356	-0.00330981	1.63686e+07	0	Comet(2.0E-17)	100	Confident	01072022_Sf9_HILIC#33_DD_RepX_Deglyco	SQbitK_SQbRepX_DD_01072022_Sf9_HILIC#33.19048.19048.4:1:Gdelta~1864.63921400914
1	A0A2H1VY80	A0A2H1VY80_SPOFR SFRICE_023144 (Fragment) OS=Spodoptera frugiperda OX=7108 GN=SFRICE_023144 PE=4 SV=1	ILNCTYNWLGFGEEEK	1864.64	SK	VY	727	0	SQBHexNAc (5)	Carbamidomethylation of C (4)	2175.99	2174.98	1.6468	0.00358343	1.22574e+07	0	Comet(5.64E-13)	100	Confident	01072022_Sf9_HILIC#34_DD_RepX_Deglyco	SQbitK_SQbRepX_DD_01072022_Sf9_HILIC#34.19389.19389.3:1:Gdelta~1864.63920770399
1	A0A2H1VW43	A0A2H1VW43_SPOFR Protein tweety homolog (Fragment) OS=Spodoptera frugiperda OX=7108 GN=SFRICE_031283 PE=3 SV=1	MLHALPHINVTLHR	1864.64	SR	VN	17	0	Oxidation of M (1);SQBHexNAc (9)		1870.99	1869.99	-1.6715	-0.00312737	9.88149e+07	0	Comet(7.29E-14)	100	Confident	01072022_Sf9_HILIC#34_DD_RepX_Deglyco	SQbitK_SQbRepX_DD_01072022_Sf9_HILIC#34.11884.11884.4:1:Gdelta~1864.63905011841
1	A0A2H1VNH9	A0A2H1VNH9_SPOFR Mannosyltransferase OS=Spodoptera frugiperda OX=7108 GN=SFRICE_003969 PE=3 SV=1	HNLSQYDHNEFPGVVPR	1864.64	HR	TF	37	0	SQBHexNAc (4)		2212.04	2211.03	-0.0962826	-0.000212981	1.6289e+08	0	Comet(2.3E-14)	100	Confident	01072022_Sf9_HILIC#37_DD_RepX_Deglyco	SQbitK_SQbRepX_DD_01072022_Sf9_HILIC#37.13264.13264.4:1:Gdelta~1864.6389825876
1	A0A2H1WTF1	A0A2H1WTF1_SPOFR Dolichyl-diphosphooligosaccharide--protein glycotransferase (Fragment) OS=Spodoptera frugiperda OX=7108 GN=SFRICE_008092 PE=3 SV=1	TTLVDNNTWNNSHIALVGK	1864.64	NR	AM	70	0	SQBHexNAc (8)		2300.15	2299.14	-0.233616	-0.000537353	2.34816e+07	0	Comet(2.76E-13)	100	Confident	01072022_Sf9_HILIC#35_DD_RepX_Deglyco	SQbitK_SQbRepX_DD_01072022_Sf9_HILIC#35.14026.14026.3:1:Gdelta~1864.63882642316
1	A0A2H1VZG5	A0A2H1VZG5_SPOFR SFRICE_011780 OS=Spodoptera frugiperda OX=7108 GN=SFRICE_011780 PE=4 SV=1	VALGYGACHDLFVNATLLLDHK	1864.64	PK	EL	57	0	SQBHexNAc (14)	Carbamidomethylation of C (8)	2630.33	2629.32	-0.0455517	-0.000119816	4.52694e+07	0	Comet(1.69E-13)	100	Confident	01072022_Sf9_HILIC#32_DD_RepX_Deglyco	SQbitK_SQbRepX_DD_01072022_Sf9_HILIC#32.18894.18894.4:1:Gdelta~1864.63882587093
1	A0A2H1WCH3	A0A2H1WCH3_SPOFR Nicastrin OS=Spodoptera frugiperda OX=7108 GN=SFRICE_003737 PE=3 SV=1	LNGTHQTGCSSADNGAVGVVHMIK	1864.64	RR	DV	41	0	SQBHexNAc (2)	Carbamidomethylation of C (9)	2656.24	2655.24	-0.812094	-0.00215712	1.48023e+08	0	Comet(1.58E-20)	100	Confident	01072022_Sf9_HILIC#38_DD_RepX_Deglyco	SQbitK_SQbRepX_DD_01072022_Sf9_HILIC#38.13300.13300.4:1:Gdelta~1864.63841801155
1	A0A2H1VNH9	A0A2H1VNH9_SPOFR Mannosyltransferase OS=Spodoptera frugiperda OX=7108 GN=SFRICE_003969 PE=3 SV=1	HNLSQYDHNEFPGVVPR	1864.64	HR	TF	37	0	SQBHexNAc (4)		2212.04	2211.03	0.344939	0.000763019	6.77966e+07	0	Comet(2.1E-12)	100	Confident	01072022_Sf9_HILIC#37_DD_RepX_Deglyco	SQbitK_SQbRepX_DD_01072022_Sf9_HILIC#37.13273.13273.3:1:Gdelta~1864.63830579368
1	A0A2H1WAL2	A0A2H1WAL2_SPOFR SFRICE_008314 OS=Spodoptera frugiperda OX=7108 GN=SFRICE_008314 PE=4 SV=1	SPTLLSNLTFLNVSHNR	1864.64	NR	IT	526	0	SQBHexNAc (9)		2116.1	2115.1	-0.222394	-0.000470608	1.51548e+08	0	Comet(1.01E-13)	100	Confident	01072022_Sf9_HILIC#35_DD_RepX_Deglyco	SQbitK_SQbRepX_DD_01072022_Sf9_HILIC#35.21037.21037.3:1:Gdelta~1864.63812382478
1	A0A2H1VT38,R4L884	A0A2H1VT38_SPOFR SFRICE_024852 (Fragment) OS=Spodoptera frugiperda OX=7108 GN=SFRICE_024852 PE=3 SV=1,R4L884_SPOFR Alpha 1,6-fucosyltransferase OS=Spodoptera frugiperda OX=7108 PE=2 SV=1	QAEAANVSDLVQR	1864.64	WR;WR	RL;RL	195;161	0	SQBHexNAc (6)		1603.79	1602.78	-0.894018	-0.00143382	8.85496e+06	0	Comet(3.13E-11)	100	Confident	01072022_Sf9_HILIC#38_DD_RepX_Deglyco	SQbitK_SQbRepX_DD_01072022_Sf9_HILIC#38.11719.11719.3:1:Gdelta~1864.6380821936
1	A0A2H1WD18	A0A2H1WD18_SPOFR SFRICE_002537 OS=Spodoptera frugiperda OX=7108 GN=SFRICE_002537 PE=4 SV=1	YFPTNSSFCPSSR	1864.64	CK	GT	695	0	SQBHexNAc (4)	Carbamidomethylation of C (9)	1752.75	1751.75	0.720135	0.00126222	6.9251e+08	0	Comet(3.86E-11)	100	Confident	01072022_Sf9_HILIC#38_DD_RepX_Deglyco	SQbitK_SQbRepX_DD_01072022_Sf9_HILIC#38.12804.12804.3:1:Gdelta~1864.63800299971
1	A0A2H1WEM4	A0A2H1WEM4_SPOFR SFRICE_026233 (Fragment) OS=Spodoptera frugiperda OX=7108 GN=SFRICE_026233 PE=4 SV=1	QKVFPNGTLVIENVER	1864.64	RK	MS	79	1	SQBHexNAc (6)		2046.09	2045.08	1.19647	0.00244808	3.98945e+07	0	Comet(4.93E-11)	100	Confident	01072022_Sf9_HILIC#36_DD_RepX_Deglyco	SQbitK_SQbRepX_DD_01072022_Sf9_HILIC#36.15653.15653.3:1:Gdelta~1864.63784553327
1	A0A2H1VW43	A0A2H1VW43_SPOFR Protein tweety homolog (Fragment) OS=Spodoptera frugiperda OX=7108 GN=SFRICE_031283 PE=3 SV=1	MLHALPHINVTLHR	1864.64	SR	VN	17	0	SQBHexNAc (9)		1855	1853.99	-2.71641	-0.00503895	2.93148e+08	0	Comet(1.74E-12)	100	Confident	01072022_Sf9_HILIC#34_DD_RepX_Deglyco	SQbitK_SQbRepX_DD_01072022_Sf9_HILIC#34.12699.12699.5:1:Gdelta~1864.63780796762
1	A0A2H1WIY1	A0A2H1WIY1_SPOFR SFRICE_003274 OS=Spodoptera frugiperda OX=7108 GN=SFRICE_003274 PE=4 SV=1	STENGTLTDAVAHNAGSLTITAR	1864.64	LR	LY	373	0	SQBHexNAc (1)		2503.23	2502.22	0.0163305	4.08789e-05	1.76182e+07	0	Comet(8.04E-13)	100	Confident	01072022_Sf9_HILIC#38_DD_RepX_Deglyco	SQbitK_SQbRepX_DD_01072022_Sf9_HILIC#38.17710.17710.4:1:Gdelta~1864.63775424136
1	A0A2H1WU47	A0A2H1WU47_SPOFR SFRICE_019055 (Fragment) OS=Spodoptera frugiperda OX=7108 GN=SFRICE_019055 PE=3 SV=1	CCPSGQNLTVEIVDGNVK	1864.64	PK	TF	12	0	SQBHexNAc (7)	Carbamidomethylation of C (1,2)	2193.01	2192.01	-1.24397	-0.00272805	1.14257e+07	0	Comet(1.75E-16)	100	Confident	01072022_Sf9_HILIC#38_DD_RepX_Deglyco	SQbitK_SQbRepX_DD_01072022_Sf9_HILIC#38.17199.17199.3:1:Gdelta~1864.63774987856
1	A0A2H1VY80	A0A2H1VY80_SPOFR SFRICE_023144 (Fragment) OS=Spodoptera frugiperda OX=7108 GN=SFRICE_023144 PE=4 SV=1	TYDLNVTDTIISDNNGR	1864.64	SK	GV	400	0	SQBHexNAc (5)		2113.99	2112.98	-0.51703	-0.001093	6.29533e+07	0	Comet(6.19E-15)	100	Confident	01072022_Sf9_HILIC#37_DD_RepX_Deglyco	SQbitK_SQbRepX_DD_01072022_Sf9_HILIC#37.18254.18254.3:1:Gdelta~1864.63750339899
1	A0A2H1WF51	A0A2H1WF51_SPOFR Protein-tyrosine-phosphatase OS=Spodoptera frugiperda OX=7108 GN=SFRICE_007268 PE=4 SV=1	IDAQNTSFLLGGLEK	1864.64	PK	GT	287	0	SQBHexNAc (5)		1808.93	1807.92	-1.42994	-0.00258666	8.66956e+07	0	Comet(5.12E-13)	100	Confident	01072022_Sf9_HILIC#35_DD_RepX_Deglyco	SQbitK_SQbRepX_DD_01072022_Sf9_HILIC#35.17432.17432.3:1:Gdelta~1864.63749508815
1	A0A2H1VZ11	A0A2H1VZ11_SPOFR SFRICE_023143 (Fragment) OS=Spodoptera frugiperda OX=7108 GN=SFRICE_023143 PE=4 SV=1	LYGNFTSCPAAVR	1864.64	LK	VD	697	0	SQBHexNAc (4)	Carbamidomethylation of C (8)	1658.78	1657.78	-0.209182	-0.000346987	5.58249e+07	0	Comet(7.04E-13)	100	Confident	01072022_Sf9_HILIC#36_DD_RepX_Deglyco	SQbitK_SQbRepX_DD_01072022_Sf9_HILIC#36.11808.11808.3:1:Gdelta~1864.6374878014
1	A0A2H1WIY1	A0A2H1WIY1_SPOFR SFRICE_003274 OS=Spodoptera frugiperda OX=7108 GN=SFRICE_003274 PE=4 SV=1	STENGTLTDAVAHNAGSLTITAR	1864.64	LR	LY	373	0	SQBHexNAc (1)		2503.23	2502.22	0.503701	0.00126088	1.25605e+08	0	Comet(6.97E-18)	100	Confident	01072022_Sf9_HILIC#38_DD_RepX_Deglyco	SQbitK_SQbRepX_DD_01072022_Sf9_HILIC#38.17639.17639.4:1:Gdelta~1864.63748259932
1	A0A2H1WIY1	A0A2H1WIY1_SPOFR SFRICE_003274 OS=Spodoptera frugiperda OX=7108 GN=SFRICE_003274 PE=4 SV=1	STENGTLTDAVAHNAGSLTITAR	1864.64	LR	LY	373	0	SQBHexNAc (1)		2503.23	2502.22	0.406227	0.00101688	1.18755e+07	0	Comet(3.85E-17)	100	Confident	01072022_Sf9_HILIC#38_DD_RepX_Deglyco	SQbitK_SQbRepX_DD_01072022_Sf9_HILIC#38.17567.17567.4:1:Gdelta~1864.63745030728
1	A0A2H1WQJ3	A0A2H1WQJ3_SPOFR SFRICE_005829 OS=Spodoptera frugiperda OX=7108 GN=SFRICE_005829 PE=4 SV=1	YNVCIHVTVPGAAVQCR	1864.64	GR	SV	76	0	SQBHexNAc (2)	Carbamidomethylation of C (4,16)	2147.04	2146.03	-0.480792	-0.00103228	1.06119e+07	0	Comet(3.11E-15)	100	Confident	01072022_Sf9_HILIC#36_DD_RepX_Deglyco	SQbitK_SQbRepX_DD_01072022_Sf9_HILIC#36.15429.15429.4:1:Gdelta~1864.63735718057
1	A0A2H1VW43	A0A2H1VW43_SPOFR Protein tweety homolog (Fragment) OS=Spodoptera frugiperda OX=7108 GN=SFRICE_031283 PE=3 SV=1	MLHALPHINVTLHR	1864.64	SR	VN	17	0	SQBHexNAc (9)		1855	1853.99	-2.58477	-0.00479475	1.95699e+08	0	Comet(3.01E-13)	100	Confident	01072022_Sf9_HILIC#34_DD_RepX_Deglyco	SQbitK_SQbRepX_DD_01072022_Sf9_HILIC#34.12691.12691.4:1:Gdelta~1864.63721145598
1	A0A2H1WIY1	A0A2H1WIY1_SPOFR SFRICE_003274 OS=Spodoptera frugiperda OX=7108 GN=SFRICE_003274 PE=4 SV=1	STENGTLTDAVAHNAGSLTITAR	1864.64	LR	LY	373	0	SQBHexNAc (1)		2503.23	2502.22	1.38097	0.00345688	1.17778e+08	0	Comet(9.12E-16)	100	Confident	01072022_Sf9_HILIC#37_DD_RepX_Deglyco	SQbitK_SQbRepX_DD_01072022_Sf9_HILIC#37.16216.16216.4:1:Gdelta~1864.63719860326
1	A0A2H1VZF8	A0A2H1VZF8_SPOFR SFRICE_008955 (Fragment) OS=Spodoptera frugiperda OX=7108 GN=SFRICE_008955 PE=4 SV=1	FSTCSVGNISAVLDAVR	1864.64	SR	DG	176	0	SQBHexNAc (8)	Carbamidomethylation of C (4)	1998.98	1997.97	-0.539396	-0.00107824	1.12028e+07	0	Comet(2.68E-11)	100	Confident	01072022_Sf9_HILIC#35_DD_RepX_Deglyco	SQbitK_SQbRepX_DD_01072022_Sf9_HILIC#35.22411.22411.3:1:Gdelta~1864.63713221987
1	A0A2H1VW43	A0A2H1VW43_SPOFR Protein tweety homolog (Fragment) OS=Spodoptera frugiperda OX=7108 GN=SFRICE_031283 PE=3 SV=1	MLHALPHINVTLHR	1864.64	SR	VN	17	0	SQBHexNAc (9)		1855	1853.99	-2.25571	-0.00418435	3.21932e+08	0	Comet(1.23E-12)	100	Confident	01072022_Sf9_HILIC#34_DD_RepX_Deglyco	SQbitK_SQbRepX_DD_01072022_Sf9_HILIC#34.12751.12751.5:1:Gdelta~1864.63686924547
1	A0A2H1WCI3	A0A2H1WCI3_SPOFR SFRICE_021027 OS=Spodoptera frugiperda OX=7108 GN=SFRICE_021027 PE=4 SV=1	AMGPLYNSTHIIIDAIADK	1864.64	MR	QA	69	0	SQBHexNAc (8)		2246.14	2245.13	-0.783193	-0.00175916	2.88093e+07	0	Comet(2.59E-11)	100	Confident	01072022_Sf9_HILIC#33_DD_RepX_Deglyco	SQbitK_SQbRepX_DD_01072022_Sf9_HILIC#33.20320.20320.3:1:Gdelta~1864.63684616033
1	A0A2H1W7S4	A0A2H1W7S4_SPOFR SFRICE_002914 (Fragment) OS=Spodoptera frugiperda OX=7108 GN=SFRICE_002914 PE=4 SV=1	HCDQCAAGYWNYTK	1864.64	GK	EG	1810	0	SQBHexNAc (11)	Carbamidomethylation of C (2,5)	1976.79	1975.78	-1.21373	-0.0023993	1.2895e+07	0	Comet(1.34E-19)	100	Confident	01072022_Sf9_HILIC#39_DD_RepX_Deglyco	SQbitK_SQbRepX_DD_01072022_Sf9_HILIC#39.11362.11362.3:1:Gdelta~1864.63681892694
1	A0A2H1VMQ7	A0A2H1VMQ7_SPOFR SFRICE_000573 (Fragment) OS=Spodoptera frugiperda OX=7108 GN=SFRICE_000573 PE=4 SV=1	KDTGNYGCNATSSIGYVYR	1864.64	EK	DV	380	1	SQBHexNAc (9)	Carbamidomethylation of C (8)	2329.04	2328.03	1.35322	0.0031517	2.17214e+07	0	Comet(2.8E-14)	100	Confident	01072022_Sf9_HILIC#38_DD_RepX_Deglyco	SQbitK_SQbRepX_DD_01072022_Sf9_HILIC#38.13003.13003.3:1:Gdelta~1864.63681001559
1	A0A2H1WIY1	A0A2H1WIY1_SPOFR SFRICE_003274 OS=Spodoptera frugiperda OX=7108 GN=SFRICE_003274 PE=4 SV=1	STENGTLTDAVAHNAGSLTITAR	1864.64	LR	LY	373	0	SQBHexNAc (1)		2503.23	2502.22	0.796124	0.00199288	1.79303e+08	0	Comet(1.14E-14)	100	Confident	01072022_Sf9_HILIC#38_DD_RepX_Deglyco	SQbitK_SQbRepX_DD_01072022_Sf9_HILIC#38.17638.17638.3:1:Gdelta~1864.63674413232
1	A0A2H1WIY1	A0A2H1WIY1_SPOFR SFRICE_003274 OS=Spodoptera frugiperda OX=7108 GN=SFRICE_003274 PE=4 SV=1	STENGTLTDAVAHNAGSLTITAR	1864.64	LR	LY	373	0	SQBHexNAc (1)		2503.23	2502.22	-0.374365	-0.000937121	1.78578e+07	0	Comet(1.49E-17)	100	Confident	01072022_Sf9_HILIC#37_DD_RepX_Deglyco	SQbitK_SQbRepX_DD_01072022_Sf9_HILIC#37.16279.16279.3:1:Gdelta~1864.63661714843
1	A0A2H1VAE1	A0A2H1VAE1_SPOFR SFRICE_020278 OS=Spodoptera frugiperda OX=7108 GN=SFRICE_020278 PE=3 SV=1	TPDNFNVTFDYYGPSGLLK	1864.64	LR	SK	2002	0	SQBHexNAc (6)		2351.11	2350.1	-0.442707	-0.00104085	3.64127e+07	0	Comet(2.33E-11)	100	Confident	01072022_Sf9_HILIC#33_DD_RepX_Deglyco	SQbitK_SQbRepX_DD_01072022_Sf9_HILIC#33.19599.19599.3:1:Gdelta~1864.63659297078
1	A0A2H1VW43	A0A2H1VW43_SPOFR Protein tweety homolog (Fragment) OS=Spodoptera frugiperda OX=7108 GN=SFRICE_031283 PE=3 SV=1	MLHALPHINVTLHR	1864.64	SR	VN	17	0	SQBHexNAc (9)		1855	1853.99	-1.26865	-0.00235335	5.49937e+07	0	Comet(1.71E-11)	100	Confident	01072022_Sf9_HILIC#34_DD_RepX_Deglyco	SQbitK_SQbRepX_DD_01072022_Sf9_HILIC#34.12804.12804.5:1:Gdelta~1864.63653897956
1	A0A2H1V1W5,A0A5Q0TYW5	A0A2H1V1W5_SPOFR SFRICE_007681 OS=Spodoptera frugiperda OX=7108 GN=SFRICE_007681 PE=4 SV=1,A0A5Q0TYW5_SPOFR UDP-glucuronosyltransferase 40Q2 OS=Spodoptera frugiperda OX=7108 PE=2 SV=1	YNSSMMLANSHYSLGDPQR	1864.64	LK;LK	LP;LP	242;242	0	SQBHexNAc (2)		2374.04	2373.04	0.0750702	0.00017822	2.77803e+07	0	Comet(2.01E-17)	100	Confident	01072022_Sf9_HILIC#36_DD_RepX_Deglyco	SQbitK_SQbRepX_DD_01072022_Sf9_HILIC#36.13922.13922.3:1:Gdelta~1864.63653280623
1	A0A2H1VW43	A0A2H1VW43_SPOFR Protein tweety homolog (Fragment) OS=Spodoptera frugiperda OX=7108 GN=SFRICE_031283 PE=3 SV=1	MLHALPHINVTLHR	1864.64	SR	VN	17	0	SQBHexNAc (9)		1854.99	1853.99	-3.17701	-0.00589335	1.84555e+08	0	Comet(1.78E-12)	100	Confident	01072022_Sf9_HILIC#35_DD_RepX_Deglyco	SQbitK_SQbRepX_DD_01072022_Sf9_HILIC#35.12997.12997.5:1:Gdelta~1864.636492443
1	A0A2H1V1G6	A0A2H1V1G6_SPOFR Carboxylic ester hydrolase (Fragment) OS=Spodoptera frugiperda OX=7108 GN=SFRICE_018482 PE=3 SV=1	LASINVNTFINNTK	1864.64	EK	HY	264	0	SQBHexNAc (12)		1751.92	1750.91	-0.305569	-0.000535332	1.64531e+07	0	Comet(2.15E-13)	100	Confident	01072022_Sf9_HILIC#36_DD_RepX_Deglyco	SQbitK_SQbRepX_DD_01072022_Sf9_HILIC#36.17876.17876.3:1:Gdelta~1864.63647878541
1	A0A2H1WIY1	A0A2H1WIY1_SPOFR SFRICE_003274 OS=Spodoptera frugiperda OX=7108 GN=SFRICE_003274 PE=4 SV=1	STENGTLTDAVAHNAGSLTITAR	1864.64	LR	LY	373	0	SQBHexNAc (1)		2503.23	2502.22	1.67419	0.00419088	1.31045e+08	0	Comet(1.15E-15)	100	Confident	01072022_Sf9_HILIC#37_DD_RepX_Deglyco	SQbitK_SQbRepX_DD_01072022_Sf9_HILIC#37.16215.16215.3:1:Gdelta~1864.63645813626
1	A0A2H1WGL4	A0A2H1WGL4_SPOFR Integrin beta OS=Spodoptera frugiperda OX=7108 GN=SFRICE_000565 PE=3 SV=1	VISGPFCECDNFTCDMNK	1864.64	LK	GL	581	0	SQBHexNAc (3)	Carbamidomethylation of C (7,9,14)	2396.95	2395.94	-0.07313	-0.000175289	2.13437e+07	0	Comet(7.08E-25)	100	Confident	01072022_Sf9_HILIC#37_DD_RepX_Deglyco	SQbitK_SQbRepX_DD_01072022_Sf9_HILIC#37.17585.17585.3:1:Gdelta~1864.63641269847
1	A0A2H1WAL2	A0A2H1WAL2_SPOFR SFRICE_008314 OS=Spodoptera frugiperda OX=7108 GN=SFRICE_008314 PE=4 SV=1	SPTLLSNLTFLNVSHNR	1864.64	NR	IT	526	0	SQBHexNAc (9)		2116.1	2115.1	0.700056	0.00148139	2.96848e+08	0	Comet(4.56E-16)	100	Confident	01072022_Sf9_HILIC#35_DD_RepX_Deglyco	SQbitK_SQbRepX_DD_01072022_Sf9_HILIC#35.20972.20972.3:1:Gdelta~1864.63631150877
1	A0A2H1VW43	A0A2H1VW43_SPOFR Protein tweety homolog (Fragment) OS=Spodoptera frugiperda OX=7108 GN=SFRICE_031283 PE=3 SV=1	MLHALPHINVTLHR	1864.64	SR	VN	17	0	Oxidation of M (1);SQBHexNAc (9)		1870.99	1869.99	-1.60619	-0.00300517	7.15369e+07	0	Comet(2.71E-11)	100	Confident	01072022_Sf9_HILIC#35_DD_RepX_Deglyco	SQbitK_SQbRepX_DD_01072022_Sf9_HILIC#35.12035.12035.4:1:Gdelta~1864.63629703174
1	A0A2H1WIY1	A0A2H1WIY1_SPOFR SFRICE_003274 OS=Spodoptera frugiperda OX=7108 GN=SFRICE_003274 PE=4 SV=1	STENGTLTDAVAHNAGSLTITAR	1864.64	LR	LY	373	0	SQBHexNAc (1)		2503.23	2502.22	0.893598	0.00223688	1.58628e+07	0	Comet(4.29E-17)	100	Confident	01072022_Sf9_HILIC#38_DD_RepX_Deglyco	SQbitK_SQbRepX_DD_01072022_Sf9_HILIC#38.17565.17565.3:1:Gdelta~1864.63622384028
1	A0A2H1VW43	A0A2H1VW43_SPOFR Protein tweety homolog (Fragment) OS=Spodoptera frugiperda OX=7108 GN=SFRICE_031283 PE=3 SV=1	MLHALPHINVTLHR	1864.64	SR	VN	17	0	Oxidation of M (1);SQBHexNAc (9)		1870.99	1869.99	-0.562356	-0.00105217	2.57995e+07	0	Comet(8.73E-12)	100	Confident	01072022_Sf9_HILIC#34_DD_RepX_Deglyco	SQbitK_SQbRepX_DD_01072022_Sf9_HILIC#34.11918.11918.3:1:Gdelta~1864.63621836365
1	A0A2H1WFC1	A0A2H1WFC1_SPOFR SFRICE009249.2 (Fragment) OS=Spodoptera frugiperda OX=7108 GN=SFRICE009249.2 PE=4 SV=1	FAHGSDKTDANNNTLFGFANNLLPR	1864.64	AK	SK	539	1	SQBHexNAc (8)		2937.41	2936.41	0.358657	0.00105352	1.50309e+07	0	Comet(3.19E-15)	100	Confident	01072022_Sf9_HILIC#35_DD_RepX_Deglyco	SQbitK_SQbRepX_DD_01072022_Sf9_HILIC#35.21856.21856.5:1:Gdelta~1864.63612968115
1	A0A2H1VJS2,A0A2H1W793	A0A2H1VJS2_SPOFR SFRICE_024730 (Fragment) OS=Spodoptera frugiperda OX=7108 GN=SFRICE_024730 PE=3 SV=1,A0A2H1W793_SPOFR SFRICE_026546 OS=Spodoptera frugiperda OX=7108 GN=SFRICE_026546 PE=3 SV=1	AVQVEGIDGVQYAANDSVFDNGYKYPR	1864.64	DR;DR	MA;MA	8;291	1	SQBHexNAc (17)		3178.5	3177.49	1.2378	0.00393433	2.57173e+07	0	Comet(3.37E-16)	100	Confident	01072022_Sf9_HILIC#36_DD_RepX_Deglyco	SQbitK_SQbRepX_DD_01072022_Sf9_HILIC#36.19782.19782.4:1:Gdelta~1864.63608133226
1	A0A2H1VW43	A0A2H1VW43_SPOFR Protein tweety homolog (Fragment) OS=Spodoptera frugiperda OX=7108 GN=SFRICE_031283 PE=3 SV=1	MLHALPHINVTLHR	1864.64	SR	VN	17	0	SQBHexNAc (9)		1855	1853.99	-2.32148	-0.00430635	3.61603e+08	0	Comet(3.93E-11)	100	Confident	01072022_Sf9_HILIC#34_DD_RepX_Deglyco	SQbitK_SQbRepX_DD_01072022_Sf9_HILIC#34.12740.12740.4:1:Gdelta~1864.63606842968
1	A0A2H1VW43	A0A2H1VW43_SPOFR Protein tweety homolog (Fragment) OS=Spodoptera frugiperda OX=7108 GN=SFRICE_031283 PE=3 SV=1	MLHALPHINVTLHR	1864.64	SR	VN	17	0	Oxidation of M (1);SQBHexNAc (9)		1870.99	1869.99	-1.47577	-0.00276117	6.13463e+07	0	Comet(1.09E-12)	100	Confident	01072022_Sf9_HILIC#35_DD_RepX_Deglyco	SQbitK_SQbRepX_DD_01072022_Sf9_HILIC#35.12036.12036.5:1:Gdelta~1864.63605949875
1	A0A2H1WCH3	A0A2H1WCH3_SPOFR Nicastrin OS=Spodoptera frugiperda OX=7108 GN=SFRICE_003737 PE=3 SV=1	LNGTHQTGCSSADNGAVGVVHMIK	1864.64	RR	DV	41	0	Oxidation of M (22);SQBHexNAc (2)	Carbamidomethylation of C (9)	2672.24	2671.23	0.913189	0.00244026	4.96034e+07	0	Comet(5.59E-21)	100	Confident	01072022_Sf9_HILIC#38_DD_RepX_Deglyco	SQbitK_SQbRepX_DD_01072022_Sf9_HILIC#38.9933.9933.4:1:Gdelta~1864.63601199877
1	A0A2H1WNK9	A0A2H1WNK9_SPOFR SFRICE_040026 (Fragment) OS=Spodoptera frugiperda OX=7108 GN=SFRICE_040026 PE=4 SV=1	NLVNLQYLNISHNYIR	1864.64	FR	TL	144	0	SQBHexNAc (9)		2177.13	2176.13	-2.86022	-0.00622709	1.40273e+08	0	Comet(5.36E-14)	100	Confident	01072022_Sf9_HILIC#32_DD_RepX_Deglyco	SQbitK_SQbRepX_DD_01072022_Sf9_HILIC#32.17070.17070.3:1:Gdelta~1864.63585679627
1	A0A2H1WAL2	A0A2H1WAL2_SPOFR SFRICE_008314 OS=Spodoptera frugiperda OX=7108 GN=SFRICE_008314 PE=4 SV=1	SPTLLSNLTFLNVSHNR	1864.64	NR	IT	526	0	SQBHexNAc (9)		2116.11	2115.1	2.19998	0.00465539	1.34641e+07	0	Comet(1.05E-13)	100	Confident	01072022_Sf9_HILIC#35_DD_RepX_Deglyco	SQbitK_SQbRepX_DD_01072022_Sf9_HILIC#35.20908.20908.3:1:Gdelta~1864.63585517937
1	A0A2H1V1W5,A0A5Q0TYW5	A0A2H1V1W5_SPOFR SFRICE_007681 OS=Spodoptera frugiperda OX=7108 GN=SFRICE_007681 PE=4 SV=1,A0A5Q0TYW5_SPOFR UDP-glucuronosyltransferase 40Q2 OS=Spodoptera frugiperda OX=7108 PE=2 SV=1	DMFGIYEVMVTIANR	1864.64	FK;FK	SL;SL	97;97	0	SQBHexNAc (14)		1961.93	1960.93	-1.06796	-0.00209527	1.5821e+07	0	Comet(5.61E-15)	100	Confident	01072022_Sf9_HILIC#31_DD_RepX_Deglyco	SQbitK_SQbRepX_DD_01072022_Sf9_HILIC#31.23352.23352.3:1:Gdelta~1864.6358300558
1	A0A2H1VZF8	A0A2H1VZF8_SPOFR SFRICE_008955 (Fragment) OS=Spodoptera frugiperda OX=7108 GN=SFRICE_008955 PE=4 SV=1	FSTCSVGNISAVLDAVR	1864.64	SR	DG	176	0	SQBHexNAc (8)	Carbamidomethylation of C (4)	1998.98	1997.97	1.10945	0.00221776	1.0254e+08	0	Comet(1.9E-15)	100	Confident	01072022_Sf9_HILIC#34_DD_RepX_Deglyco	SQbitK_SQbRepX_DD_01072022_Sf9_HILIC#34.21401.21401.3:1:Gdelta~1864.63573035311
1	A0A2H1W7S4	A0A2H1W7S4_SPOFR SFRICE_002914 (Fragment) OS=Spodoptera frugiperda OX=7108 GN=SFRICE_002914 PE=4 SV=1	HCDQCAAGYWNYTK	1864.64	GK	EG	1810	0	SQBHexNAc (11)	Carbamidomethylation of C (2,5)	1976.79	1975.78	-1.02848	-0.0020331	1.08168e+07	0	Comet(1.38E-20)	100	Confident	01072022_Sf9_HILIC#39_DD_RepX_Deglyco	SQbitK_SQbRepX_DD_01072022_Sf9_HILIC#39.11282.11282.3:1:Gdelta~1864.6357179596
1	A0A2H1WAL2	A0A2H1WAL2_SPOFR SFRICE_008314 OS=Spodoptera frugiperda OX=7108 GN=SFRICE_008314 PE=4 SV=1	SPTLLSNLTFLNVSHNR	1864.64	NR	IT	526	0	SQBHexNAc (9)		2116.1	2115.1	0.58475	0.00123739	4.34569e+07	0	Comet(1.64E-15)	100	Confident	01072022_Sf9_HILIC#35_DD_RepX_Deglyco	SQbitK_SQbRepX_DD_01072022_Sf9_HILIC#35.20968.20968.4:1:Gdelta~1864.63565437851
1	A0A2H1VW43	A0A2H1VW43_SPOFR Protein tweety homolog (Fragment) OS=Spodoptera frugiperda OX=7108 GN=SFRICE_031283 PE=3 SV=1	MLHALPHINVTLHR	1864.64	SR	VN	17	0	Oxidation of M (1);SQBHexNAc (9)		1870.99	1869.99	-1.34525	-0.00251697	4.14819e+07	0	Comet(2.86E-11)	100	Confident	01072022_Sf9_HILIC#35_DD_RepX_Deglyco	SQbitK_SQbRepX_DD_01072022_Sf9_HILIC#35.12086.12086.5:1:Gdelta~1864.63564642177
1	A0A2H1VY80	A0A2H1VY80_SPOFR SFRICE_023144 (Fragment) OS=Spodoptera frugiperda OX=7108 GN=SFRICE_023144 PE=4 SV=1	ISFNQGDGINITVTGGNR	1864.64	SR	NI	459	0	SQBHexNAc (10)		2066.01	2065.01	-0.115937	-0.000239527	1.18242e+07	0	Comet(3.87E-11)	100	Confident	01072022_Sf9_HILIC#38_DD_RepX_Deglyco	SQbitK_SQbRepX_DD_01072022_Sf9_HILIC#38.18999.18999.3:1:Gdelta~1864.63545814121
1	A0A2H1WD75	A0A2H1WD75_SPOFR Sortilin-related receptor (Fragment) OS=Spodoptera frugiperda OX=7108 GN=SFRICE_009644 PE=3 SV=1	IDLSENTTIYPVVNER	1864.64	AR	NI	763	0	SQBHexNAc (4)		2066.03	2065.02	0.119429	0.000246744	1.26917e+07	0	Comet(2.89E-13)	100	Confident	01072022_Sf9_HILIC#36_DD_RepX_Deglyco	SQbitK_SQbRepX_DD_01072022_Sf9_HILIC#36.16125.16125.3:1:Gdelta~1864.63543813624
1	A0A2H1VW43	A0A2H1VW43_SPOFR Protein tweety homolog (Fragment) OS=Spodoptera frugiperda OX=7108 GN=SFRICE_031283 PE=3 SV=1	MLHALPHINVTLHR	1864.64	SR	VN	17	0	SQBHexNAc (9)		1855	1853.99	-2.32148	-0.00430635	9.82257e+07	0	Comet(1.96E-13)	100	Confident	01072022_Sf9_HILIC#34_DD_RepX_Deglyco	SQbitK_SQbRepX_DD_01072022_Sf9_HILIC#34.12723.12723.3:1:Gdelta~1864.63541791306
1	A0A2H1WNK9	A0A2H1WNK9_SPOFR SFRICE_040026 (Fragment) OS=Spodoptera frugiperda OX=7108 GN=SFRICE_040026 PE=4 SV=1	NLVNLQYLNISHNYIR	1864.64	FR	TL	144	0	SQBHexNAc (9)		2177.13	2176.13	-1.51442	-0.00329709	6.46084e+08	0	Comet(3.21E-17)	100	Confident	01072022_Sf9_HILIC#34_DD_RepX_Deglyco	SQbitK_SQbRepX_DD_01072022_Sf9_HILIC#34.18707.18707.3:1:Gdelta~1864.63539486322
1	A0A2H1WCH3	A0A2H1WCH3_SPOFR Nicastrin OS=Spodoptera frugiperda OX=7108 GN=SFRICE_003737 PE=3 SV=1	LNGTHQTGCSSADNGAVGVVHMIK	1864.64	RR	DV	41	0	Oxidation of M (22);SQBHexNAc (2)	Carbamidomethylation of C (9)	2672.24	2671.23	0.456643	0.00122026	5.71907e+07	0	Comet(6.89E-27)	100	Confident	01072022_Sf9_HILIC#38_DD_RepX_Deglyco	SQbitK_SQbRepX_DD_01072022_Sf9_HILIC#38.9727.9727.4:1:Gdelta~1864.63512913795
1	A0A2H1WNK9	A0A2H1WNK9_SPOFR SFRICE_040026 (Fragment) OS=Spodoptera frugiperda OX=7108 GN=SFRICE_040026 PE=4 SV=1	LHYLNFSHNSIR	1864.64	SR	GI	319	0	SQBHexNAc (5)		1703.85	1702.84	-1.48374	-0.00252808	1.4974e+09	0	Comet(4.61E-12)	100	Confident	01072022_Sf9_HILIC#36_DD_RepX_Deglyco	SQbitK_SQbRepX_DD_01072022_Sf9_HILIC#36.11234.11234.4:1:Gdelta~1864.6350877568
1	A0A2H1VY80	A0A2H1VY80_SPOFR SFRICE_023144 (Fragment) OS=Spodoptera frugiperda OX=7108 GN=SFRICE_023144 PE=4 SV=1	ISFNQGDGINITVTGGNR	1864.64	SR	NI	459	0	SQBHexNAc (10)		2066.02	2065.01	0.238853	0.000493473	1.12516e+07	0	Comet(6.73E-12)	100	Confident	01072022_Sf9_HILIC#37_DD_RepX_Deglyco	SQbitK_SQbRepX_DD_01072022_Sf9_HILIC#37.17617.17617.3:1:Gdelta~1864.63500158034
1	A0A2H1VNH9	A0A2H1VNH9_SPOFR Mannosyltransferase OS=Spodoptera frugiperda OX=7108 GN=SFRICE_003969 PE=3 SV=1	HNLSQYDHNEFPGVVPR	1864.63	HR	TF	37	0	SQBHexNAc (4)		2212.04	2211.03	-0.0962826	-0.000212981	1.89208e+07	0	Comet(2.12E-13)	100	Confident	01072022_Sf9_HILIC#37_DD_RepX_Deglyco	SQbitK_SQbRepX_DD_01072022_Sf9_HILIC#37.13336.13336.3:1:Gdelta~1864.63492328752
1	A0A2H1V1G6	A0A2H1V1G6_SPOFR Carboxylic ester hydrolase (Fragment) OS=Spodoptera frugiperda OX=7108 GN=SFRICE_018482 PE=3 SV=1	LASINVNTFINNTK	1864.63	EK	HY	264	0	SQBHexNAc (11)		1751.92	1750.91	-0.235931	-0.000413332	1.02258e+07	0	Comet(4.13E-16)	100	Confident	01072022_Sf9_HILIC#36_DD_RepX_Deglyco	SQbitK_SQbRepX_DD_01072022_Sf9_HILIC#36.17801.17801.3:1:Gdelta~1864.634777186
1	A0A2H1VY80	A0A2H1VY80_SPOFR SFRICE_023144 (Fragment) OS=Spodoptera frugiperda OX=7108 GN=SFRICE_023144 PE=4 SV=1	TYDLNVTDTIISDNNGR	1864.63	SK	GV	400	0	SQBHexNAc (5)		2113.99	2112.98	-0.170765	-0.000360996	1.27339e+07	0	Comet(2.47E-13)	100	Confident	01072022_Sf9_HILIC#37_DD_RepX_Deglyco	SQbitK_SQbRepX_DD_01072022_Sf9_HILIC#37.18103.18103.3:1:Gdelta~1864.63475343224
1	A0A2H1WNK9	A0A2H1WNK9_SPOFR SFRICE_040026 (Fragment) OS=Spodoptera frugiperda OX=7108 GN=SFRICE_040026 PE=4 SV=1	NLVNLQYLNISHNYIR	1864.63	FR	TL	144	0	SQBHexNAc (9)		2177.13	2176.13	-1.40234	-0.00305309	1.29656e+09	0	Comet(9.49E-15)	100	Confident	01072022_Sf9_HILIC#33_DD_RepX_Deglyco	SQbitK_SQbRepX_DD_01072022_Sf9_HILIC#33.17605.17605.3:1:Gdelta~1864.63466906096
1	A0A2H1WAL2	A0A2H1WAL2_SPOFR SFRICE_008314 OS=Spodoptera frugiperda OX=7108 GN=SFRICE_008314 PE=4 SV=1	SPTLLSNLTFLNVSHNR	1864.63	NR	IT	526	0	SQBHexNAc (9)		2116.1	2115.1	0.00821866	1.73915e-05	9.5641e+07	0	Comet(5.55E-15)	100	Confident	01072022_Sf9_HILIC#34_DD_RepX_Deglyco	SQbitK_SQbRepX_DD_01072022_Sf9_HILIC#34.20050.20050.4:1:Gdelta~1864.63460398807
1	A0A2H1W7S4	A0A2H1W7S4_SPOFR SFRICE_002914 (Fragment) OS=Spodoptera frugiperda OX=7108 GN=SFRICE_002914 PE=4 SV=1	EQFMNTLVNVTSIYIR	1864.63	TR	AT	1493	0	SQBHexNAc (9)		2131.07	2130.07	0.33991	0.000724374	2.80673e+07	0	Comet(9.08E-12)	100	Confident	01072022_Sf9_HILIC#33_DD_RepX_Deglyco	SQbitK_SQbRepX_DD_01072022_Sf9_HILIC#33.23083.23083.3:1:Gdelta~1864.63459265607
1	A0A2H1WNK9	A0A2H1WNK9_SPOFR SFRICE_040026 (Fragment) OS=Spodoptera frugiperda OX=7108 GN=SFRICE_040026 PE=4 SV=1	LHYLNFSHNSIR	1864.63	SR	GI	319	0	SQBHexNAc (5)		1703.85	1702.84	-0.441047	-0.000751478	1.13036e+09	0	Comet(4.03E-11)	100	Confident	01072022_Sf9_HILIC#36_DD_RepX_Deglyco	SQbitK_SQbRepX_DD_01072022_Sf9_HILIC#36.11295.11295.3:1:Gdelta~1864.63447824159
1	A0A2H1VZG5	A0A2H1VZG5_SPOFR SFRICE_011780 OS=Spodoptera frugiperda OX=7108 GN=SFRICE_011780 PE=4 SV=1	VALGYGACHDLFVNATLLLDHK	1864.63	PK	EL	57	0	SQBHexNAc (14)	Carbamidomethylation of C (8)	2630.33	2629.32	-0.602897	-0.00158582	2.8e+07	0	Comet(1.38E-13)	100	Confident	01072022_Sf9_HILIC#32_DD_RepX_Deglyco	SQbitK_SQbRepX_DD_01072022_Sf9_HILIC#32.18854.18854.3:1:Gdelta~1864.63439558286
1	A0A2H1WGL4	A0A2H1WGL4_SPOFR Integrin beta OS=Spodoptera frugiperda OX=7108 GN=SFRICE_000565 PE=3 SV=1	VISGPFCECDNFTCDMNK	1864.63	LK	GL	581	0	SQBHexNAc (3)	Carbamidomethylation of C (7,9,14)	2396.95	2395.94	0.232258	0.000556711	1.23626e+07	0	Comet(1.19E-20)	100	Confident	01072022_Sf9_HILIC#36_DD_RepX_Deglyco	SQbitK_SQbRepX_DD_01072022_Sf9_HILIC#36.16140.16140.3:1:Gdelta~1864.63436904643
1	A0A2H1WNK9	A0A2H1WNK9_SPOFR SFRICE_040026 (Fragment) OS=Spodoptera frugiperda OX=7108 GN=SFRICE_040026 PE=4 SV=1	NNNISGTLNENTFK	1864.63	LK	GI	349	0	SQBHexNAc (5)		1768.84	1767.83	0.161176	0.000285093	1.13821e+07	0	Comet(2.45E-13)	100	Confident	01072022_Sf9_HILIC#39_DD_RepX_Deglyco	SQbitK_SQbRepX_DD_01072022_Sf9_HILIC#39.13247.13247.3:1:Gdelta~1864.63427347024
1	A0A2H1VZ11	A0A2H1VZ11_SPOFR SFRICE_023143 (Fragment) OS=Spodoptera frugiperda OX=7108 GN=SFRICE_023143 PE=4 SV=1	DVQHNISSSEFIK	1864.63	NR	NR	653	0	SQBHexNAc (5)		1706.82	1705.82	-1.35667	-0.00231559	3.47217e+07	0	Comet(3.85E-11)	100	Confident	01072022_Sf9_HILIC#37_DD_RepX_Deglyco	SQbitK_SQbRepX_DD_01072022_Sf9_HILIC#37.11142.11142.3:1:Gdelta~1864.63410876755
1	A0A2H1WNK9	A0A2H1WNK9_SPOFR SFRICE_040026 (Fragment) OS=Spodoptera frugiperda OX=7108 GN=SFRICE_040026 PE=4 SV=1	LHYLNFSHNSIR	1864.63	SR	GI	319	0	SQBHexNAc (5)		1703.85	1702.84	-0.910689	-0.00155168	3.98673e+07	0	Comet(1.02E-11)	100	Confident	01072022_Sf9_HILIC#36_DD_RepX_Deglyco	SQbitK_SQbRepX_DD_01072022_Sf9_HILIC#36.11186.11186.4:1:Gdelta~1864.63398932056
1	A0A2H1V1W5,A0A5Q0TYW5	A0A2H1V1W5_SPOFR SFRICE_007681 OS=Spodoptera frugiperda OX=7108 GN=SFRICE_007681 PE=4 SV=1,A0A5Q0TYW5_SPOFR UDP-glucuronosyltransferase 40Q2 OS=Spodoptera frugiperda OX=7108 PE=2 SV=1	EVDFKDMFGIYEVMVTIANR	1864.63	AK;AK	SL;SL	92;92	1	SQBHexNAc (19)		2580.23	2579.23	-1.2864	-0.00331922	2.41518e+07	0	Comet(1.0E-16)	100	Confident	01072022_Sf9_HILIC#31_DD_RepX_Deglyco	SQbitK_SQbRepX_DD_01072022_Sf9_HILIC#31.23516.23516.3:1:Gdelta~1864.63395547163
1	A0A2H1WCH3	A0A2H1WCH3_SPOFR Nicastrin OS=Spodoptera frugiperda OX=7108 GN=SFRICE_003737 PE=3 SV=1	LNGTHQTGCSSADNGAVGVVHMIK	1864.63	RR	DV	41	0	SQBHexNAc (2)	Carbamidomethylation of C (9)	2656.25	2655.24	1.39403	0.00370288	1.5333e+07	0	Comet(7.61E-30)	100	Confident	01072022_Sf9_HILIC#38_DD_RepX_Deglyco	SQbitK_SQbRepX_DD_01072022_Sf9_HILIC#38.13224.13224.4:1:Gdelta~1864.63364142293
1	A0A2H1V1W5,A0A5Q0TYW5	A0A2H1V1W5_SPOFR SFRICE_007681 OS=Spodoptera frugiperda OX=7108 GN=SFRICE_007681 PE=4 SV=1,A0A5Q0TYW5_SPOFR UDP-glucuronosyltransferase 40Q2 OS=Spodoptera frugiperda OX=7108 PE=2 SV=1	YNSSMMLANSHYSLGDPQR	1864.63	LK;LK	LP;LP	242;242	0	SQBHexNAc (2)		2374.05	2373.04	0.794518	0.00188622	1.24669e+07	0	Comet(5.16E-17)	100	Confident	01072022_Sf9_HILIC#37_DD_RepX_Deglyco	SQbitK_SQbRepX_DD_01072022_Sf9_HILIC#37.15057.15057.3:1:Gdelta~1864.6336405195
1	A0A2H1V761	A0A2H1V761_SPOFR SFRICE_023375 OS=Spodoptera frugiperda OX=7108 GN=SFRICE_023375 PE=3 SV=1	APANLTEIDVHDISYDIWR	1864.63	GK	KI	65	0	SQBHexNAc (6)		2431.18	2430.17	-0.623462	-0.00151575	9.88844e+06	0	Comet(2.2E-14)	100	Confident	01072022_Sf9_HILIC#33_DD_RepX_Deglyco	SQbitK_SQbRepX_DD_01072022_Sf9_HILIC#33.19600.19600.4:1:Gdelta~1864.63358876065
1	A0A2H1WFC1	A0A2H1WFC1_SPOFR SFRICE009249.2 (Fragment) OS=Spodoptera frugiperda OX=7108 GN=SFRICE009249.2 PE=4 SV=1	FAHGSDKTDANNNTLFGFANNLLPR	1864.63	AK	SK	539	1	SQBHexNAc (8)		2937.42	2936.41	2.27054	0.00666952	2.78275e+07	0	Comet(2.24E-11)	100	Confident	01072022_Sf9_HILIC#35_DD_RepX_Deglyco	SQbitK_SQbRepX_DD_01072022_Sf9_HILIC#35.21971.21971.4:1:Gdelta~1864.63355354204
1	A0A2H1WNK9	A0A2H1WNK9_SPOFR SFRICE_040026 (Fragment) OS=Spodoptera frugiperda OX=7108 GN=SFRICE_040026 PE=4 SV=1	NLVNLQYLNISHNYIR	1864.63	FR	TL	144	0	SQBHexNAc (9)		2177.13	2176.13	-1.40234	-0.00305309	2.94167e+08	0	Comet(1.2E-15)	100	Confident	01072022_Sf9_HILIC#33_DD_RepX_Deglyco	SQbitK_SQbRepX_DD_01072022_Sf9_HILIC#33.17462.17462.4:1:Gdelta~1864.63354587137
1	A0A2H1VMQ7	A0A2H1VMQ7_SPOFR SFRICE_000573 (Fragment) OS=Spodoptera frugiperda OX=7108 GN=SFRICE_000573 PE=4 SV=1	DTGNYGCNATSSIGYVYR	1864.63	KK	DV	381	0	SQBHexNAc (8)	Carbamidomethylation of C (7)	2200.95	2199.94	1.40336	0.00308872	1.21994e+07	0	Comet(4.45E-17)	100	Confident	01072022_Sf9_HILIC#37_DD_RepX_Deglyco	SQbitK_SQbRepX_DD_01072022_Sf9_HILIC#37.13711.13711.3:1:Gdelta~1864.63352767218
1	A0A2H1WNK9	A0A2H1WNK9_SPOFR SFRICE_040026 (Fragment) OS=Spodoptera frugiperda OX=7108 GN=SFRICE_040026 PE=4 SV=1	NNNISGTLNENTFK	1864.63	LK	GI	349	0	SQBHexNAc (3)		1768.84	1767.83	0.29912	0.000529093	1.17754e+08	0	Comet(1.42E-11)	100	Confident	01072022_Sf9_HILIC#39_DD_RepX_Deglyco	SQbitK_SQbRepX_DD_01072022_Sf9_HILIC#39.13385.13385.3:1:Gdelta~1864.63349679587
1	A0A2H1WCH3	A0A2H1WCH3_SPOFR Nicastrin OS=Spodoptera frugiperda OX=7108 GN=SFRICE_003737 PE=3 SV=1	LNGTHQTGCSSADNGAVGVVHMIK	1864.63	RR	DV	41	0	Oxidation of M (22);SQBHexNAc (2)	Carbamidomethylation of C (9)	2672.24	2671.23	0.0906579	0.00024226	1.41381e+07	0	Comet(1.8E-25)	100	Confident	01072022_Sf9_HILIC#38_DD_RepX_Deglyco	SQbitK_SQbRepX_DD_01072022_Sf9_HILIC#38.9859.9859.4:1:Gdelta~1864.63349446511
1	A0A2H1VZF8	A0A2H1VZF8_SPOFR SFRICE_008955 (Fragment) OS=Spodoptera frugiperda OX=7108 GN=SFRICE_008955 PE=4 SV=1	FSTCSVGNISAVLDAVR	1864.63	SR	DG	176	0	SQBHexNAc (8)	Carbamidomethylation of C (4)	1998.98	1997.97	0.865321	0.00172976	5.03447e+07	0	Comet(1.25E-14)	100	Confident	01072022_Sf9_HILIC#35_DD_RepX_Deglyco	SQbitK_SQbRepX_DD_01072022_Sf9_HILIC#35.22484.22484.3:1:Gdelta~1864.63332089222
1	A0A2H1W425,A0A5Q0TYY5	A0A2H1W425_SPOFR SFRICE_017241 OS=Spodoptera frugiperda OX=7108 GN=SFRICE_017241 PE=4 SV=1,A0A5Q0TYY5_SPOFR Cytokine receptor OS=Spodoptera frugiperda OX=7108 PE=2 SV=1	VLVDDSPSNVTDFSCISK	1864.63	TR;TR	NL;NL	76;127	0	SQBHexNAc (8)	Carbamidomethylation of C (15)	2186.02	2185.01	3.42758	0.00749276	3.61095e+07	0	Comet(1.01E-12)	100	Confident	01072022_Sf9_HILIC#36_DD_RepX_Deglyco	SQbitK_SQbRepX_DD_01072022_Sf9_HILIC#36.15607.15607.3:1:Gdelta~1864.63317012701
1	A0A2H1W007	A0A2H1W007_SPOFR SFRICE_017833 OS=Spodoptera frugiperda OX=7108 GN=SFRICE_017833 PE=4 SV=1	GSSSISIGTAGGWNSTQAR	1864.63	ER	RH	302	0	SQBHexNAc (16)		2039.96	2038.96	-0.160765	-0.000327954	1.2381e+07	0	Comet(5.95E-14)	100	Confident	01072022_Sf9_HILIC#39_DD_RepX_Deglyco	SQbitK_SQbRepX_DD_01072022_Sf9_HILIC#39.14806.14806.3:1:Gdelta~1864.63315901728
1	A0A2H1VY80	A0A2H1VY80_SPOFR SFRICE_023144 (Fragment) OS=Spodoptera frugiperda OX=7108 GN=SFRICE_023144 PE=4 SV=1	ILNCTYNWLGFGEEEKVYNR	1864.63	SK	LF	727	1	SQBHexNAc (5)	Carbamidomethylation of C (4)	2708.27	2707.26	0.748271	0.00202652	1.88004e+07	0	Comet(6.56E-16)	100	Confident	01072022_Sf9_HILIC#33_DD_RepX_Deglyco	SQbitK_SQbRepX_DD_01072022_Sf9_HILIC#33.17921.17921.3:1:Gdelta~1864.63314186096
1	A0A2H1WIY1	A0A2H1WIY1_SPOFR SFRICE_003274 OS=Spodoptera frugiperda OX=7108 GN=SFRICE_003274 PE=4 SV=1	STENGTLTDAVAHNAGSLTITAR	1864.63	LR	LY	373	0	SQBHexNAc (1)		2503.23	2502.22	0.893598	0.00223688	2.01439e+07	0	Comet(6.51E-15)	100	Confident	01072022_Sf9_HILIC#38_DD_RepX_Deglyco	SQbitK_SQbRepX_DD_01072022_Sf9_HILIC#38.17708.17708.3:1:Gdelta~1864.63300231889
1	A0A2H1WNK9	A0A2H1WNK9_SPOFR SFRICE_040026 (Fragment) OS=Spodoptera frugiperda OX=7108 GN=SFRICE_040026 PE=4 SV=1	LHYLNFSHNSIR	1864.63	SR	GI	319	0	SQBHexNAc (5)		1703.85	1702.84	-0.870662	-0.00148348	2.14118e+07	0	Comet(5.3E-11)	100	Confident	01072022_Sf9_HILIC#37_DD_RepX_Deglyco	SQbitK_SQbRepX_DD_01072022_Sf9_HILIC#37.12079.12079.3:1:Gdelta~1864.63299647232
1	A0A2H1VZG5	A0A2H1VZG5_SPOFR SFRICE_011780 OS=Spodoptera frugiperda OX=7108 GN=SFRICE_011780 PE=4 SV=1	VALGYGACHDLFVNATLLLDHK	1864.63	PK	EL	57	0	SQBHexNAc (14)	Carbamidomethylation of C (8)	2630.32	2629.32	-1.43777	-0.00378182	4.50245e+08	0	Comet(2.24E-18)	100	Confident	01072022_Sf9_HILIC#32_DD_RepX_Deglyco	SQbitK_SQbRepX_DD_01072022_Sf9_HILIC#32.18841.18841.4:1:Gdelta~1864.63293480622
1	A0A2H1WCH3	A0A2H1WCH3_SPOFR Nicastrin OS=Spodoptera frugiperda OX=7108 GN=SFRICE_003737 PE=3 SV=1	RLNGTHQTGCSSADNGAVGVVHMIK	1864.63	FR	DV	40	1	Oxidation of M (23);SQBHexNAc (8)	Carbamidomethylation of C (10)	2828.34	2827.33	0.048946	0.000138436	2.75098e+07	0	Comet(5.66E-20)	100	Confident	01072022_Sf9_HILIC#38_DD_RepX_Deglyco	SQbitK_SQbRepX_DD_01072022_Sf9_HILIC#38.8865.8865.5:1:Gdelta~1864.63292147345
1	A0A2H1WNK9	A0A2H1WNK9_SPOFR SFRICE_040026 (Fragment) OS=Spodoptera frugiperda OX=7108 GN=SFRICE_040026 PE=4 SV=1	NLVNLQYLNISHNYIR	1864.63	FR	TL	144	0	SQBHexNAc (9)		2177.13	2176.13	-1.85064	-0.00402909	5.99809e+07	0	Comet(5.84E-14)	100	Confident	01072022_Sf9_HILIC#34_DD_RepX_Deglyco	SQbitK_SQbRepX_DD_01072022_Sf9_HILIC#34.18609.18609.3:1:Gdelta~1864.63290714146
1	A0A2H1VW43	A0A2H1VW43_SPOFR Protein tweety homolog (Fragment) OS=Spodoptera frugiperda OX=7108 GN=SFRICE_031283 PE=3 SV=1	MLHALPHINVTLHR	1864.63	SR	VN	17	0	SQBHexNAc (9)		1855	1853.99	-2.65054	-0.00491675	7.04223e+07	0	Comet(1.72E-12)	100	Confident	01072022_Sf9_HILIC#35_DD_RepX_Deglyco	SQbitK_SQbRepX_DD_01072022_Sf9_HILIC#35.13024.13024.3:1:Gdelta~1864.63283036174
1	A0A2H1WCH3	A0A2H1WCH3_SPOFR Nicastrin OS=Spodoptera frugiperda OX=7108 GN=SFRICE_003737 PE=3 SV=1	LNGTHQTGCSSADNGAVGVVHMIK	1864.63	RR	DV	41	0	Oxidation of M (22);SQBHexNAc (2)	Carbamidomethylation of C (9)	2672.24	2671.23	1.18712	0.00317226	1.3068e+07	0	Comet(7.7E-16)	100	Confident	01072022_Sf9_HILIC#38_DD_RepX_Deglyco	SQbitK_SQbRepX_DD_01072022_Sf9_HILIC#38.9653.9653.4:1:Gdelta~1864.63271301832
1	A0A2H1VY80	A0A2H1VY80_SPOFR SFRICE_023144 (Fragment) OS=Spodoptera frugiperda OX=7108 GN=SFRICE_023144 PE=4 SV=1	TSISNNNHVAGLQVVSGAGDVNVTESR	1864.63	HR	IS	432	0	SQBHexNAc (22)		2928.44	2927.42	2.13605	0.00625526	1.24077e+07	0	Comet(4.2E-15)	100	Confident	01072022_Sf9_HILIC#39_DD_RepX_Deglyco	SQbitK_SQbRepX_DD_01072022_Sf9_HILIC#39.17299.17299.4:1:Gdelta~1864.63267850313
1	A0A2H1WTF1	A0A2H1WTF1_SPOFR Dolichyl-diphosphooligosaccharide--protein glycotransferase (Fragment) OS=Spodoptera frugiperda OX=7108 GN=SFRICE_008092 PE=3 SV=1	TTLVDNNTWNNSHIALVGK	1864.63	NR	AM	70	0	SQBHexNAc (8)		2300.15	2299.14	-1.18921	-0.00273535	1.26008e+07	0	Comet(4.33E-12)	100	Confident	01072022_Sf9_HILIC#35_DD_RepX_Deglyco	SQbitK_SQbRepX_DD_01072022_Sf9_HILIC#35.13915.13915.3:1:Gdelta~1864.6326134407
1	A0A2H1WF51	A0A2H1WF51_SPOFR Protein-tyrosine-phosphatase OS=Spodoptera frugiperda OX=7108 GN=SFRICE_007268 PE=4 SV=1	IDAQNTSFLLGGLEK	1864.63	PK	GT	287	0	SQBHexNAc (5)		1808.93	1807.92	-0.552627	-0.000999662	6.43587e+07	0	Comet(1.3E-14)	100	Confident	01072022_Sf9_HILIC#34_DD_RepX_Deglyco	SQbitK_SQbRepX_DD_01072022_Sf9_HILIC#34.16663.16663.3:1:Gdelta~1864.63237362675
1	A0A2H1WAL2	A0A2H1WAL2_SPOFR SFRICE_008314 OS=Spodoptera frugiperda OX=7108 GN=SFRICE_008314 PE=4 SV=1	SPTLLSNLTFLNVSHNR	1864.63	NR	IT	526	0	SQBHexNAc (9)		2116.1	2115.1	-0.453006	-0.000958608	2.03337e+08	0	Comet(7.23E-15)	100	Confident	01072022_Sf9_HILIC#34_DD_RepX_Deglyco	SQbitK_SQbRepX_DD_01072022_Sf9_HILIC#34.20005.20005.4:1:Gdelta~1864.63227838167
1	A0A2H1V1W5,A0A5Q0TYW5	A0A2H1V1W5_SPOFR SFRICE_007681 OS=Spodoptera frugiperda OX=7108 GN=SFRICE_007681 PE=4 SV=1,A0A5Q0TYW5_SPOFR UDP-glucuronosyltransferase 40Q2 OS=Spodoptera frugiperda OX=7108 PE=2 SV=1	EVDFKDMFGIYEVMVTIANR	1864.63	AK;AK	SL;SL	92;92	1	SQBHexNAc (19)		2580.23	2579.23	-0.623673	-0.00160922	3.06066e+07	0	Comet(4.23E-15)	100	Confident	01072022_Sf9_HILIC#31_DD_RepX_Deglyco	SQbitK_SQbRepX_DD_01072022_Sf9_HILIC#31.23514.23514.4:1:Gdelta~1864.63225193863
1	A0A2H1WNK9	A0A2H1WNK9_SPOFR SFRICE_040026 (Fragment) OS=Spodoptera frugiperda OX=7108 GN=SFRICE_040026 PE=4 SV=1	NLVNLQYLNISHNYIR	1864.63	FR	TL	144	0	SQBHexNAc (9)		2177.13	2176.13	-1.40234	-0.00305309	333942479	0	Comet(6.04E-12)	100	Confident	01072022_Sf9_HILIC#34_DD_RepX_Deglyco	SQbitK_SQbRepX_DD_01072022_Sf9_HILIC#34.18649.18649.4:1:Gdelta~1864.63214101318
1	A0A2H1VZW8	A0A2H1VZW8_SPOFR SFRICE_009962 OS=Spodoptera frugiperda OX=7108 GN=SFRICE_009962 PE=3 SV=1	TNDDSETNNTMTLVYNK	1864.63	WK	NA	40	0	SQBHexNAc (5)		2162.94	2161.93	2.05683	0.0044488	1.17374e+07	0	Comet(1.28E-20)	100	Confident	01072022_Sf9_HILIC#39_DD_RepX_Deglyco	SQbitK_SQbRepX_DD_01072022_Sf9_HILIC#39.12381.12381.3:1:Gdelta~1864.63212438427
1	A0A2H1VZG5	A0A2H1VZG5_SPOFR SFRICE_011780 OS=Spodoptera frugiperda OX=7108 GN=SFRICE_011780 PE=4 SV=1	VALGYGACHDLFVNATLLLDHK	1864.63	PK	EL	57	0	SQBHexNAc (14)	Carbamidomethylation of C (8)	2630.32	2629.32	-1.43777	-0.00378182	9.74641e+07	0	Comet(2.46E-13)	100	Confident	01072022_Sf9_HILIC#33_DD_RepX_Deglyco	SQbitK_SQbRepX_DD_01072022_Sf9_HILIC#33.19462.19462.4:1:Gdelta~1864.63210743782
1	A0A2H1WNZ2	A0A2H1WNZ2_SPOFR SFRICE_039535 (Fragment) OS=Spodoptera frugiperda OX=7108 GN=SFRICE_039535 PE=4 SV=1	NNLTVLEPVLLTGR	1864.63	VR	GA	190	0	SQBHexNAc (4)		1741.97	1740.96	-0.746801	-0.0013009	3.33671e+07	0	Comet(8.43E-15)	100	Confident	01072022_Sf9_HILIC#33_DD_RepX_Deglyco	SQbitK_SQbRepX_DD_01072022_Sf9_HILIC#33.17511.17511.3:1:Gdelta~1864.63192078757
1	A0A2H1WIY1	A0A2H1WIY1_SPOFR SFRICE_003274 OS=Spodoptera frugiperda OX=7108 GN=SFRICE_003274 PE=4 SV=1	STENGTLTDAVAHNAGSLTITAR	1864.63	LR	LY	373	0	SQBHexNAc (1)		2503.23	2502.22	0.406227	0.00101688	1.56328e+07	0	Comet(5.42E-17)	100	Confident	01072022_Sf9_HILIC#37_DD_RepX_Deglyco	SQbitK_SQbRepX_DD_01072022_Sf9_HILIC#37.16282.16282.4:1:Gdelta~1864.6318071947
1	A0A2H1VUX6	A0A2H1VUX6_SPOFR SFRICE_003846 (Fragment) OS=Spodoptera frugiperda OX=7108 GN=SFRICE_003846 PE=3 SV=1	ANGTEFAIHYGSGSLSGFLSR	1864.63	YR	DD	31	0	SQBHexNAc (2)		2374.13	2373.12	0.486111	0.00115409	3.41431e+07	0	Comet(6.49E-17)	100	Confident	01072022_Sf9_HILIC#35_DD_RepX_Deglyco	SQbitK_SQbRepX_DD_01072022_Sf9_HILIC#35.19169.19169.4:1:Gdelta~1864.63176121228
1	A0A2H1VAE1	A0A2H1VAE1_SPOFR SFRICE_020278 OS=Spodoptera frugiperda OX=7108 GN=SFRICE_020278 PE=3 SV=1	TPDNFNVTFDYYGPSGLLK	1864.63	LR	SK	2002	0	SQBHexNAc (6)		2351.11	2350.1	2.46486	0.00579515	1.85075e+07	0	Comet(3.13E-17)	100	Confident	01072022_Sf9_HILIC#34_DD_RepX_Deglyco	SQbitK_SQbRepX_DD_01072022_Sf9_HILIC#34.21060.21060.3:1:Gdelta~1864.63173456772
1	A0A2H1WIY1	A0A2H1WIY1_SPOFR SFRICE_003274 OS=Spodoptera frugiperda OX=7108 GN=SFRICE_003274 PE=4 SV=1	STENGTLTDAVAHNAGSLTITAR	1864.63	LR	LY	373	0	SQBHexNAc (1)		2503.23	2502.22	0.503701	0.00126088	1.11003e+07	0	Comet(1.91E-13)	100	Confident	01072022_Sf9_HILIC#39_DD_RepX_Deglyco	SQbitK_SQbRepX_DD_01072022_Sf9_HILIC#39.18642.18642.3:1:Gdelta~1864.63170361583
1	A0A2H1VMQ7	A0A2H1VMQ7_SPOFR SFRICE_000573 (Fragment) OS=Spodoptera frugiperda OX=7108 GN=SFRICE_000573 PE=4 SV=1	DTGNYGCNATSSIGYVYR	1864.63	KK	DV	381	0	SQBHexNAc (8)	Carbamidomethylation of C (7)	2200.95	2199.94	0.959913	0.00211272	1.28139e+07	0	Comet(1.32E-15)	100	Confident	01072022_Sf9_HILIC#38_DD_RepX_Deglyco	SQbitK_SQbRepX_DD_01072022_Sf9_HILIC#38.14914.14914.3:1:Gdelta~1864.63156472938
1	A0A2H1VZW8	A0A2H1VZW8_SPOFR SFRICE_009962 OS=Spodoptera frugiperda OX=7108 GN=SFRICE_009962 PE=3 SV=1	TNDDSETNNTMTLVYNK	1864.63	WK	NA	40	0	Oxidation of M (11);SQBHexNAc (1)		2178.94	2177.93	3.81525	0.00831318	1.47523e+07	0	Comet(1.25E-18)	100	Confident	01072022_Sf9_HILIC#39_DD_RepX_Deglyco	SQbitK_SQbRepX_DD_01072022_Sf9_HILIC#39.8065.8065.3:1:Gdelta~1864.63117178813
1	A0A2H1WG31	A0A2H1WG31_SPOFR SFRICE_031325 (Fragment) OS=Spodoptera frugiperda OX=7108 GN=SFRICE_031325 PE=4 SV=1	QNDAVRPNNFVAVNNTVTHFVK	1864.63	LK	LH	9	0	SQBHexNAc (16)		2687.36	2686.35	0.896403	0.00240895	2.67996e+07	0	Comet(1.98E-12)	100	Confident	01072022_Sf9_HILIC#37_DD_RepX_Deglyco	SQbitK_SQbRepX_DD_01072022_Sf9_HILIC#37.17553.17553.4:1:Gdelta~1864.63110706014
1	A0A2H1VY80	A0A2H1VY80_SPOFR SFRICE_023144 (Fragment) OS=Spodoptera frugiperda OX=7108 GN=SFRICE_023144 PE=4 SV=1	TSISNNNHVAGLQVVSGAGDVNVTESR	1864.63	HR	IS	432	0	SQBHexNAc (22)		2928.43	2927.42	1.71876	0.00503326	4.01807e+07	0	Comet(3.15E-12)	100	Confident	01072022_Sf9_HILIC#39_DD_RepX_Deglyco	SQbitK_SQbRepX_DD_01072022_Sf9_HILIC#39.17375.17375.4:1:Gdelta~1864.63108057504
1	A0A2H1WCH3	A0A2H1WCH3_SPOFR Nicastrin OS=Spodoptera frugiperda OX=7108 GN=SFRICE_003737 PE=3 SV=1	LNGTHQTGCSSADNGAVGVVHMIK	1864.63	RR	DV	41	0	SQBHexNAc (2)	Carbamidomethylation of C (9)	2656.25	2655.24	0.566544	0.00150488	1.78186e+07	0	Comet(2.61E-19)	100	Confident	01072022_Sf9_HILIC#37_DD_RepX_Deglyco	SQbitK_SQbRepX_DD_01072022_Sf9_HILIC#37.12294.12294.4:1:Gdelta~1864.6309519452
1	A0A2H1VGF8	A0A2H1VGF8_SPOFR SFRICE_023162 (Fragment) OS=Spodoptera frugiperda OX=7108 GN=SFRICE_023162 PE=4 SV=1	LQEANLEGALNLTR	1864.63	TK	EA	1348	0	SQBHexNAc (11)		1744.91	1743.9	0.503222	0.000878076	1.48347e+07	0	Comet(2.36E-15)	100	Confident	01072022_Sf9_HILIC#35_DD_RepX_Deglyco	SQbitK_SQbRepX_DD_01072022_Sf9_HILIC#35.15613.15613.3:1:Gdelta~1864.63089258071
1	A0A2H1VZW8	A0A2H1VZW8_SPOFR SFRICE_009962 OS=Spodoptera frugiperda OX=7108 GN=SFRICE_009962 PE=3 SV=1	TNDDSETNNTMTLVYNK	1864.63	WK	NA	40	0	SQBHexNAc (1)		2162.94	2161.93	2.50807	0.0054248	8.53002e+07	0	Comet(1.61E-23)	100	Confident	01072022_Sf9_HILIC#39_DD_RepX_Deglyco	SQbitK_SQbRepX_DD_01072022_Sf9_HILIC#39.12456.12456.3:1:Gdelta~1864.63081854894
1	A0A2H1WNK9	A0A2H1WNK9_SPOFR SFRICE_040026 (Fragment) OS=Spodoptera frugiperda OX=7108 GN=SFRICE_040026 PE=4 SV=1	NLVNLQYLNISHNYIR	1864.63	FR	TL	144	0	SQBHexNAc (9)		2177.13	2176.13	-1.85064	-0.00402909	5.50487e+07	0	Comet(6.18E-16)	100	Confident	01072022_Sf9_HILIC#33_DD_RepX_Deglyco	SQbitK_SQbRepX_DD_01072022_Sf9_HILIC#33.17444.17444.3:1:Gdelta~1864.63072758636
1	A0A2H1WIY1	A0A2H1WIY1_SPOFR SFRICE_003274 OS=Spodoptera frugiperda OX=7108 GN=SFRICE_003274 PE=4 SV=1	STENGTLTDAVAHNAGSLTITAR	1864.63	LR	LY	373	0	SQBHexNAc (1)		2503.23	2502.22	1.38097	0.00345688	1.15065e+07	0	Comet(7.96E-13)	100	Confident	01072022_Sf9_HILIC#39_DD_RepX_Deglyco	SQbitK_SQbRepX_DD_01072022_Sf9_HILIC#39.18576.18576.4:1:Gdelta~1864.63061882439
1	A0A2H1VY80	A0A2H1VY80_SPOFR SFRICE_023144 (Fragment) OS=Spodoptera frugiperda OX=7108 GN=SFRICE_023144 PE=4 SV=1	TYDLNVTDTIISDNNGR	1864.63	SK	GV	400	0	SQBHexNAc (5)		2113.99	2112.98	1.44608	0.003057	2.1065e+07	0	Comet(1.91E-13)	100	Confident	01072022_Sf9_HILIC#38_DD_RepX_Deglyco	SQbitK_SQbRepX_DD_01072022_Sf9_HILIC#38.19751.19751.3:1:Gdelta~1864.63056095152
1	A0A2H1WNK9	A0A2H1WNK9_SPOFR SFRICE_040026 (Fragment) OS=Spodoptera frugiperda OX=7108 GN=SFRICE_040026 PE=4 SV=1	NLVNLQYLNISHNYIR	1864.63	FR	TL	144	0	SQBHexNAc (9)		2177.13	2176.13	-0.168611	-0.00036709	1.13566e+09	0	Comet(7.25E-14)	100	Confident	01072022_Sf9_HILIC#34_DD_RepX_Deglyco	SQbitK_SQbRepX_DD_01072022_Sf9_HILIC#34.18668.18668.3:1:Gdelta~1864.63052277447
1	A0A2H1VQZ2	A0A2H1VQZ2_SPOFR SFRICE_041089 OS=Spodoptera frugiperda OX=7108 GN=SFRICE_041089 PE=4 SV=1	AEGIINGDRINATIYAILSQVR	1864.63	SK	SY	341	1	SQBHexNAc (13)		2590.39	2589.38	2.20346	0.00570781	2.46695e+07	0	Comet(8.99E-14)	100	Confident	01072022_Sf9_HILIC#33_DD_RepX_Deglyco	SQbitK_SQbRepX_DD_01072022_Sf9_HILIC#33.25527.25527.4:1:Gdelta~1864.63029846755
1	A0A2H1WF51	A0A2H1WF51_SPOFR Protein-tyrosine-phosphatase OS=Spodoptera frugiperda OX=7108 GN=SFRICE_007268 PE=4 SV=1	IDAQNTSFLLGGLEK	1864.63	PK	GT	287	0	SQBHexNAc (5)		1808.93	1807.92	-0.41774	-0.000755662	7.51093e+06	0	Comet(7.22E-12)	100	Confident	01072022_Sf9_HILIC#34_DD_RepX_Deglyco	SQbitK_SQbRepX_DD_01072022_Sf9_HILIC#34.16605.16605.3:1:Gdelta~1864.63017020623
1	A0A2H1VY80	A0A2H1VY80_SPOFR SFRICE_023144 (Fragment) OS=Spodoptera frugiperda OX=7108 GN=SFRICE_023144 PE=4 SV=1	ILNCTYNWLGFGEEEKVYNR	1864.63	SK	LF	727	1	SQBHexNAc (5)	Carbamidomethylation of C (4)	2708.27	2707.26	1.10939	0.00300452	1.13986e+07	0	Comet(1.78E-11)	100	Confident	01072022_Sf9_HILIC#33_DD_RepX_Deglyco	SQbitK_SQbRepX_DD_01072022_Sf9_HILIC#33.17878.17878.4:1:Gdelta~1864.6301603192
1	A0A2H1VZG5	A0A2H1VZG5_SPOFR SFRICE_011780 OS=Spodoptera frugiperda OX=7108 GN=SFRICE_011780 PE=4 SV=1	VALGYGACHDLFVNATLLLDHK	1864.63	PK	EL	57	0	SQBHexNAc (14)	Carbamidomethylation of C (8)	2630.32	2629.32	-2.08788	-0.00549182	1.2341e+08	0	Comet(2.68E-15)	100	Confident	01072022_Sf9_HILIC#31_DD_RepX_Deglyco	SQbitK_SQbRepX_DD_01072022_Sf9_HILIC#31.17819.17819.4:1:Gdelta~1864.62996828372
1	A0A2H1VQT4,L8B8V1	A0A2H1VQT4_SPOFR SFRICE_020608 (Fragment) OS=Spodoptera frugiperda OX=7108 GN=SFRICE_020608 PE=3 SV=1,L8B8V1_SPOFR Glucosidase II alpha-subunit OS=Spodoptera frugiperda OX=7108 PE=2 SV=1	FPNPAEMVANLTSK	1864.63	LK;LK	GR;GR	223;415	0	SQBHexNAc (10)		1721.84	1720.83	-0.696528	-0.00119931	2.49423e+07	0	Comet(3.39E-12)	100	Confident	01072022_Sf9_HILIC#35_DD_RepX_Deglyco	SQbitK_SQbRepX_DD_01072022_Sf9_HILIC#35.21670.21670.3:1:Gdelta~1864.62982737493
1	A0A2H1VY80	A0A2H1VY80_SPOFR SFRICE_023144 (Fragment) OS=Spodoptera frugiperda OX=7108 GN=SFRICE_023144 PE=4 SV=1	TSISNNNHVAGLQVVSGAGDVNVTESR	1864.63	HR	IS	432	0	SQBHexNAc (22)		2928.44	2927.42	2.21937	0.00649926	2.00248e+07	0	Comet(1.27E-16)	100	Confident	01072022_Sf9_HILIC#38_DD_RepX_Deglyco	SQbitK_SQbRepX_DD_01072022_Sf9_HILIC#38.16342.16342.4:1:Gdelta~1864.62955798721
1	A0A2H1VY80	A0A2H1VY80_SPOFR SFRICE_023144 (Fragment) OS=Spodoptera frugiperda OX=7108 GN=SFRICE_023144 PE=4 SV=1	TSISNNNHVAGLQVVSGAGDVNVTESR	1864.63	HR	IS	432	0	SQBHexNAc (22)		2928.44	2927.42	2.21937	0.00649926	3.38156e+07	0	Comet(1.95E-11)	100	Confident	01072022_Sf9_HILIC#38_DD_RepX_Deglyco	SQbitK_SQbRepX_DD_01072022_Sf9_HILIC#38.16418.16418.4:1:Gdelta~1864.62934814799
1	A0A2H1VZG5	A0A2H1VZG5_SPOFR SFRICE_011780 OS=Spodoptera frugiperda OX=7108 GN=SFRICE_011780 PE=4 SV=1	VALGYGACHDLFVNATLLLDHK	1864.63	PK	EL	57	0	SQBHexNAc (14)	Carbamidomethylation of C (8)	2630.32	2629.32	-1.80959	-0.00475982	1.49569e+07	0	Comet(5.5E-12)	100	Confident	01072022_Sf9_HILIC#31_DD_RepX_Deglyco	SQbitK_SQbRepX_DD_01072022_Sf9_HILIC#31.17824.17824.3:1:Gdelta~1864.62920262788
1	A0A2H1VMQ7	A0A2H1VMQ7_SPOFR SFRICE_000573 (Fragment) OS=Spodoptera frugiperda OX=7108 GN=SFRICE_000573 PE=4 SV=1	DTGNYGCNATSSIGYVYR	1864.63	KK	DV	381	0	SQBHexNAc (8)	Carbamidomethylation of C (7)	2200.95	2199.94	2.84547	0.00626272	1.14468e+07	0	Comet(2.21E-20)	100	Confident	01072022_Sf9_HILIC#38_DD_RepX_Deglyco	SQbitK_SQbRepX_DD_01072022_Sf9_HILIC#38.14966.14966.4:1:Gdelta~1864.62917721086
1	A0A2H1WKS7	A0A2H1WKS7_SPOFR SFRICE_030327 OS=Spodoptera frugiperda OX=7108 GN=SFRICE_030327 PE=3 SV=1	CGPLSGAYNATLGAACR	1864.63	GR	KL	484	0	SQBHexNAc (9)	Carbamidomethylation of C (1,16)	1941.88	1940.87	1.16863	0.00226935	5.05026e+07	0	Comet(1.08E-20)	100	Confident	01072022_Sf9_HILIC#37_DD_RepX_Deglyco	SQbitK_SQbRepX_DD_01072022_Sf9_HILIC#37.15738.15738.3:1:Gdelta~1864.6290482228
1	A0A2H1WCH3	A0A2H1WCH3_SPOFR Nicastrin OS=Spodoptera frugiperda OX=7108 GN=SFRICE_003737 PE=3 SV=1	RLNGTHQTGCSSADNGAVGVVHMIK	1864.63	FR	DV	40	1	SQBHexNAc (8)	Carbamidomethylation of C (10)	2812.35	2811.34	2.25856	0.00635186	5.22667e+07	0	Comet(1.59E-18)	100	Confident	01072022_Sf9_HILIC#38_DD_RepX_Deglyco	SQbitK_SQbRepX_DD_01072022_Sf9_HILIC#38.12088.12088.4:1:Gdelta~1864.62899511259
1	A0A2H1VNH9	A0A2H1VNH9_SPOFR Mannosyltransferase OS=Spodoptera frugiperda OX=7108 GN=SFRICE_003969 PE=3 SV=1	HNLSQYDHNEFPGVVPR	1864.63	HR	TF	37	0	SQBHexNAc (4)		2212.04	2211.03	-0.316893	-0.000700981	1.2982e+07	0	Comet(2.33E-11)	100	Confident	01072022_Sf9_HILIC#37_DD_RepX_Deglyco	SQbitK_SQbRepX_DD_01072022_Sf9_HILIC#37.13214.13214.3:1:Gdelta~1864.62889211904
1	A0A2H1WCI3	A0A2H1WCI3_SPOFR SFRICE_021027 OS=Spodoptera frugiperda OX=7108 GN=SFRICE_021027 PE=4 SV=1	AMGPLYNSTHIIIDAIADK	1864.63	MR	QA	69	0	SQBHexNAc (8)		2246.13	2245.13	-1.54361	-0.00346716	7.56551e+06	0	Comet(1.05E-12)	100	Confident	01072022_Sf9_HILIC#32_DD_RepX_Deglyco	SQbitK_SQbRepX_DD_01072022_Sf9_HILIC#32.19430.19430.3:1:Gdelta~1864.62847261198
1	A0A2H1WCH3	A0A2H1WCH3_SPOFR Nicastrin OS=Spodoptera frugiperda OX=7108 GN=SFRICE_003737 PE=3 SV=1	LNGTHQTGCSSADNGAVGVVHMIK	1864.63	RR	DV	41	0	Oxidation of M (22);SQBHexNAc (2)	Carbamidomethylation of C (9)	2672.24	2671.23	-0.0919605	-0.00024574	1.36565e+07	0	Comet(1.27E-14)	100	Confident	01072022_Sf9_HILIC#37_DD_RepX_Deglyco	SQbitK_SQbRepX_DD_01072022_Sf9_HILIC#37.9148.9148.4:1:Gdelta~1864.6284097502
1	A0A2H1VSY6	A0A2H1VSY6_SPOFR Dolichyl-diphosphooligosaccharide--protein glycotransferase OS=Spodoptera frugiperda OX=7108 GN=SFRICE_004619 PE=3 SV=1	VMSWWDYGYQITAMANR	1864.63	SK	TV	526	0	SQBHexNAc (16)		2295.02	2294.01	1.31785	0.00302449	4.12774e+07	0	Comet(4.33E-13)	100	Confident	01072022_Sf9_HILIC#33_DD_RepX_Deglyco	SQbitK_SQbRepX_DD_01072022_Sf9_HILIC#33.23137.23137.3:1:Gdelta~1864.62833242265
1	A0A2H1WFC1	A0A2H1WFC1_SPOFR SFRICE009249.2 (Fragment) OS=Spodoptera frugiperda OX=7108 GN=SFRICE009249.2 PE=4 SV=1	WSSGGDAFLYSFEHVGNLSK	1864.63	QK	GW	451	0	SQBHexNAc (17)		2404.12	2403.1	3.14968	0.00757217	8.27201e+06	0	Comet(5.04E-13)	100	Confident	01072022_Sf9_HILIC#34_DD_RepX_Deglyco	SQbitK_SQbRepX_DD_01072022_Sf9_HILIC#34.21035.21035.3:1:Gdelta~1864.62798253354
1	A0A2H1WCH3	A0A2H1WCH3_SPOFR Nicastrin OS=Spodoptera frugiperda OX=7108 GN=SFRICE_003737 PE=3 SV=1	RLNGTHQTGCSSADNGAVGVVHMIK	1864.63	FR	DV	40	1	SQBHexNAc (8)	Carbamidomethylation of C (10)	2812.35	2811.34	2.08504	0.00586386	1.36832e+08	0	Comet(2.14E-14)	100	Confident	01072022_Sf9_HILIC#38_DD_RepX_Deglyco	SQbitK_SQbRepX_DD_01072022_Sf9_HILIC#38.12080.12080.5:1:Gdelta~1864.62763709393
1	A0A2H1VZW8	A0A2H1VZW8_SPOFR SFRICE_009962 OS=Spodoptera frugiperda OX=7108 GN=SFRICE_009962 PE=3 SV=1	SATQLNLTSESPSAVGVLTLSR	1864.63	CK	LQ	105	0	SQBHexNAc (6)		2434.27	2433.26	0.704513	0.00171497	1.57965e+08	0	Comet(1.5E-16)	100	Confident	01072022_Sf9_HILIC#35_DD_RepX_Deglyco	SQbitK_SQbRepX_DD_01072022_Sf9_HILIC#35.19128.19128.4:1:Gdelta~1864.62749057372
1	A0A2H1WD18	A0A2H1WD18_SPOFR SFRICE_002537 OS=Spodoptera frugiperda OX=7108 GN=SFRICE_002537 PE=4 SV=1	IEHNTPNGDISFGPVFNATFLKDVLELQNK	1864.63	PK	IM	158	1	SQBHexNAc (17)		3560.79	3559.78	0.857741	0.00305423	1.82432e+07	0	Comet(2.64E-12)	100	Confident	01072022_Sf9_HILIC#33_DD_RepX_Deglyco	SQbitK_SQbRepX_DD_01072022_Sf9_HILIC#33.25429.25429.5:1:Gdelta~1864.62708626968
1	A0A2H1V1W5,A0A5Q0TYW5	A0A2H1V1W5_SPOFR SFRICE_007681 OS=Spodoptera frugiperda OX=7108 GN=SFRICE_007681 PE=4 SV=1,A0A5Q0TYW5_SPOFR UDP-glucuronosyltransferase 40Q2 OS=Spodoptera frugiperda OX=7108 PE=2 SV=1	YNSSMMLANSHYSLGDPQR	1864.63	LK;LK	LP;LP	242;242	0	SQBHexNAc (2)		2374.05	2373.04	1.72036	0.00408422	1.33666e+07	0	Comet(6.16E-16)	100	Confident	01072022_Sf9_HILIC#37_DD_RepX_Deglyco	SQbitK_SQbRepX_DD_01072022_Sf9_HILIC#37.14986.14986.3:1:Gdelta~1864.62693729283
1	A0A2H1VAI5	A0A2H1VAI5_SPOFR SFRICE_008237 OS=Spodoptera frugiperda OX=7108 GN=SFRICE_008237 PE=3 SV=1	VDLNAGDAVEDYIGSFVDELSVLHNFTLK	1864.63	LK	SQ	214	0	SQBHexNAc (25)		3383.66	3382.65	1.80844	0.00611912	6.8213e+07	0	Comet(1.31E-14)	100	Confident	01072022_Sf9_HILIC#30_DD_RepX_Deglyco	SQbitK_SQbRepX_DD_01072022_Sf9_HILIC#30.24068.24068.4:1:Gdelta~1864.6266673854
1	A0A2H1WNK9	A0A2H1WNK9_SPOFR SFRICE_040026 (Fragment) OS=Spodoptera frugiperda OX=7108 GN=SFRICE_040026 PE=4 SV=1	NLVNLQYLNISHNYIR	1864.63	FR	TL	144	0	SQBHexNAc (9)		2177.13	2176.13	-1.85064	-0.00402909	1.67441e+07	0	Comet(1.82E-16)	100	Confident	01072022_Sf9_HILIC#30_DD_RepX_Deglyco	SQbitK_SQbRepX_DD_01072022_Sf9_HILIC#30.16766.16766.3:1:Gdelta~1864.62666524363
1	A0A2H1WKS7	A0A2H1WKS7_SPOFR SFRICE_030327 OS=Spodoptera frugiperda OX=7108 GN=SFRICE_030327 PE=3 SV=1	ILAALETNMTSLALDSLAR	1864.63	ER	QL	343	0	SQBHexNAc (8)		2206.17	2205.16	2.56694	0.00566309	1.37026e+07	0	Comet(2.69E-16)	100	Confident	01072022_Sf9_HILIC#31_DD_RepX_Deglyco	SQbitK_SQbRepX_DD_01072022_Sf9_HILIC#31.20927.20927.3:1:Gdelta~1864.62655810019
1	A0A2H1WNZ2	A0A2H1WNZ2_SPOFR SFRICE_039535 (Fragment) OS=Spodoptera frugiperda OX=7108 GN=SFRICE_039535 PE=4 SV=1	NNLTVLEPVLLTGR	1864.63	VR	GA	190	0	SQBHexNAc (4)		1741.97	1740.96	-0.746801	-0.0013009	5.27655e+07	0	Comet(8.52E-15)	100	Confident	01072022_Sf9_HILIC#34_DD_RepX_Deglyco	SQbitK_SQbRepX_DD_01072022_Sf9_HILIC#34.18651.18651.3:1:Gdelta~1864.6264947069
1	A0A2H1WIY1	A0A2H1WIY1_SPOFR SFRICE_003274 OS=Spodoptera frugiperda OX=7108 GN=SFRICE_003274 PE=4 SV=1	STENGTLTDAVAHNAGSLTITAR	1864.63	LR	LY	373	0	SQBHexNAc (1)		2503.23	2502.22	0.211279	0.000528879	1.30971e+07	0	Comet(1.74E-17)	100	Confident	01072022_Sf9_HILIC#37_DD_RepX_Deglyco	SQbitK_SQbRepX_DD_01072022_Sf9_HILIC#37.16104.16104.3:1:Gdelta~1864.62605697281
1	A0A2H1WCH3	A0A2H1WCH3_SPOFR Nicastrin OS=Spodoptera frugiperda OX=7108 GN=SFRICE_003737 PE=3 SV=1	LNGTHQTGCSSADNGAVGVVHMIK	1864.63	RR	DV	41	0	SQBHexNAc (2)	Carbamidomethylation of C (9)	2656.25	2655.24	0.93398	0.00248088	1.61637e+07	0	Comet(1.23E-17)	100	Confident	01072022_Sf9_HILIC#37_DD_RepX_Deglyco	SQbitK_SQbRepX_DD_01072022_Sf9_HILIC#37.12154.12154.4:1:Gdelta~1864.62561300809
1	A0A2H1WCH3	A0A2H1WCH3_SPOFR Nicastrin OS=Spodoptera frugiperda OX=7108 GN=SFRICE_003737 PE=3 SV=1	RLNGTHQTGCSSADNGAVGVVHMIK	1864.63	FR	DV	40	1	SQBHexNAc (8)	Carbamidomethylation of C (10)	2812.35	2811.34	2.6056	0.00732786	1.58482e+07	0	Comet(4.22E-13)	100	Confident	01072022_Sf9_HILIC#37_DD_RepX_Deglyco	SQbitK_SQbRepX_DD_01072022_Sf9_HILIC#37.11144.11144.5:1:Gdelta~1864.62535569187
1	A0A2H1WIY1	A0A2H1WIY1_SPOFR SFRICE_003274 OS=Spodoptera frugiperda OX=7108 GN=SFRICE_003274 PE=4 SV=1	STENGTLTDAVAHNAGSLTITAR	1864.63	LR	LY	373	0	SQBHexNAc (1)		2503.23	2502.22	0.503701	0.00126088	1.04545e+07	0	Comet(1.46E-16)	100	Confident	01072022_Sf9_HILIC#37_DD_RepX_Deglyco	SQbitK_SQbRepX_DD_01072022_Sf9_HILIC#37.16105.16105.4:1:Gdelta~1864.62533143981
1	A0A2H1WNK9	A0A2H1WNK9_SPOFR SFRICE_040026 (Fragment) OS=Spodoptera frugiperda OX=7108 GN=SFRICE_040026 PE=4 SV=1	NLVNLQYLNISHNYIR	1864.62	FR	TL	144	0	SQBHexNAc (9)		2177.14	2176.13	2.85922	0.00622491	3.91747e+09	0	Comet(9.9E-15)	100	Confident	01072022_Sf9_HILIC#33_DD_RepX_Deglyco	SQbitK_SQbRepX_DD_01072022_Sf9_HILIC#33.17546.17546.3:1:Gdelta~1864.62421190604
1	A0A2H1VAE1	A0A2H1VAE1_SPOFR SFRICE_020278 OS=Spodoptera frugiperda OX=7108 GN=SFRICE_020278 PE=3 SV=1	TPDNFNVTFDYYGPSGLLK	1864.62	LR	SK	2002	0	SQBHexNAc (6)		2351.11	2350.1	1.9451	0.00457315	1.12783e+07	0	Comet(2.42E-13)	100	Confident	01072022_Sf9_HILIC#34_DD_RepX_Deglyco	SQbitK_SQbRepX_DD_01072022_Sf9_HILIC#34.20994.20994.3:1:Gdelta~1864.62375780697
1	A0A2H1V4K9,A0A2H1VEC9	A0A2H1V4K9_SPOFR Mannosyl-oligosaccharide glucosidase (Fragment) OS=Spodoptera frugiperda OX=7108 GN=SFRICE_014361 PE=3 SV=1,A0A2H1VEC9_SPOFR Mannosyl-oligosaccharide glucosidase (Fragment) OS=Spodoptera frugiperda OX=7108 GN=SFRICE_028969 PE=3 SV=1	HDGVTFGEQLIVDKPHNITTSFIK	1864.62	LR;LR	TP;TP	77;12	0	SQBHexNAc (17)		2899.49	2898.48	2.97565	0.00862784	1.99789e+07	0	Comet(7.52E-16)	100	Confident	01072022_Sf9_HILIC#34_DD_RepX_Deglyco	SQbitK_SQbRepX_DD_01072022_Sf9_HILIC#34.16762.16762.4:1:Gdelta~1864.62346116414
1	A0A2H1WCH3	A0A2H1WCH3_SPOFR Nicastrin OS=Spodoptera frugiperda OX=7108 GN=SFRICE_003737 PE=3 SV=1	RLNGTHQTGCSSADNGAVGVVHMIK	1864.62	FR	DV	40	1	SQBHexNAc (8)	Carbamidomethylation of C (10)	2812.36	2811.34	3.12616	0.00879186	2.22403e+07	0	Comet(1.82E-12)	100	Confident	01072022_Sf9_HILIC#38_DD_RepX_Deglyco	SQbitK_SQbRepX_DD_01072022_Sf9_HILIC#38.12163.12163.4:1:Gdelta~1864.62284256601
1	A0A2H1VMQ7	A0A2H1VMQ7_SPOFR SFRICE_000573 (Fragment) OS=Spodoptera frugiperda OX=7108 GN=SFRICE_000573 PE=4 SV=1	DTGNYGCNATSSIGYVYR	1864.62	KK	DV	381	0	SQBHexNAc (8)	Carbamidomethylation of C (7)	2200.95	2199.94	3.84367	0.00845972	2.8799e+08	0	Comet(1.13E-15)	100	Confident	01072022_Sf9_HILIC#38_DD_RepX_Deglyco	SQbitK_SQbRepX_DD_01072022_Sf9_HILIC#38.14987.14987.3:1:Gdelta~1864.62278118697
1	A0A2H1VBP0	A0A2H1VBP0_SPOFR SFRICE_010413 OS=Spodoptera frugiperda OX=7108 GN=SFRICE_010413 PE=3 SV=1	FLLNGTALHGDNLIIDEFILSAPSNNR	1864.62	AR	RS	434	0	SQBHexNAc (4)		3157.62	3156.61	-0.125801	-0.000397232	3.1828e+08	0	Comet(6.71E-15)	100	Confident	01072022_Sf9_HILIC#31_DD_RepX_Deglyco	SQbitK_SQbRepX_DD_01072022_Sf9_HILIC#31.23021.23021.4:1:Gdelta~1864.62240729239
1	A0A2H1VGF8	A0A2H1VGF8_SPOFR SFRICE_023162 (Fragment) OS=Spodoptera frugiperda OX=7108 GN=SFRICE_023162 PE=4 SV=1	LQEANLEGALNLTR	1864.62	TK	EA	1348	0	SQBHexNAc (11)		1744.91	1743.9	1.55256	0.00270908	1.25411e+07	0	Comet(3.45E-13)	100	Confident	01072022_Sf9_HILIC#36_DD_RepX_Deglyco	SQbitK_SQbRepX_DD_01072022_Sf9_HILIC#36.17544.17544.3:1:Gdelta~1864.62186882278
1	A0A2H1WNK9	A0A2H1WNK9_SPOFR SFRICE_040026 (Fragment) OS=Spodoptera frugiperda OX=7108 GN=SFRICE_040026 PE=4 SV=1	NLVNLQYLNISHNYIR	1864.62	FR	TL	144	0	SQBHexNAc (9)		2177.13	2176.13	-1.96271	-0.00427309	7.70923e+07	0	Comet(4.37E-11)	100	Confident	01072022_Sf9_HILIC#31_DD_RepX_Deglyco	SQbitK_SQbRepX_DD_01072022_Sf9_HILIC#31.16506.16506.3:1:Gdelta~1864.62044612751
1	A0A2H1WNK9	A0A2H1WNK9_SPOFR SFRICE_040026 (Fragment) OS=Spodoptera frugiperda OX=7108 GN=SFRICE_040026 PE=4 SV=1	NLVNLQYLNISHNYIR	1864.62	FR	TL	144	0	SQBHexNAc (9)		2177.14	2176.13	4.20503	0.00915491	4.72967e+09	0	Comet(1.27E-16)	100	Confident	01072022_Sf9_HILIC#33_DD_RepX_Deglyco	SQbitK_SQbRepX_DD_01072022_Sf9_HILIC#33.17503.17503.3:1:Gdelta~1864.61982468426
1	A0A2H1WCH3	A0A2H1WCH3_SPOFR Nicastrin OS=Spodoptera frugiperda OX=7108 GN=SFRICE_003737 PE=3 SV=1	RLNGTHQTGCSSADNGAVGVVHMIK	1864.62	FR	DV	40	1	SQBHexNAc (8)	Carbamidomethylation of C (10)	2812.36	2811.34	4.68927	0.0131879	1.33394e+07	0	Comet(1.1E-14)	100	Doubtful	01072022_Sf9_HILIC#38_DD_RepX_Deglyco	SQbitK_SQbRepX_DD_01072022_Sf9_HILIC#38.12017.12017.4:1:Gdelta~1864.61921768804
1	A0A2H1WCH3	A0A2H1WCH3_SPOFR Nicastrin OS=Spodoptera frugiperda OX=7108 GN=SFRICE_003737 PE=3 SV=1	RLNGTHQTGCSSADNGAVGVVHMIK	1864.62	FR	DV	40	1	Oxidation of M (23);SQBHexNAc (8)	Carbamidomethylation of C (10)	2828.35	2827.33	2.92158	0.00826324	2.78541e+07	0	Comet(8.51E-18)	100	Confident	01072022_Sf9_HILIC#38_DD_RepX_Deglyco	SQbitK_SQbRepX_DD_01072022_Sf9_HILIC#38.8899.8899.4:1:Gdelta~1864.61801785759
1	A0A2H1WWE3	A0A2H1WWE3_SPOFR SFRICE_032002 (Fragment) OS=Spodoptera frugiperda OX=7108 GN=SFRICE_032002 PE=4 SV=1	YGWSPTLSNFEFMSLLQNLTAIK	1864.62	PR	IR	13	0	SQBHexNAc (8)		2863.43	2862.41	1.76021	0.00504023	1.46749e+07	0	Comet(1.04E-14)	100	Confident	01072022_Sf9_HILIC#30_DD_RepX_Deglyco	SQbitK_SQbRepX_DD_01072022_Sf9_HILIC#30.23613.23613.4:1:Gdelta~1864.61542460582
1	A0A2H1VQT4,L8B8V1	A0A2H1VQT4_SPOFR SFRICE_020608 (Fragment) OS=Spodoptera frugiperda OX=7108 GN=SFRICE_020608 PE=3 SV=1,L8B8V1_SPOFR Glucosidase II alpha-subunit OS=Spodoptera frugiperda OX=7108 PE=2 SV=1	YFTWDALKFPNPAEMVANLTSK	1864.61	KK;KK	GR;GR	215;407	1	SQBHexNAc (18)		2746.35	2745.34	3.30215	0.00906883	1.69757e+08	0	Comet(6.39E-20)	100	Confident	01072022_Sf9_HILIC#32_DD_RepX_Deglyco	SQbitK_SQbRepX_DD_01072022_Sf9_HILIC#32.24925.24925.3:1:Gdelta~1864.61478642156
1	A0A2H1VQT4,L8B8V1	A0A2H1VQT4_SPOFR SFRICE_020608 (Fragment) OS=Spodoptera frugiperda OX=7108 GN=SFRICE_020608 PE=3 SV=1,L8B8V1_SPOFR Glucosidase II alpha-subunit OS=Spodoptera frugiperda OX=7108 PE=2 SV=1	YFTWDALKFPNPAEMVANLTSK	1864.61	KK;KK	GR;GR	215;407	1	SQBHexNAc (18)		2746.35	2745.34	3.92406	0.0107768	1.4133e+07	0	Comet(4.64E-19)	100	Confident	01072022_Sf9_HILIC#31_DD_RepX_Deglyco	SQbitK_SQbRepX_DD_01072022_Sf9_HILIC#31.23139.23139.4:1:Gdelta~1864.61274227154
1	A0A2H1VQT4,L8B8V1	A0A2H1VQT4_SPOFR SFRICE_020608 (Fragment) OS=Spodoptera frugiperda OX=7108 GN=SFRICE_020608 PE=3 SV=1,L8B8V1_SPOFR Glucosidase II alpha-subunit OS=Spodoptera frugiperda OX=7108 PE=2 SV=1	YFTWDALKFPNPAEMVANLTSK	1864.61	KK;KK	GR;GR	215;407	1	SQBHexNAc (18)		2746.35	2745.34	4.10175	0.0112648	2.51937e+07	0	Comet(6.57E-20)	100	Confident	01072022_Sf9_HILIC#31_DD_RepX_Deglyco	SQbitK_SQbRepX_DD_01072022_Sf9_HILIC#31.23135.23135.3:1:Gdelta~1864.61224780454
1	A0A2H1VQT4,L8B8V1	A0A2H1VQT4_SPOFR SFRICE_020608 (Fragment) OS=Spodoptera frugiperda OX=7108 GN=SFRICE_020608 PE=3 SV=1,L8B8V1_SPOFR Glucosidase II alpha-subunit OS=Spodoptera frugiperda OX=7108 PE=2 SV=1	YFTWDALKFPNPAEMVANLTSK	1864.61	KK;KK	GR;GR	215;407	1	SQBHexNAc (18)		2746.35	2745.34	4.01291	0.0110208	2.6158e+08	0	Comet(1.04E-19)	100	Confident	01072022_Sf9_HILIC#31_DD_RepX_Deglyco	SQbitK_SQbRepX_DD_01072022_Sf9_HILIC#31.23180.23180.3:1:Gdelta~1864.61174247037
1	A0A2H1VKA9	A0A2H1VKA9_SPOFR Fucosyltransferase OS=Spodoptera frugiperda OX=7108 GN=SFRICE_001461 PE=3 SV=1	INGQIGVHIVNK	1864.61	DK	SH	313	0	SQBHexNAc (11)		1494.83	1493.82	-0.295772	-0.000442129	1.30447e+07	0	Comet(2.12E-11)	100	Confident	01072022_Sf9_HILIC#37_DD_RepX_Deglyco	SQbitK_SQbRepX_DD_01072022_Sf9_HILIC#37.8962.8962.3:1:Gdelta~1864.61139952221
1	A0A2H1VQT4,L8B8V1	A0A2H1VQT4_SPOFR SFRICE_020608 (Fragment) OS=Spodoptera frugiperda OX=7108 GN=SFRICE_020608 PE=3 SV=1,L8B8V1_SPOFR Glucosidase II alpha-subunit OS=Spodoptera frugiperda OX=7108 PE=2 SV=1	YFTWDALKFPNPAEMVANLTSK	1864.61	KK;KK	GR;GR	215;407	1	SQBHexNAc (18)		2746.36	2745.34	4.27945	0.0117528	1.36399e+07	0	Comet(3.9E-22)	100	Confident	01072022_Sf9_HILIC#32_DD_RepX_Deglyco	SQbitK_SQbRepX_DD_01072022_Sf9_HILIC#32.24870.24870.3:1:Gdelta~1864.6100855321
1	A0A2H1WKS7	A0A2H1WKS7_SPOFR SFRICE_030327 OS=Spodoptera frugiperda OX=7108 GN=SFRICE_030327 PE=3 SV=1	CGPLSGAYNATLGAACR	1863.63	GR	KL	484	0	SQBHexNAc (9)	Carbamidomethylation of C (1,16)	1941.88	1940.87	1.79689	0.00348935	1.85991e+07	0	Comet(8.51E-20)	100	Confident	01072022_Sf9_HILIC#36_DD_RepX_Deglyco	SQbitK_SQbRepX_DD_01072022_Sf9_HILIC#36.14618.14618.3:1:Gdelta~1863.63108993214
1	A0A2H1VNH9	A0A2H1VNH9_SPOFR Mannosyltransferase OS=Spodoptera frugiperda OX=7108 GN=SFRICE_003969 PE=3 SV=1	HNLSQYDHNEFPGVVPR	1863.63	HR	TF	37	0	SQBHexNAc (4)		2212.04	2211.03	-0.316893	-0.000700981	1.36737e+07	0	Comet(1.83E-11)	100	Confident	01072022_Sf9_HILIC#36_DD_RepX_Deglyco	SQbitK_SQbRepX_DD_01072022_Sf9_HILIC#36.12399.12399.3:1:Gdelta~1863.62745963369
1	A0A2H1WIK7	A0A2H1WIK7_SPOFR SFRICE_037300 (Fragment) OS=Spodoptera frugiperda OX=7108 GN=SFRICE_037300 PE=4 SV=1	CLGHRPCSSDLTADDNHTLSDKTTLYK	1862.63	CR	TC	41	1	SQBHexNAc (16)	Carbamidomethylation of C (1,7)	3308.52	3307.51	1.23594	0.00408913	4.67613e+07	0	Comet(3.8E-13)	100	Confident	01072022_Sf9_HILIC#32_DD_RepX_Deglyco	SQbitK_SQbRepX_DD_01072022_Sf9_HILIC#32.8637.8637.6:1:Gdelta~1862.63127346178
1	A0A2H1WIY1	A0A2H1WIY1_SPOFR SFRICE_003274 OS=Spodoptera frugiperda OX=7108 GN=SFRICE_003274 PE=4 SV=1	STENGTLTDAVAHNAGSLTITAR	1862.62	LR	LY	373	0	SQBHexNAc (1)		2503.23	2502.22	0.0163305	4.08789e-05	6.30449e+08	0	Comet(1.8E-22)	100	Confident	01072022_Sf9_HILIC#37_DD_RepX_Deglyco	SQbitK_SQbRepX_DD_01072022_Sf9_HILIC#37.16179.16179.3:1:Gdelta~1862.62324328639
1	A0A2H1WD18	A0A2H1WD18_SPOFR SFRICE_002537 OS=Spodoptera frugiperda OX=7108 GN=SFRICE_002537 PE=4 SV=1	YFPTNSSFCPSSR	1862.62	CK	GT	695	0	SQBHexNAc (4)	Carbamidomethylation of C (9)	1752.75	1751.75	0.232331	0.000407218	5.4957e+08	0	Comet(1.69E-12)	100	Confident	01072022_Sf9_HILIC#38_DD_RepX_Deglyco	SQbitK_SQbRepX_DD_01072022_Sf9_HILIC#38.12909.12909.3:1:Gdelta~1862.62262047549
1	A0A2H1WAL2	A0A2H1WAL2_SPOFR SFRICE_008314 OS=Spodoptera frugiperda OX=7108 GN=SFRICE_008314 PE=4 SV=1	SPTLLSNLTFLNVSHNR	1862.62	NR	IT	526	0	SQBHexNAc (9)		2116.1	2115.1	-1.49171	-0.00315661	1.27207e+09	0	Comet(2.8E-15)	100	Confident	01072022_Sf9_HILIC#34_DD_RepX_Deglyco	SQbitK_SQbRepX_DD_01072022_Sf9_HILIC#34.20008.20008.3:1:Gdelta~1862.62095539391
1	A0A2H1VW43	A0A2H1VW43_SPOFR Protein tweety homolog (Fragment) OS=Spodoptera frugiperda OX=7108 GN=SFRICE_031283 PE=3 SV=1	MLHALPHINVTLHR	1862.54	SR	VN	17	0	SQBHexNAc (9)		1855	1853.99	-2.84795	-0.00528295	8.67713e+07	0	Comet(5.06E-11)	100	Confident	01072022_Sf9_HILIC#35_DD_RepX_Deglyco	SQbitK_SQbRepX_DD_01072022_Sf9_HILIC#35.12979.12979.4:1:Gdelta~1862.54093416562
1	A0A2H1VW43	A0A2H1VW43_SPOFR Protein tweety homolog (Fragment) OS=Spodoptera frugiperda OX=7108 GN=SFRICE_031283 PE=3 SV=1	MLHALPHINVTLHR	1862.54	SR	VN	17	0	SQBHexNAc (9)		1855	1853.99	-2.65054	-0.00491675	2.82039e+07	0	Comet(7.69E-12)	100	Confident	01072022_Sf9_HILIC#35_DD_RepX_Deglyco	SQbitK_SQbRepX_DD_01072022_Sf9_HILIC#35.12990.12990.3:1:Gdelta~1862.53929304375
1	A0A2H1VW43	A0A2H1VW43_SPOFR Protein tweety homolog (Fragment) OS=Spodoptera frugiperda OX=7108 GN=SFRICE_031283 PE=3 SV=1	MLHALPHINVTLHR	1861.54	SR	VN	17	0	SQBHexNAc (9)		1855	1853.99	-2.18994	-0.00406235	1.28288e+08	0	Comet(2.57E-12)	100	Confident	01072022_Sf9_HILIC#34_DD_RepX_Deglyco	SQbitK_SQbRepX_DD_01072022_Sf9_HILIC#34.12776.12776.4:1:Gdelta~1861.54233447859
1	A0A2H1WNK9	A0A2H1WNK9_SPOFR SFRICE_040026 (Fragment) OS=Spodoptera frugiperda OX=7108 GN=SFRICE_040026 PE=4 SV=1	LLNVSSNYLTK	1860.48	LK	LR	723	0	SQBHexNAc (3)		1454.77	1453.77	-0.265485	-0.00038622	6.7035e+07	0	Comet(4.43E-11)	100	Confident	01072022_Sf9_HILIC#36_DD_RepX_Deglyco	SQbitK_SQbRepX_DD_01072022_Sf9_HILIC#36.13380.13380.3:1:Gdelta~1860.48243475518
1	A0A2H1WXX6	A0A2H1WXX6_SPOFR SFRICE_034180 (Fragment) OS=Spodoptera frugiperda OX=7108 GN=SFRICE_034180 PE=4 SV=1	DQLQSNETQEELKEVFEGSCK	1835.6	AR	LI	40	1	SQBHexNAc (8)	Carbamidomethylation of C (20)	2701.22	2700.21	1.04716	0.0028286	2.57953e+07	0	Comet(2.41E-15)	100	Confident	01072022_Sf9_HILIC#36_DD_RepX_Deglyco	SQbitK_SQbRepX_DD_01072022_Sf9_HILIC#36.19603.19603.4:1:Gdelta~1835.60031957585
1	A0A2H1VKL4	A0A2H1VKL4_SPOFR SFRICE_011279 (Fragment) OS=Spodoptera frugiperda OX=7108 GN=SFRICE_011279 PE=3 SV=1	VHVSTNETLTVDNPIFVTATQQK	1813.66	TR	GV	34	0	SQBHexNAc (8)		2745.39	2744.39	-0.0118184	-3.24462e-05	9.04836e+06	0	Comet(3.27E-14)	100	Confident	01072022_Sf9_HILIC#33_DD_RepX_Deglyco	SQbitK_SQbRepX_DD_01072022_Sf9_HILIC#33.15298.15298.3:1:Gdelta~1813.66451576472
1	A0A2H1WD18	A0A2H1WD18_SPOFR SFRICE_002537 OS=Spodoptera frugiperda OX=7108 GN=SFRICE_002537 PE=4 SV=1	IEHNTPNGDISFGPVFNATFLK	1812.67	PK	DV	158	0	SQBHexNAc (17)		2621.28	2620.28	-1.79562	-0.00470683	1.17636e+07	0	Comet(2.35E-21)	100	Confident	01072022_Sf9_HILIC#32_DD_RepX_Deglyco	SQbitK_SQbRepX_DD_01072022_Sf9_HILIC#32.18947.18947.3:1:Gdelta~1812.67486860702
1	A0A2H1VKL4	A0A2H1VKL4_SPOFR SFRICE_011279 (Fragment) OS=Spodoptera frugiperda OX=7108 GN=SFRICE_011279 PE=3 SV=1	VHVSTNETLTVDNPIFVTATQQK	1812.66	TR	GV	34	0	SQBHexNAc (8)		2745.4	2744.39	3.63356	0.00997555	1.88879e+07	0	Comet(1.32E-13)	100	Confident	01072022_Sf9_HILIC#33_DD_RepX_Deglyco	SQbitK_SQbRepX_DD_01072022_Sf9_HILIC#33.15226.15226.4:1:Gdelta~1812.65708495631
1	A0A2H1VKL4	A0A2H1VKL4_SPOFR SFRICE_011279 (Fragment) OS=Spodoptera frugiperda OX=7108 GN=SFRICE_011279 PE=3 SV=1	VHVSTNETLTVDNPIFVTATQQK	1811.67	TR	GV	34	0	SQBHexNAc (8)		2745.4	2744.39	3.01143	0.00826755	1.19221e+07	0	Comet(7.93E-16)	100	Confident	01072022_Sf9_HILIC#34_DD_RepX_Deglyco	SQbitK_SQbRepX_DD_01072022_Sf9_HILIC#34.16391.16391.4:1:Gdelta~1811.67287536947
1	A0A2H1VKL4	A0A2H1VKL4_SPOFR SFRICE_011279 (Fragment) OS=Spodoptera frugiperda OX=7108 GN=SFRICE_011279 PE=3 SV=1	VHVSTNETLTVDNPIFVTATQQK	1811.66	TR	GV	34	0	SQBHexNAc (8)		2745.4	2744.39	2.38857	0.00655755	9.33699e+07	0	Comet(4.14E-12)	100	Confident	01072022_Sf9_HILIC#33_DD_RepX_Deglyco	SQbitK_SQbRepX_DD_01072022_Sf9_HILIC#33.15281.15281.4:1:Gdelta~1811.65650232063
1	A0A2H1WXX6	A0A2H1WXX6_SPOFR SFRICE_034180 (Fragment) OS=Spodoptera frugiperda OX=7108 GN=SFRICE_034180 PE=4 SV=1	DQLQSNETQEELKEVFEGSCK	1801.68	AR	LI	40	1	SQBHexNAc (8)	Carbamidomethylation of C (20)	2701.22	2700.21	0.32378	0.000874598	6.3853e+07	0	Comet(7.19E-18)	100	Confident	01072022_Sf9_HILIC#29_DD_RepX_Deglyco	SQbitK_SQbRepX_DD_01072022_Sf9_HILIC#29.15267.15267.4:1:Gdelta~1801.68029492596
1	A0A2H1VZW8	A0A2H1VZW8_SPOFR SFRICE_009962 OS=Spodoptera frugiperda OX=7108 GN=SFRICE_009962 PE=3 SV=1	SATQLNLTSESPSAVGVLTLSR	1786.63	CK	LQ	105	0	SQBHexNAc (6)		2434.27	2433.26	0.102278	0.000248972	3.45218e+07	0	Comet(7.17E-14)	100	Confident	01072022_Sf9_HILIC#33_DD_RepX_Deglyco	SQbitK_SQbRepX_DD_01072022_Sf9_HILIC#33.17086.17086.3:1:Gdelta~1786.62972298914
1	A0A2H1VZW8	A0A2H1VZW8_SPOFR SFRICE_009962 OS=Spodoptera frugiperda OX=7108 GN=SFRICE_009962 PE=3 SV=1	SATQLNLTSESPSAVGVLTLSR	1786.63	CK	LQ	105	0	SQBHexNAc (6)		2434.27	2433.26	-0.120376	-0.000293028	3.24654e+08	0	Comet(6.31E-13)	100	Confident	01072022_Sf9_HILIC#33_DD_RepX_Deglyco	SQbitK_SQbRepX_DD_01072022_Sf9_HILIC#33.17130.17130.3:1:Gdelta~1786.62735053615
1	A0A2H1VZW8	A0A2H1VZW8_SPOFR SFRICE_009962 OS=Spodoptera frugiperda OX=7108 GN=SFRICE_009962 PE=3 SV=1	SATQLNLTSESPSAVGVLTLSR	1785.64	CK	LQ	105	0	SQBHexNAc (6)		2434.27	2433.26	1.18351	0.00288097	2.24138e+07	0	Comet(4.8E-14)	100	Confident	01072022_Sf9_HILIC#32_DD_RepX_Deglyco	SQbitK_SQbRepX_DD_01072022_Sf9_HILIC#32.16684.16684.3:1:Gdelta~1785.64363727149
1	A0A2H1WD18	A0A2H1WD18_SPOFR SFRICE_002537 OS=Spodoptera frugiperda OX=7108 GN=SFRICE_002537 PE=4 SV=1	NYTANQMPAYMDIAYTSER	1785.63	MK	SI	326	0	SQBHexNAc (1)		2442.06	2441.05	0.714095	0.00174386	9.19609e+06	0	Comet(1.08E-11)	100	Confident	01072022_Sf9_HILIC#33_DD_RepX_Deglyco	SQbitK_SQbRepX_DD_01072022_Sf9_HILIC#33.15236.15236.3:1:Gdelta~1785.63143366271
1	A0A2H1VZW8	A0A2H1VZW8_SPOFR SFRICE_009962 OS=Spodoptera frugiperda OX=7108 GN=SFRICE_009962 PE=3 SV=1	SATQLNLTSESPSAVGVLTLSR	1785.63	CK	LQ	105	0	SQBHexNAc (6)		2434.27	2433.26	0.380801	0.000926972	5.94637e+07	0	Comet(7.34E-14)	100	Confident	01072022_Sf9_HILIC#33_DD_RepX_Deglyco	SQbitK_SQbRepX_DD_01072022_Sf9_HILIC#33.17192.17192.3:1:Gdelta~1785.62985452889
1	A0A2H1VT38,R4L884	A0A2H1VT38_SPOFR SFRICE_024852 (Fragment) OS=Spodoptera frugiperda OX=7108 GN=SFRICE_024852 PE=3 SV=1,R4L884_SPOFR Alpha 1,6-fucosyltransferase OS=Spodoptera frugiperda OX=7108 PE=2 SV=1	QAEAANVSDLVQR	1785.62	WR;WR	RL;RL	195;161	0	SQBHexNAc (6)		1603.79	1602.78	0.400414	0.000642181	1.64875e+07	0	Comet(2.58E-11)	100	Confident	01072022_Sf9_HILIC#36_DD_RepX_Deglyco	SQbitK_SQbRepX_DD_01072022_Sf9_HILIC#36.10487.10487.3:1:Gdelta~1785.62041892017
1	A0A2H1WD18	A0A2H1WD18_SPOFR SFRICE_002537 OS=Spodoptera frugiperda OX=7108 GN=SFRICE_002537 PE=4 SV=1	GGHAAYGQAVNYHMVNK	1785.62	VK	SQ	750	0	SQBHexNAc (11)		2019.93	2018.93	-0.241151	-0.000487108	1.27159e+07	0	Comet(8.55E-16)	100	Confident	01072022_Sf9_HILIC#37_DD_RepX_Deglyco	SQbitK_SQbRepX_DD_01072022_Sf9_HILIC#37.7975.7975.4:1:Gdelta~1785.61974691072
1	A0A2H1WD18	A0A2H1WD18_SPOFR SFRICE_002537 OS=Spodoptera frugiperda OX=7108 GN=SFRICE_002537 PE=4 SV=1	IEHNTPNGDISFGPVFNATFLK	1785.62	PK	DV	158	0	SQBHexNAc (17)		2621.29	2620.28	-1.14403	-0.00299883	1.85992e+07	0	Comet(4.29E-16)	100	Confident	01072022_Sf9_HILIC#32_DD_RepX_Deglyco	SQbitK_SQbRepX_DD_01072022_Sf9_HILIC#32.19388.19388.4:1:Gdelta~1785.6178295519
1	A0A2H1WD18	A0A2H1WD18_SPOFR SFRICE_002537 OS=Spodoptera frugiperda OX=7108 GN=SFRICE_002537 PE=4 SV=1	IEHNTPNGDISFGPVFNATFLK	1785.62	PK	DV	158	0	SQBHexNAc (17)		2621.28	2620.28	-1.42328	-0.00373083	7.86453e+07	0	Comet(1.67E-14)	100	Confident	01072022_Sf9_HILIC#32_DD_RepX_Deglyco	SQbitK_SQbRepX_DD_01072022_Sf9_HILIC#32.19471.19471.5:1:Gdelta~1785.61700986713
1	A0A2H1WD18	A0A2H1WD18_SPOFR SFRICE_002537 OS=Spodoptera frugiperda OX=7108 GN=SFRICE_002537 PE=4 SV=1	IEHNTPNGDISFGPVFNATFLK	1785.62	PK	DV	158	0	SQBHexNAc (17)		2621.29	2620.28	-0.58476	-0.00153283	7.57347e+07	0	Comet(5.99E-17)	100	Confident	01072022_Sf9_HILIC#32_DD_RepX_Deglyco	SQbitK_SQbRepX_DD_01072022_Sf9_HILIC#32.19541.19541.4:1:Gdelta~1785.61658829614
1	A0A2H1WD18	A0A2H1WD18_SPOFR SFRICE_002537 OS=Spodoptera frugiperda OX=7108 GN=SFRICE_002537 PE=4 SV=1	IEHNTPNGDISFGPVFNATFLKDVLELQNK	1785.47	PK	IM	158	1	SQBHexNAc (17)		3560.79	3559.78	-1.60997	-0.00573277	3.20232e+07	0	Comet(5.67E-27)	100	Confident	01072022_Sf9_HILIC#31_DD_RepX_Deglyco	SQbitK_SQbRepX_DD_01072022_Sf9_HILIC#31.23077.23077.5:1:Gdelta~1785.46584836652
1	A0A2H1VZW8	A0A2H1VZW8_SPOFR SFRICE_009962 OS=Spodoptera frugiperda OX=7108 GN=SFRICE_009962 PE=3 SV=1	SATQLNLTSESPSAVGVLTLSR	1784.64	CK	LQ	105	0	SQBHexNAc (6)		2434.26	2433.26	-2.12632	-0.00517603	2.67168e+08	0	Comet(2.44E-11)	100	Confident	01072022_Sf9_HILIC#33_DD_RepX_Deglyco	SQbitK_SQbRepX_DD_01072022_Sf9_HILIC#33.17131.17131.3:1:Gdelta~1784.63702280994
1	A0A2H1VKL4	A0A2H1VKL4_SPOFR SFRICE_011279 (Fragment) OS=Spodoptera frugiperda OX=7108 GN=SFRICE_011279 PE=3 SV=1	VHVSTNETLTVDNPIFVTATQQK	1784.6	TR	GV	34	0	SQBHexNAc (8)		2745.4	2744.39	2.03306	0.00558155	3.18053e+07	0	Comet(7.38E-13)	100	Confident	01072022_Sf9_HILIC#34_DD_RepX_Deglyco	SQbitK_SQbRepX_DD_01072022_Sf9_HILIC#34.16678.16678.4:1:Gdelta~1784.59742873191
1	A0A2H1VKL4	A0A2H1VKL4_SPOFR SFRICE_011279 (Fragment) OS=Spodoptera frugiperda OX=7108 GN=SFRICE_011279 PE=3 SV=1	VHVSTNETLTVDNPIFVTATQQK	1784.24	TR	GV	34	0	SQBHexNAc (8)		2745.4	2744.39	1.94418	0.00533755	2.28215e+07	0	Comet(2.23E-11)	100	Confident	01072022_Sf9_HILIC#34_DD_RepX_Deglyco	SQbitK_SQbRepX_DD_01072022_Sf9_HILIC#34.16651.16651.4:1:Gdelta~1784.23517701186
1	A0A2H1WJS1,A0A5Q0TZ08	A0A2H1WJS1_SPOFR SFRICE_035274 OS=Spodoptera frugiperda OX=7108 GN=SFRICE_035274 PE=4 SV=1,A0A5Q0TZ08_SPOFR Carboxylesterase 6-like protein OS=Spodoptera frugiperda OX=7108 PE=2 SV=1	LSPNHTVLGDAPINILR	1769.64	PK;PK	SG;SG	287;288	0	SQBHexNAc (4)		2033.1	2032.1	-0.0532843	-0.000108332	2.4807e+07	0	Comet(4.23E-11)	100	Confident	01072022_Sf9_HILIC#31_DD_RepX_Deglyco	SQbitK_SQbRepX_DD_01072022_Sf9_HILIC#31.14782.14782.3:1:Gdelta~1769.6354731569
1	A0A2H1VZW8	A0A2H1VZW8_SPOFR SFRICE_009962 OS=Spodoptera frugiperda OX=7108 GN=SFRICE_009962 PE=3 SV=1	SATQLNLTSESPSAVGVLTLSR	1769.62	CK	LQ	105	0	SQBHexNAc (6)		2434.26	2433.26	-0.922671	-0.00224603	3.5815e+07	0	Comet(2.66E-12)	100	Confident	01072022_Sf9_HILIC#32_DD_RepX_Deglyco	SQbitK_SQbRepX_DD_01072022_Sf9_HILIC#32.16618.16618.3:1:Gdelta~1769.62420868242
1	A0A2H1VNZ5	A0A2H1VNZ5_SPOFR SFRICE_002992 (Fragment) OS=Spodoptera frugiperda OX=7108 GN=SFRICE_002992 PE=3 SV=1	LAAFNSIILDKTNQTCLDYSYDNMIK	1768.66	KK	EL	322	1	SQBHexNAc (15)	Carbamidomethylation of C (16)	3254.56	3253.55	0.245142	0.000797828	4.92634e+07	0	Comet(4.18E-20)	100	Confident	01072022_Sf9_HILIC#25_DD_RepX_Deglyco	SQbitK_SQbRepX_DD_01072022_Sf9_HILIC#25.22051.22051.4:1:Gdelta~1768.66031633063
1	A0A2H1WD18	A0A2H1WD18_SPOFR SFRICE_002537 OS=Spodoptera frugiperda OX=7108 GN=SFRICE_002537 PE=4 SV=1	GGHAAYGQAVNYHMVNK	1757.63	VK	SQ	750	0	Oxidation of M (14);SQBHexNAc (11)		2035.93	2034.92	0.939263	0.00191227	1.61775e+07	0	Comet(2.38E-11)	100	Confident	01072022_Sf9_HILIC#36_DD_RepX_Deglyco	SQbitK_SQbRepX_DD_01072022_Sf9_HILIC#36.5468.5468.4:1:Gdelta~1757.632487375
1	A0A2H1VSR1	A0A2H1VSR1_SPOFR SFRICE_019353 (Fragment) OS=Spodoptera frugiperda OX=7108 GN=SFRICE_019353 PE=3 SV=1	VTVASDFANKTYPLFITAR	1756.65	AR	QQ	69	1	SQBHexNAc (9)		2317.21	2316.2	1.00668	0.00233268	4.12018e+07	0	Comet(3.91E-11)	100	Confident	01072022_Sf9_HILIC#31_DD_RepX_Deglyco	SQbitK_SQbRepX_DD_01072022_Sf9_HILIC#31.16062.16062.4:1:Gdelta~1756.64689026562
1	A0A2H1WXX6	A0A2H1WXX6_SPOFR SFRICE_034180 (Fragment) OS=Spodoptera frugiperda OX=7108 GN=SFRICE_034180 PE=4 SV=1	DQLQSNETQEELKEVFEGSCK	1755.66	AR	LI	40	1	SQBHexNAc (8)	Carbamidomethylation of C (20)	2701.21	2700.21	-0.489928	-0.0013234	4.2914e+07	0	Comet(9.84E-16)	100	Confident	01072022_Sf9_HILIC#35_DD_RepX_Deglyco	SQbitK_SQbRepX_DD_01072022_Sf9_HILIC#35.16268.16268.4:1:Gdelta~1755.65689484059
1	A0A2H1WEE3	A0A2H1WEE3_SPOFR Alpha-glucosidase (Fragment) OS=Spodoptera frugiperda OX=7108 GN=SFRICE_026018 PE=4 SV=1	HYTNYSLHNAEPADNLLVPPK	1755.66	VR	SS	543	0	SQBHexNAc (9)		2596.26	2595.26	-1.47817	-0.00383773	8.53975e+07	0	Comet(4.31E-13)	100	Confident	01072022_Sf9_HILIC#34_DD_RepX_Deglyco	SQbitK_SQbRepX_DD_01072022_Sf9_HILIC#34.12344.12344.4:1:Gdelta~1755.65565941657
1	A0A2H1WEE3	A0A2H1WEE3_SPOFR Alpha-glucosidase (Fragment) OS=Spodoptera frugiperda OX=7108 GN=SFRICE_026018 PE=4 SV=1	MSENKTEGYDNYFVWK	1755.65	FR	EG	206	1	SQBHexNAc (2)		2213.97	2212.96	1.08442	0.00240087	2.12994e+08	0	Comet(2.03E-11)	100	Confident	01072022_Sf9_HILIC#33_DD_RepX_Deglyco	SQbitK_SQbRepX_DD_01072022_Sf9_HILIC#33.13463.13463.4:1:Gdelta~1755.65346966593
1	A0A2H1WEE3	A0A2H1WEE3_SPOFR Alpha-glucosidase (Fragment) OS=Spodoptera frugiperda OX=7108 GN=SFRICE_026018 PE=4 SV=1	HYTNYSLHNAEPADNLLVPPK	1755.65	VR	SS	543	0	SQBHexNAc (9)		2596.27	2595.26	-0.537593	-0.00139573	3.5993e+07	0	Comet(3.47E-11)	100	Confident	01072022_Sf9_HILIC#34_DD_RepX_Deglyco	SQbitK_SQbRepX_DD_01072022_Sf9_HILIC#34.12346.12346.5:1:Gdelta~1755.65322388356
1	A0A2H1WD18	A0A2H1WD18_SPOFR SFRICE_002537 OS=Spodoptera frugiperda OX=7108 GN=SFRICE_002537 PE=4 SV=1	GGHAAYGQAVNYHMVNK	1755.65	VK	SQ	750	0	Oxidation of M (14);SQBHexNAc (11)		2035.93	2034.92	-1.21897	-0.00248173	4.86874e+07	0	Comet(6.21E-12)	100	Confident	01072022_Sf9_HILIC#36_DD_RepX_Deglyco	SQbitK_SQbRepX_DD_01072022_Sf9_HILIC#36.5522.5522.4:1:Gdelta~1755.65189077242
1	A0A2H1WD75	A0A2H1WD75_SPOFR Sortilin-related receptor (Fragment) OS=Spodoptera frugiperda OX=7108 GN=SFRICE_009644 PE=3 SV=1	IDLSENTTIYPVVNER	1755.65	AR	NI	763	0	SQBHexNAc (4)		2066.03	2065.02	0.23753	0.000490744	1.18502e+07	0	Comet(3.4E-11)	100	Confident	01072022_Sf9_HILIC#33_DD_RepX_Deglyco	SQbitK_SQbRepX_DD_01072022_Sf9_HILIC#33.13312.13312.4:1:Gdelta~1755.65150151508
1	A0A2H1WD18	A0A2H1WD18_SPOFR SFRICE_002537 OS=Spodoptera frugiperda OX=7108 GN=SFRICE_002537 PE=4 SV=1	GGHAAYGQAVNYHMVNK	1755.65	VK	SQ	750	0	SQBHexNAc (11)		2019.93	2018.93	-1.02632	-0.00207311	2.35226e+07	0	Comet(2.22E-14)	100	Confident	01072022_Sf9_HILIC#36_DD_RepX_Deglyco	SQbitK_SQbRepX_DD_01072022_Sf9_HILIC#36.7466.7466.4:1:Gdelta~1755.65149279323
1	A0A2H1WXX6	A0A2H1WXX6_SPOFR SFRICE_034180 (Fragment) OS=Spodoptera frugiperda OX=7108 GN=SFRICE_034180 PE=4 SV=1	DQLQSNETQEELKEVFEGSCK	1755.65	AR	LI	40	1	SQBHexNAc (8)	Carbamidomethylation of C (20)	2701.22	2700.21	0.414109	0.0011186	3.14273e+07	0	Comet(4.99E-12)	100	Confident	01072022_Sf9_HILIC#35_DD_RepX_Deglyco	SQbitK_SQbRepX_DD_01072022_Sf9_HILIC#35.16335.16335.4:1:Gdelta~1755.65120430351
1	A0A2H1WXX6	A0A2H1WXX6_SPOFR SFRICE_034180 (Fragment) OS=Spodoptera frugiperda OX=7108 GN=SFRICE_034180 PE=4 SV=1	DQLQSNETQEELKEVFEGSCK	1755.65	AR	LI	40	1	SQBHexNAc (8)	Carbamidomethylation of C (20)	2701.22	2700.21	0.414109	0.0011186	7.4691e+07	0	Comet(4.78E-12)	100	Confident	01072022_Sf9_HILIC#35_DD_RepX_Deglyco	SQbitK_SQbRepX_DD_01072022_Sf9_HILIC#35.16196.16196.4:1:Gdelta~1755.64978812768
1	A0A2H1WEE3	A0A2H1WEE3_SPOFR Alpha-glucosidase (Fragment) OS=Spodoptera frugiperda OX=7108 GN=SFRICE_026018 PE=4 SV=1	HYTNYSLHNAEPADNLLVPPK	1755.65	VR	SS	543	0	SQBHexNAc (9)		2596.27	2595.26	0.0262938	6.82657e-05	1.50458e+08	0	Comet(3.5E-12)	100	Confident	01072022_Sf9_HILIC#34_DD_RepX_Deglyco	SQbitK_SQbRepX_DD_01072022_Sf9_HILIC#34.12396.12396.5:1:Gdelta~1755.64940462928
1	A0A2H1WD18	A0A2H1WD18_SPOFR SFRICE_002537 OS=Spodoptera frugiperda OX=7108 GN=SFRICE_002537 PE=4 SV=1	GGHAAYGQAVNYHMVNKSQAK	1755.65	VK	VG	750	1	SQBHexNAc (16)		2434.16	2433.15	-0.211086	-0.000513817	1.97086e+07	0	Comet(3.85E-13)	100	Confident	01072022_Sf9_HILIC#37_DD_RepX_Deglyco	SQbitK_SQbRepX_DD_01072022_Sf9_HILIC#37.6754.6754.5:1:Gdelta~1755.64919420573
1	A0A2H1WEE3	A0A2H1WEE3_SPOFR Alpha-glucosidase (Fragment) OS=Spodoptera frugiperda OX=7108 GN=SFRICE_026018 PE=4 SV=1	DDASIQHGHYVVAGVPARNSSTNTLLAVAR	1755.65	MR	WK	470	1	SQBHexNAc (21)		3322.68	3321.67	-0.397676	-0.00132135	1.14177e+07	0	Comet(3.43E-11)	100	Confident	01072022_Sf9_HILIC#33_DD_RepX_Deglyco	SQbitK_SQbRepX_DD_01072022_Sf9_HILIC#33.12337.12337.5:1:Gdelta~1755.64905043705
1	A0A2H1WD18	A0A2H1WD18_SPOFR SFRICE_002537 OS=Spodoptera frugiperda OX=7108 GN=SFRICE_002537 PE=4 SV=1	GGHAAYGQAVNYHMVNK	1755.65	VK	SQ	750	0	SQBHexNAc (11)		2019.93	2018.93	-0.784733	-0.00158511	2.71418e+08	0	Comet(1.48E-14)	100	Confident	01072022_Sf9_HILIC#36_DD_RepX_Deglyco	SQbitK_SQbRepX_DD_01072022_Sf9_HILIC#36.7514.7514.4:1:Gdelta~1755.64895401269
1	A0A2H1WD18	A0A2H1WD18_SPOFR SFRICE_002537 OS=Spodoptera frugiperda OX=7108 GN=SFRICE_002537 PE=4 SV=1	GGHAAYGQAVNYHMVNK	1755.65	VK	SQ	750	0	SQBHexNAc (11)		2019.93	2018.93	-0.241151	-0.000487108	3.70525e+07	0	Comet(1.61E-11)	100	Confident	01072022_Sf9_HILIC#35_DD_RepX_Deglyco	SQbitK_SQbRepX_DD_01072022_Sf9_HILIC#35.6805.6805.4:1:Gdelta~1755.64682882873
1	A0A2H1WEE3	A0A2H1WEE3_SPOFR Alpha-glucosidase (Fragment) OS=Spodoptera frugiperda OX=7108 GN=SFRICE_026018 PE=4 SV=1	DDASIQHGHYVVAGVPARNSSTNTLLAVAR	1755.65	MR	WK	470	1	SQBHexNAc (21)		3322.68	3321.67	2.02657	0.00673365	2.31495e+08	0	Comet(3.71E-14)	100	Confident	01072022_Sf9_HILIC#34_DD_RepX_Deglyco	SQbitK_SQbRepX_DD_01072022_Sf9_HILIC#34.13139.13139.5:1:Gdelta~1755.6464828602
1	A0A2H1WEE3	A0A2H1WEE3_SPOFR Alpha-glucosidase (Fragment) OS=Spodoptera frugiperda OX=7108 GN=SFRICE_026018 PE=4 SV=1	HYTNYSLHNAEPADNLLVPPK	1755.65	VR	SS	543	0	SQBHexNAc (9)		2596.27	2595.26	-0.443612	-0.00115173	7.42034e+07	0	Comet(2.93E-11)	100	Confident	01072022_Sf9_HILIC#34_DD_RepX_Deglyco	SQbitK_SQbRepX_DD_01072022_Sf9_HILIC#34.12450.12450.5:1:Gdelta~1755.64606016175
1	A0A2H1VKA9	A0A2H1VKA9_SPOFR Fucosyltransferase OS=Spodoptera frugiperda OX=7108 GN=SFRICE_001461 PE=3 SV=1	LHDKINGQIGVHIVNK	1755.65	ER	SH	309	1	SQBHexNAc (15)		1988.09	1987.09	-1.04915	-0.0020858	1.06181e+07	0	Comet(3.52E-13)	100	Confident	01072022_Sf9_HILIC#35_DD_RepX_Deglyco	SQbitK_SQbRepX_DD_01072022_Sf9_HILIC#35.7878.7878.5:1:Gdelta~1755.64574738164
1	A0A2H1WEE3	A0A2H1WEE3_SPOFR Alpha-glucosidase (Fragment) OS=Spodoptera frugiperda OX=7108 GN=SFRICE_026018 PE=4 SV=1	DDASIQHGHYVVAGVPARNSSTNTLLAVAR	1755.65	MR	WK	470	1	SQBHexNAc (21)		3322.68	3321.67	2.13673	0.00709965	5.06656e+07	0	Comet(1.95E-14)	100	Confident	01072022_Sf9_HILIC#33_DD_RepX_Deglyco	SQbitK_SQbRepX_DD_01072022_Sf9_HILIC#33.12388.12388.5:1:Gdelta~1755.64533332645
1	A0A2H1WD18	A0A2H1WD18_SPOFR SFRICE_002537 OS=Spodoptera frugiperda OX=7108 GN=SFRICE_002537 PE=4 SV=1	GGHAAYGQAVNYHMVNK	1755.64	VK	SQ	750	0	SQBHexNAc (11)		2019.93	2018.93	-0.905529	-0.00182911	1.03743e+07	0	Comet(7.76E-16)	100	Confident	01072022_Sf9_HILIC#37_DD_RepX_Deglyco	SQbitK_SQbRepX_DD_01072022_Sf9_HILIC#37.7791.7791.4:1:Gdelta~1755.64487037825
1	A0A2H1WHP5	A0A2H1WHP5_SPOFR Alkaline phosphatase (Fragment) OS=Spodoptera frugiperda OX=7108 GN=SFRICE_031358 PE=3 SV=1	ELNVNETDYLLGIFSNEHLSYEHER	1755.64	LR	NK	247	0	SQBHexNAc (5)		3224.51	3223.49	2.39821	0.00773303	5.99829e+07	0	Comet(8.45E-18)	100	Confident	01072022_Sf9_HILIC#31_DD_RepX_Deglyco	SQbitK_SQbRepX_DD_01072022_Sf9_HILIC#31.20081.20081.5:1:Gdelta~1755.64471371345
1	A0A2H1VW43,A0A2H1W7W1	A0A2H1VW43_SPOFR Protein tweety homolog (Fragment) OS=Spodoptera frugiperda OX=7108 GN=SFRICE_031283 PE=3 SV=1,A0A2H1W7W1_SPOFR Protein tweety homolog (Fragment) OS=Spodoptera frugiperda OX=7108 GN=SFRICE_031812 PE=3 SV=1	LADALDAPVANQTALGTLLR	1755.64	AR;AR	AL;AL	154;66	0	SQBHexNAc (13)		2226.2	2225.19	-0.675105	-0.00150292	1.15419e+07	0	Comet(1.17E-12)	100	Confident	01072022_Sf9_HILIC#30_DD_RepX_Deglyco	SQbitK_SQbRepX_DD_01072022_Sf9_HILIC#30.17886.17886.3:1:Gdelta~1755.643000382
1	A0A2H1WEZ3	A0A2H1WEZ3_SPOFR SFRICE_014856 OS=Spodoptera frugiperda OX=7108 GN=SFRICE_014856 PE=4 SV=1	WNTSEWGCDSVLTAAER	1755.63	VR	LW	90	0	SQBHexNAc (2)	Carbamidomethylation of C (8)	2184.95	2183.94	0.985988	0.00215433	1.56545e+07	0	Comet(7.01E-14)	100	Confident	01072022_Sf9_HILIC#33_DD_RepX_Deglyco	SQbitK_SQbRepX_DD_01072022_Sf9_HILIC#33.15373.15373.4:1:Gdelta~1755.6347514756
1	A0A2H1VKL4	A0A2H1VKL4_SPOFR SFRICE_011279 (Fragment) OS=Spodoptera frugiperda OX=7108 GN=SFRICE_011279 PE=3 SV=1	VHVSTNETLTVDNPIFVTATQQK	1755.63	TR	GV	34	0	SQBHexNAc (8)		2745.4	2744.39	3.81204	0.0104656	2.7916e+07	0	Comet(3.71E-13)	100	Confident	01072022_Sf9_HILIC#33_DD_RepX_Deglyco	SQbitK_SQbRepX_DD_01072022_Sf9_HILIC#33.15294.15294.3:1:Gdelta~1755.63361234887
1	A0A2H1WCH3	A0A2H1WCH3_SPOFR Nicastrin OS=Spodoptera frugiperda OX=7108 GN=SFRICE_003737 PE=3 SV=1	LYTGNITASAHLVDEMLYCFLR	1755.63	GK	SQ	506	0	SQBHexNAc (9)	Carbamidomethylation of C (19)	2790.35	2789.34	0.436171	0.00121707	1.35255e+07	0	Comet(1.16E-12)	100	Confident	01072022_Sf9_HILIC#28_DD_RepX_Deglyco	SQbitK_SQbRepX_DD_01072022_Sf9_HILIC#28.23965.23965.4:1:Gdelta~1755.6266734512
1	A0A2H1WEE3	A0A2H1WEE3_SPOFR Alpha-glucosidase (Fragment) OS=Spodoptera frugiperda OX=7108 GN=SFRICE_026018 PE=4 SV=1	DDASIQHGHYVVAGVPARNSSTNTLLAVAR	1754.64	MR	WK	470	1	SQBHexNAc (21)		3322.68	3321.67	1.47581	0.00490365	2.56381e+07	0	Comet(2.65E-14)	100	Confident	01072022_Sf9_HILIC#34_DD_RepX_Deglyco	SQbitK_SQbRepX_DD_01072022_Sf9_HILIC#34.13186.13186.5:1:Gdelta~1754.64416691167
1	A0A2H1WD18	A0A2H1WD18_SPOFR SFRICE_002537 OS=Spodoptera frugiperda OX=7108 GN=SFRICE_002537 PE=4 SV=1	IEHNTPNGDISFGPVFNATFLK	1746.57	PK	DV	158	0	SQBHexNAc (17)		2621.29	2620.28	-0.305508	-0.000800826	4.40567e+07	0	Comet(4.56E-19)	100	Confident	01072022_Sf9_HILIC#31_DD_RepX_Deglyco	SQbitK_SQbRepX_DD_01072022_Sf9_HILIC#31.19425.19425.4:1:Gdelta~1746.56747071259
1	A0A2H1VKA9	A0A2H1VKA9_SPOFR Fucosyltransferase OS=Spodoptera frugiperda OX=7108 GN=SFRICE_001461 PE=3 SV=1	LHDKINGQIGVHIVNK	1735.72	ER	SH	309	1	SQBHexNAc (15)		1988.09	1987.09	-1.6632	-0.0033066	7.97804e+07	0	Comet(2.97E-12)	100	Confident	01072022_Sf9_HILIC#31_DD_RepX_Deglyco	SQbitK_SQbRepX_DD_01072022_Sf9_HILIC#31.7925.7925.5:1:Gdelta~1735.71944199592
1	A0A2H1WF51	A0A2H1WF51_SPOFR Protein-tyrosine-phosphatase OS=Spodoptera frugiperda OX=7108 GN=SFRICE_007268 PE=4 SV=1	ENVTNHANITLECVFEAYNPGEVK	1727.62	IR	WW	142	0	SQBHexNAc (2,8)	Carbamidomethylation of C (13)	3154.45	3153.44	-0.514162	-0.0016219	2.57718e+07	0	Comet(4.08E-18)	100	Confident	01072022_Sf9_HILIC#36_DD_RepX_Deglyco	SQbitK_SQbRepX_DD_01072022_Sf9_HILIC#36.22499.22499.4:1:Gdelta~1727.61576587392
1	A0A2H1WF51	A0A2H1WF51_SPOFR Protein-tyrosine-phosphatase OS=Spodoptera frugiperda OX=7108 GN=SFRICE_007268 PE=4 SV=1	ENVTNHANITLECVFEAYNPGEVK	1727.61	IR	WW	142	0	SQBHexNAc (2,8)	Carbamidomethylation of C (13)	3154.46	3153.44	1.42088	0.0044821	1.58438e+07	0	Comet(1.36E-12)	100	Confident	01072022_Sf9_HILIC#35_DD_RepX_Deglyco	SQbitK_SQbRepX_DD_01072022_Sf9_HILIC#35.19887.19887.4:1:Gdelta~1727.6138251741
1	A0A2H1W0I4	A0A2H1W0I4_SPOFR Receptor protein-tyrosine kinase (Fragment) OS=Spodoptera frugiperda OX=7108 GN=SFRICE_012326 PE=4 SV=1	NFEPQVGLNYTNSTDEEGYVK	1727.61	TK	SL	774	0	SQBHexNAc (9,11)		2810.25	2809.25	-1.45209	-0.00408073	1.06745e+08	0	Comet(9.32E-18)	100	Confident	01072022_Sf9_HILIC#36_DD_RepX_Deglyco	SQbitK_SQbRepX_DD_01072022_Sf9_HILIC#36.15058.15058.3:1:Gdelta~1727.6115771498
1	A0A2H1VZW8	A0A2H1VZW8_SPOFR SFRICE_009962 OS=Spodoptera frugiperda OX=7108 GN=SFRICE_009962 PE=3 SV=1	SATQLNLTSESPSAVGVLTLSR	1724.54	CK	LQ	105	0	SQBHexNAc (6)		2434.27	2433.26	-0.521729	-0.00127003	1.54803e+08	0	Comet(4.89E-11)	100	Confident	01072022_Sf9_HILIC#34_DD_RepX_Deglyco	SQbitK_SQbRepX_DD_01072022_Sf9_HILIC#34.18328.18328.3:1:Gdelta~1724.54224637248
1	A0A2H1VZW8	A0A2H1VZW8_SPOFR SFRICE_009962 OS=Spodoptera frugiperda OX=7108 GN=SFRICE_009962 PE=3 SV=1	SATQLNLTSESPSAVGVLTLSR	1719.6	CK	LQ	105	0	SQBHexNAc (6)		2434.26	2433.26	-1.22379	-0.00297903	2.62797e+08	0	Comet(2.6E-13)	100	Confident	01072022_Sf9_HILIC#34_DD_RepX_Deglyco	SQbitK_SQbRepX_DD_01072022_Sf9_HILIC#34.18229.18229.3:1:Gdelta~1719.60080952164
1	A0A2H1VZW8	A0A2H1VZW8_SPOFR SFRICE_009962 OS=Spodoptera frugiperda OX=7108 GN=SFRICE_009962 PE=3 SV=1	SATQLNLTSESPSAVGVLTLSR	1718.6	CK	LQ	105	0	SQBHexNAc (6)		2434.26	2433.26	-2.52767	-0.00615303	3.12702e+07	0	Comet(4.02E-16)	100	Confident	01072022_Sf9_HILIC#34_DD_RepX_Deglyco	SQbitK_SQbRepX_DD_01072022_Sf9_HILIC#34.18352.18352.3:1:Gdelta~1718.60116861476
1	A0A2H1W3D9	A0A2H1W3D9_SPOFR SFRICE_002792 OS=Spodoptera frugiperda OX=7108 GN=SFRICE_002792 PE=3 SV=1	AGALLLVLPKNDTVLTPEEK	1704.59	SK	EH	100	1	SQBHexNAc (11)		2324.3	2323.29	0.0137783	3.20249e-05	9.00635e+06	0	Comet(9.69E-12)	100	Confident	01072022_Sf9_HILIC#32_DD_RepX_Deglyco	SQbitK_SQbRepX_DD_01072022_Sf9_HILIC#32.16377.16377.3:1:Gdelta~1704.58616874219
1	A0A2H1VD08	A0A2H1VD08_SPOFR SFRICE_013227 (Fragment) OS=Spodoptera frugiperda OX=7108 GN=SFRICE_013227 PE=4 SV=1	SGFLANHSTACGGYLAATDAVQHLYSHAR	1704.57	QR	YG	489	0	SQBHexNAc (8)	Carbamidomethylation of C (11)	3278.54	3277.52	2.77942	0.00911241	1.02374e+07	0	Comet(1.77E-14)	100	Confident	01072022_Sf9_HILIC#34_DD_RepX_Deglyco	SQbitK_SQbRepX_DD_01072022_Sf9_HILIC#34.17212.17212.5:1:Gdelta~1704.57139071484
1	A0A2H1VNB4	A0A2H1VNB4_SPOFR SFRICE_003658 OS=Spodoptera frugiperda OX=7108 GN=SFRICE_003658 PE=3 SV=1	IHACAIEAVANMTTSVK	1703.6	NR	IT	123	0	SQBHexNAc (11)	Carbamidomethylation of C (4)	2018.99	2017.98	0.141284	0.00028525	7.04673e+06	0	Comet(3.98E-16)	100	Confident	01072022_Sf9_HILIC#35_DD_RepX_Deglyco	SQbitK_SQbRepX_DD_01072022_Sf9_HILIC#35.14540.14540.3:1:Gdelta~1703.60114948868
1	A0A2H1WUK8	A0A2H1WUK8_SPOFR SFRICE_026760 OS=Spodoptera frugiperda OX=7108 GN=SFRICE_026760 PE=4 SV=1	QANISNEVQILTNELNAASGK	1703.59	TK	LN	147	0	SQBHexNAc (3)		2417.22	2416.21	1.59448	0.00385419	1.0091e+07	0	Comet(4.26E-17)	100	Confident	01072022_Sf9_HILIC#34_DD_RepX_Deglyco	SQbitK_SQbRepX_DD_01072022_Sf9_HILIC#34.23859.23859.3:1:Gdelta~1703.59056311719
1	A0A2H1WGL4	A0A2H1WGL4_SPOFR Integrin beta OS=Spodoptera frugiperda OX=7108 GN=SFRICE_000565 PE=3 SV=1	VISGPFCECDNFTCDMNK	1703.59	LK	GL	581	0	Oxidation of M (16);SQBHexNAc (3)	Carbamidomethylation of C (7,9,14)	2412.94	2411.94	-0.697036	-0.00168191	9.74169e+06	0	Comet(4.55E-18)	100	Confident	01072022_Sf9_HILIC#35_DD_RepX_Deglyco	SQbitK_SQbRepX_DD_01072022_Sf9_HILIC#35.12506.12506.3:1:Gdelta~1703.58850808099
1	A0A2H1WEE3	A0A2H1WEE3_SPOFR Alpha-glucosidase (Fragment) OS=Spodoptera frugiperda OX=7108 GN=SFRICE_026018 PE=4 SV=1	QLLVNTTMKDEQPLTGR	1703.59	VR	GS	301	1	Oxidation of M (8);SQBHexNAc (5)		2163.09	2162.09	-0.644734	-0.00139462	1.12495e+07	0	Comet(7.86E-13)	100	Confident	01072022_Sf9_HILIC#35_DD_RepX_Deglyco	SQbitK_SQbRepX_DD_01072022_Sf9_HILIC#35.9716.9716.3:1:Gdelta~1703.58739151005
1	A0A2H1WD18	A0A2H1WD18_SPOFR SFRICE_002537 OS=Spodoptera frugiperda OX=7108 GN=SFRICE_002537 PE=4 SV=1	IEHNTPNGDISFGPVFNATFLKDVLELQNK	1703.58	PK	IM	158	1	SQBHexNAc (17)		3560.8	3559.78	2.1948	0.00781523	9.95637e+06	0	Comet(1.68E-16)	100	Confident	01072022_Sf9_HILIC#33_DD_RepX_Deglyco	SQbitK_SQbRepX_DD_01072022_Sf9_HILIC#33.25425.25425.5:1:Gdelta~1703.58400854252
1	A0A2H1WNK9	A0A2H1WNK9_SPOFR SFRICE_040026 (Fragment) OS=Spodoptera frugiperda OX=7108 GN=SFRICE_040026 PE=4 SV=1	NLVNLQYLNISHNYIR	1703.58	FR	TL	144	0	SQBHexNAc (9)		2177.13	2176.13	-2.524	-0.00549509	6.82953e+06	0	Comet(1.39E-14)	100	Confident	01072022_Sf9_HILIC#32_DD_RepX_Deglyco	SQbitK_SQbRepX_DD_01072022_Sf9_HILIC#32.17054.17054.3:1:Gdelta~1703.58356045139
1	A0A2H1WE23	A0A2H1WE23_SPOFR SFRICE_038003 OS=Spodoptera frugiperda OX=7108 GN=SFRICE_038003 PE=3 SV=1	SVDITNGVKHPNSSVTYEGVEYK	1703.58	VR	VG	26	1	SQBHexNAc (12)		2726.32	2725.31	1.23105	0.00335623	1.24652e+07	0	Comet(5.01E-11)	100	Confident	01072022_Sf9_HILIC#36_DD_RepX_Deglyco	SQbitK_SQbRepX_DD_01072022_Sf9_HILIC#36.11820.11820.4:1:Gdelta~1703.58292628125
1	A0A2H1VY80	A0A2H1VY80_SPOFR SFRICE_023144 (Fragment) OS=Spodoptera frugiperda OX=7108 GN=SFRICE_023144 PE=4 SV=1	ILNCTYNWLGFGEEEKVYNR	1703.58	SK	LF	727	1	SQBHexNAc (5)	Carbamidomethylation of C (4)	2708.27	2707.26	-0.152674	-0.000413482	9.50157e+06	0	Comet(2.18E-14)	100	Confident	01072022_Sf9_HILIC#32_DD_RepX_Deglyco	SQbitK_SQbRepX_DD_01072022_Sf9_HILIC#32.17370.17370.3:1:Gdelta~1703.58256618123
1	A0A2H1W4W5	A0A2H1W4W5_SPOFR Translocon-associated protein subunit alpha OS=Spodoptera frugiperda OX=7108 GN=SFRICE_028002 PE=3 SV=1	YPMDYTYYIQNFTALPYNK	1703.58	FR	EV	116	0	Oxidation of M (3);SQBHexNAc (11)		2624.19	2623.18	0.691041	0.00181342	7.59394e+06	0	Comet(8.13E-15)	100	Confident	01072022_Sf9_HILIC#32_DD_RepX_Deglyco	SQbitK_SQbRepX_DD_01072022_Sf9_HILIC#32.19120.19120.3:1:Gdelta~1703.58002911758
1	A0A2H1WF51	A0A2H1WF51_SPOFR Protein-tyrosine-phosphatase OS=Spodoptera frugiperda OX=7108 GN=SFRICE_007268 PE=4 SV=1	HYTVPPKIDAQNTSFLLGGLEK	1703.58	FR	GT	280	1	SQBHexNAc (12)		2631.37	2630.36	0.297508	0.000782854	2.82505e+07	0	Comet(1.93E-11)	100	Confident	01072022_Sf9_HILIC#34_DD_RepX_Deglyco	SQbitK_SQbRepX_DD_01072022_Sf9_HILIC#34.16949.16949.4:1:Gdelta~1703.5799964375
1	A0A2H1WAL2	A0A2H1WAL2_SPOFR SFRICE_008314 OS=Spodoptera frugiperda OX=7108 GN=SFRICE_008314 PE=4 SV=1	SPTLLSNLTFLNVSHNR	1703.58	NR	IT	526	0	SQBHexNAc (9)		2116.1	2115.1	0.469444	0.000993392	1.5697e+07	0	Comet(4.97E-15)	100	Confident	01072022_Sf9_HILIC#34_DD_RepX_Deglyco	SQbitK_SQbRepX_DD_01072022_Sf9_HILIC#34.20047.20047.3:1:Gdelta~1703.57982069531
1	A0A2H1WCI3	A0A2H1WCI3_SPOFR SFRICE_021027 OS=Spodoptera frugiperda OX=7108 GN=SFRICE_021027 PE=4 SV=1	AMGPLYNSTHIIIDAIADK	1703.58	MR	QA	69	0	Oxidation of M (2);SQBHexNAc (8)		2262.12	2261.12	-3.9254	-0.00887978	6.47562e+06	0	Comet(1.22E-11)	100	Confident	01072022_Sf9_HILIC#32_DD_RepX_Deglyco	SQbitK_SQbRepX_DD_01072022_Sf9_HILIC#32.17575.17575.3:1:Gdelta~1703.57934460415
1	A0A2H1VJS2,A0A2H1W793	A0A2H1VJS2_SPOFR SFRICE_024730 (Fragment) OS=Spodoptera frugiperda OX=7108 GN=SFRICE_024730 PE=3 SV=1,A0A2H1W793_SPOFR SFRICE_026546 OS=Spodoptera frugiperda OX=7108 GN=SFRICE_026546 PE=3 SV=1	AVQVEGIDGVQYAANDSVFDNGYKYPR	1703.58	DR;DR	MA;MA	8;291	1	SQBHexNAc (17)		3178.5	3177.49	1.08426	0.00344633	1.91411e+07	0	Comet(1.21E-23)	100	Confident	01072022_Sf9_HILIC#34_DD_RepX_Deglyco	SQbitK_SQbRepX_DD_01072022_Sf9_HILIC#34.16693.16693.4:1:Gdelta~1703.575358125
1	A0A2H1VR35	A0A2H1VR35_SPOFR V-type proton ATPase subunit OS=Spodoptera frugiperda OX=7108 GN=SFRICE_022163 PE=3 SV=1	LNNETLIWMAHTWGNK	1703.57	PR	MG	65	0	SQBHexNAc (5)		2131.03	2130.02	1.23267	0.00262686	1.96955e+07	0	Comet(5.26E-13)	100	Confident	01072022_Sf9_HILIC#32_DD_RepX_Deglyco	SQbitK_SQbRepX_DD_01072022_Sf9_HILIC#32.16638.16638.3:1:Gdelta~1703.57312929532
1	A0A2H1WCH3	A0A2H1WCH3_SPOFR Nicastrin OS=Spodoptera frugiperda OX=7108 GN=SFRICE_003737 PE=3 SV=1	LNGTHQTGCSSADNGAVGVVHMIK	1703.57	RR	DV	41	0	SQBHexNAc (2)	Carbamidomethylation of C (9)	2656.25	2655.24	0.199108	0.000528879	1.26136e+07	0	Comet(3.63E-23)	100	Confident	01072022_Sf9_HILIC#36_DD_RepX_Deglyco	SQbitK_SQbRepX_DD_01072022_Sf9_HILIC#36.11508.11508.4:1:Gdelta~1703.5694985
1	A0A2H1V2E2,A0A2H1VZ52	A0A2H1V2E2_SPOFR SFRICE_017998 (Fragment) OS=Spodoptera frugiperda OX=7108 GN=SFRICE_017998 PE=4 SV=1,A0A2H1VZ52_SPOFR SFRICE_039181 (Fragment) OS=Spodoptera frugiperda OX=7108 GN=SFRICE_039181 PE=4 SV=1	SAAPVNGTLEPWRPISPNHISPNSR	1702.62	YR;YR	QV;QV	72;39	0	SQBHexNAc (6)		2900.47	2899.46	2.76149	0.0080096	2.17618e+07	0	Comet(3.62E-12)	100	Confident	01072022_Sf9_HILIC#36_DD_RepX_Deglyco	SQbitK_SQbRepX_DD_01072022_Sf9_HILIC#36.15007.15007.4:1:Gdelta~1702.61606458797
1	A0A2H1VNH9	A0A2H1VNH9_SPOFR Mannosyltransferase OS=Spodoptera frugiperda OX=7108 GN=SFRICE_003969 PE=3 SV=1	YSKNESLALEQLQDYTHLLVEAK	1702.61	WR	SK	402	1	SQBHexNAc (4)		2895.45	2894.45	-2.7816	-0.00805401	1.28758e+07	0	Comet(6.2E-15)	100	Confident	01072022_Sf9_HILIC#33_DD_RepX_Deglyco	SQbitK_SQbRepX_DD_01072022_Sf9_HILIC#33.21292.21292.4:1:Gdelta~1702.60960796708
1	A0A2H1VBI6	A0A2H1VBI6_SPOFR SFRICE_011799 (Fragment) OS=Spodoptera frugiperda OX=7108 GN=SFRICE_011799 PE=4 SV=1	QLYNITGFPTLLYYEK	1702.61	IR	GQ	216	0	SQBHexNAc (4)		2166.09	2165.09	-3.12296	-0.00676464	1.72595e+07	0	Comet(3.13E-13)	100	Confident	01072022_Sf9_HILIC#31_DD_RepX_Deglyco	SQbitK_SQbRepX_DD_01072022_Sf9_HILIC#31.20011.20011.3:1:Gdelta~1702.60797900189
1	A0A2H1WF51	A0A2H1WF51_SPOFR Protein-tyrosine-phosphatase OS=Spodoptera frugiperda OX=7108 GN=SFRICE_007268 PE=4 SV=1	HYTVPPKIDAQNTSFLLGGLEK	1702.6	FR	GT	280	1	SQBHexNAc (12)		2631.37	2630.36	0.204781	0.000538854	2.41312e+07	0	Comet(1.56E-15)	100	Confident	01072022_Sf9_HILIC#34_DD_RepX_Deglyco	SQbitK_SQbRepX_DD_01072022_Sf9_HILIC#34.16891.16891.4:1:Gdelta~1702.60115095068
1	A0A2H1WIY1	A0A2H1WIY1_SPOFR SFRICE_003274 OS=Spodoptera frugiperda OX=7108 GN=SFRICE_003274 PE=4 SV=1	STENGTLTDAVAHNAGSLTITAR	1702.6	LR	LY	373	0	SQBHexNAc (1)		2503.23	2502.22	1.38097	0.00345688	1.2188e+07	0	Comet(7.84E-16)	100	Confident	01072022_Sf9_HILIC#37_DD_RepX_Deglyco	SQbitK_SQbRepX_DD_01072022_Sf9_HILIC#37.16156.16156.3:1:Gdelta~1702.59854972991
1	A0A2H1VBP0	A0A2H1VBP0_SPOFR SFRICE_010413 OS=Spodoptera frugiperda OX=7108 GN=SFRICE_010413 PE=3 SV=1	FLLNGTALHGDNLIIDEFILSAPSNNRR	1702.6	AR	SK	434	1	SQBHexNAc (4)		3313.72	3312.71	2.2059	0.00730974	1.40456e+07	0	Comet(3.68E-11)	100	Confident	01072022_Sf9_HILIC#30_DD_RepX_Deglyco	SQbitK_SQbRepX_DD_01072022_Sf9_HILIC#30.22578.22578.4:1:Gdelta~1702.59818832378
1	A0A2H1VNZ5	A0A2H1VNZ5_SPOFR SFRICE_002992 (Fragment) OS=Spodoptera frugiperda OX=7108 GN=SFRICE_002992 PE=3 SV=1	NLTINTVCNMFLSPGAQPAYKK	1702.6	YR	LA	300	1	SQBHexNAc (5)	Carbamidomethylation of C (8)	2670.32	2669.32	-2.87739	-0.00768356	2.64854e+07	0	Comet(7.74E-12)	100	Confident	01072022_Sf9_HILIC#34_DD_RepX_Deglyco	SQbitK_SQbRepX_DD_01072022_Sf9_HILIC#34.19017.19017.3:1:Gdelta~1702.5979177017
1	A0A2H1VNG6,A0A5Q0TYZ4	A0A2H1VNG6_SPOFR UDP-glucuronosyltransferase OS=Spodoptera frugiperda OX=7108 GN=SFRICE_023290 PE=3 SV=1,A0A5Q0TYZ4_SPOFR UDP-glucuronosyltransferase OS=Spodoptera frugiperda OX=7108 PE=2 SV=1	EMSANMSLEMLNTPAVK	1702.6	IK;IK	EA;EA	31;97	0	Oxidation of M (10);SQBHexNAc (3)		2084.95	2083.95	-0.947101	-0.00197466	1.26849e+07	0	Comet(1.04E-14)	100	Confident	01072022_Sf9_HILIC#34_DD_RepX_Deglyco	SQbitK_SQbRepX_DD_01072022_Sf9_HILIC#34.13312.13312.3:1:Gdelta~1702.5953545587
1	A0A2H1VZ11,A0A2H1X302	A0A2H1VZ11_SPOFR SFRICE_023143 (Fragment) OS=Spodoptera frugiperda OX=7108 GN=SFRICE_023143 PE=4 SV=1,A0A2H1X302_SPOFR SFRICE_031667 OS=Spodoptera frugiperda OX=7108 GN=SFRICE_031667 PE=4 SV=1	HNFWSYNETLAVAGR	1702.59	AK;AK	IR;IR	895;14	0	SQBHexNAc (5)		1967.92	1966.92	-0.434859	-0.000855771	9.38047e+06	0	Comet(1.35E-12)	100	Confident	01072022_Sf9_HILIC#35_DD_RepX_Deglyco	SQbitK_SQbRepX_DD_01072022_Sf9_HILIC#35.14907.14907.3:1:Gdelta~1702.59450374041
1	A0A2H1V446	A0A2H1V446_SPOFR Procollagen-proline 4-dioxygenase OS=Spodoptera frugiperda OX=7108 GN=SFRICE_012215 PE=3 SV=1	NITMNHTGVKYPTLEDLTGAAQALTR	1702.59	VK	LQ	116	1	SQBHexNAc (1)		3018.52	3017.51	-0.324105	-0.000978319	1.33823e+07	0	Comet(4.49E-18)	100	Confident	01072022_Sf9_HILIC#34_DD_RepX_Deglyco	SQbitK_SQbRepX_DD_01072022_Sf9_HILIC#34.21723.21723.4:1:Gdelta~1702.59446765079
1	A0A2H1WNK9	A0A2H1WNK9_SPOFR SFRICE_040026 (Fragment) OS=Spodoptera frugiperda OX=7108 GN=SFRICE_040026 PE=4 SV=1	NLVNLQYLNISHNYIR	1702.59	FR	TL	144	0	SQBHexNAc (9)		2177.13	2176.13	-0.954047	-0.00207709	3.17548e+07	0	Comet(7.88E-17)	100	Confident	01072022_Sf9_HILIC#34_DD_RepX_Deglyco	SQbitK_SQbRepX_DD_01072022_Sf9_HILIC#34.18633.18633.4:1:Gdelta~1702.59440711937
1	A0A2H1WAL2	A0A2H1WAL2_SPOFR SFRICE_008314 OS=Spodoptera frugiperda OX=7108 GN=SFRICE_008314 PE=4 SV=1	SPTLLSNLTFLNVSHNR	1702.59	NR	IT	526	0	SQBHexNAc (9)		2116.11	2115.1	1.04598	0.00221339	1.19962e+07	0	Comet(1.3E-11)	100	Confident	01072022_Sf9_HILIC#35_DD_RepX_Deglyco	SQbitK_SQbRepX_DD_01072022_Sf9_HILIC#35.20996.20996.4:1:Gdelta~1702.59329016346
1	A0A2H1VU14	A0A2H1VU14_SPOFR SFRICE_017611 OS=Spodoptera frugiperda OX=7108 GN=SFRICE_017611 PE=3 SV=1	IFNWVPKPYNNTEDLPSNMPDDLK	1702.59	NK	QH	196	0	SQBHexNAc (10)		3050.44	3049.44	-2.10004	-0.00640604	2.24082e+07	0	Comet(4.77E-12)	100	Confident	01072022_Sf9_HILIC#32_DD_RepX_Deglyco	SQbitK_SQbRepX_DD_01072022_Sf9_HILIC#32.17617.17617.4:1:Gdelta~1702.59308952106
1	A0A2H1WAL2	A0A2H1WAL2_SPOFR SFRICE_008314 OS=Spodoptera frugiperda OX=7108 GN=SFRICE_008314 PE=4 SV=1	KVSPNASGSASIANLAK	1702.59	NR	DA	584	1	SQBHexNAc (5)		1817.96	1816.95	-2.45768	-0.00446797	1.20686e+07	0	Comet(1.42E-11)	100	Confident	01072022_Sf9_HILIC#37_DD_RepX_Deglyco	SQbitK_SQbRepX_DD_01072022_Sf9_HILIC#37.9313.9313.3:1:Gdelta~1702.59163039613
1	A0A2H1VPQ4	A0A2H1VPQ4_SPOFR Alpha-mannosidase OS=Spodoptera frugiperda OX=7108 GN=SFRICE_009454 PE=3 SV=1	LLCDDAFGVGEALNETAKDK	1702.59	RR	GL	1155	1	SQBHexNAc (14)	Carbamidomethylation of C (3)	2369.12	2368.11	0.734487	0.00174009	9.26384e+06	0	Comet(5.08E-13)	100	Confident	01072022_Sf9_HILIC#34_DD_RepX_Deglyco	SQbitK_SQbRepX_DD_01072022_Sf9_HILIC#34.15686.15686.3:1:Gdelta~1702.59134608215
1	A0A2H1X215	A0A2H1X215_SPOFR SFRICE_018096 OS=Spodoptera frugiperda OX=7108 GN=SFRICE_018096 PE=3 SV=1	NNGTLFMHAVLLDDSR	1702.59	TR	LY	101	0	Oxidation of M (7);SQBHexNAc (4)		2021.96	2020.95	-1.22315	-0.00247315	1.5773e+07	0	Comet(8.45E-16)	100	Confident	01072022_Sf9_HILIC#33_DD_RepX_Deglyco	SQbitK_SQbRepX_DD_01072022_Sf9_HILIC#33.12753.12753.3:1:Gdelta~1702.5908000973
1	A0A2H1VJS2,A0A2H1W793	A0A2H1VJS2_SPOFR SFRICE_024730 (Fragment) OS=Spodoptera frugiperda OX=7108 GN=SFRICE_024730 PE=3 SV=1,A0A2H1W793_SPOFR SFRICE_026546 OS=Spodoptera frugiperda OX=7108 GN=SFRICE_026546 PE=3 SV=1	AVQVEGIDGVQYAANDSVFDNGYKYPR	1702.59	DR;DR	MA;MA	8;291	1	SQBHexNAc (17)		3178.5	3177.49	0.700435	0.00222633	1.45031e+07	0	Comet(1.36E-18)	100	Confident	01072022_Sf9_HILIC#34_DD_RepX_Deglyco	SQbitK_SQbRepX_DD_01072022_Sf9_HILIC#34.15908.15908.4:1:Gdelta~1702.5903958126
1	A0A2H1VD08	A0A2H1VD08_SPOFR SFRICE_013227 (Fragment) OS=Spodoptera frugiperda OX=7108 GN=SFRICE_013227 PE=4 SV=1	SGFLANHSTACGGYLAATDAVQHLYSHAR	1702.59	QR	YG	489	0	SQBHexNAc (8)	Carbamidomethylation of C (11)	3278.53	3277.52	1.32725	0.00435141	1.20586e+07	0	Comet(9.13E-15)	100	Confident	01072022_Sf9_HILIC#34_DD_RepX_Deglyco	SQbitK_SQbRepX_DD_01072022_Sf9_HILIC#34.17284.17284.5:1:Gdelta~1702.5903873173
1	A0A2H1W7S4	A0A2H1W7S4_SPOFR SFRICE_002914 (Fragment) OS=Spodoptera frugiperda OX=7108 GN=SFRICE_002914 PE=4 SV=1	AADEAEEGVRNITQVTNVLNER	1702.59	KK	VV	2218	1	SQBHexNAc (11)		2631.28	2630.28	-0.442607	-0.00116463	1.08086e+07	0	Comet(1.47E-13)	100	Confident	01072022_Sf9_HILIC#36_DD_RepX_Deglyco	SQbitK_SQbRepX_DD_01072022_Sf9_HILIC#36.18563.18563.4:1:Gdelta~1702.59035344054
1	A0A2H1V761	A0A2H1V761_SPOFR SFRICE_023375 OS=Spodoptera frugiperda OX=7108 GN=SFRICE_023375 PE=3 SV=1	APANLTEIDVHDISYDIWR	1702.59	GK	KI	65	0	SQBHexNAc (6)		2431.18	2430.17	-0.623462	-0.00151575	4.04834e+07	0	Comet(1.97E-18)	100	Confident	01072022_Sf9_HILIC#32_DD_RepX_Deglyco	SQbitK_SQbRepX_DD_01072022_Sf9_HILIC#32.19056.19056.3:1:Gdelta~1702.58942749083
1	A0A2H1WFC1	A0A2H1WFC1_SPOFR SFRICE009249.2 (Fragment) OS=Spodoptera frugiperda OX=7108 GN=SFRICE009249.2 PE=4 SV=1	FAHGSDKTDANNNTLFGFANNLLPR	1702.59	AK	SK	539	1	SQBHexNAc (8)		2937.41	2936.41	-0.472006	-0.00138648	1.32703e+07	0	Comet(7.98E-16)	100	Confident	01072022_Sf9_HILIC#35_DD_RepX_Deglyco	SQbitK_SQbRepX_DD_01072022_Sf9_HILIC#35.21815.21815.4:1:Gdelta~1702.58877557533
1	A0A2H1W7S4	A0A2H1W7S4_SPOFR SFRICE_002914 (Fragment) OS=Spodoptera frugiperda OX=7108 GN=SFRICE_002914 PE=4 SV=1	AQNYVEQALSPNLTK	1702.59	TR	AE	2257	0	SQBHexNAc (12)		1878.94	1877.94	-0.266296	-0.000500356	1.06357e+07	0	Comet(1.7E-11)	100	Confident	01072022_Sf9_HILIC#36_DD_RepX_Deglyco	SQbitK_SQbRepX_DD_01072022_Sf9_HILIC#36.15267.15267.3:1:Gdelta~1702.58875077954
1	A0A2H1WIY1	A0A2H1WIY1_SPOFR SFRICE_003274 OS=Spodoptera frugiperda OX=7108 GN=SFRICE_003274 PE=4 SV=1	STENGTLTDAVAHNAGSLTITAR	1702.59	LR	LY	373	0	SQBHexNAc (1)		2503.23	2502.22	0.601176	0.00150488	1.06061e+07	0	Comet(3.85E-22)	100	Confident	01072022_Sf9_HILIC#36_DD_RepX_Deglyco	SQbitK_SQbRepX_DD_01072022_Sf9_HILIC#36.14923.14923.3:1:Gdelta~1702.58856790155
1	A0A2H1WNK9	A0A2H1WNK9_SPOFR SFRICE_040026 (Fragment) OS=Spodoptera frugiperda OX=7108 GN=SFRICE_040026 PE=4 SV=1	NNNISGTLNENTFK	1702.59	LK	GI	349	0	SQBHexNAc (3)		1768.84	1767.83	0.230148	0.000407093	1.49433e+07	0	Comet(2.1E-11)	100	Confident	01072022_Sf9_HILIC#37_DD_RepX_Deglyco	SQbitK_SQbRepX_DD_01072022_Sf9_HILIC#37.11628.11628.3:1:Gdelta~1702.58798097124
1	A0A2H1W3D9	A0A2H1W3D9_SPOFR SFRICE_002792 OS=Spodoptera frugiperda OX=7108 GN=SFRICE_002792 PE=3 SV=1	AGALLLVLPKNDTVLTPEEK	1702.59	SK	EH	100	1	SQBHexNAc (11)		2324.3	2323.29	1.37935	0.00320602	8.2054e+06	0	Comet(2.09E-12)	100	Confident	01072022_Sf9_HILIC#32_DD_RepX_Deglyco	SQbitK_SQbRepX_DD_01072022_Sf9_HILIC#32.16383.16383.4:1:Gdelta~1702.58777508304
1	A0A2H1VKA9	A0A2H1VKA9_SPOFR Fucosyltransferase OS=Spodoptera frugiperda OX=7108 GN=SFRICE_001461 PE=3 SV=1	LHDKINGQIGVHIVNK	1702.59	ER	SH	309	1	SQBHexNAc (15)		1988.09	1987.09	0.212766	0.000422998	1.52328e+07	0	Comet(2.38E-14)	100	Confident	01072022_Sf9_HILIC#37_DD_RepX_Deglyco	SQbitK_SQbRepX_DD_01072022_Sf9_HILIC#37.9034.9034.4:1:Gdelta~1702.58764790944
1	A0A2H1WNK9	A0A2H1WNK9_SPOFR SFRICE_040026 (Fragment) OS=Spodoptera frugiperda OX=7108 GN=SFRICE_040026 PE=4 SV=1	YYPNTIKLDISNTSIEK	1702.59	FR	IS	120	1	SQBHexNAc (11)		2202.11	2201.11	-1.72437	-0.00379726	1.12812e+08	0	Comet(1.18E-12)	100	Confident	01072022_Sf9_HILIC#35_DD_RepX_Deglyco	SQbitK_SQbRepX_DD_01072022_Sf9_HILIC#35.14165.14165.3:1:Gdelta~1702.58759657137
1	A0A2H1W6W6	A0A2H1W6W6_SPOFR SFRICE_006775 OS=Spodoptera frugiperda OX=7108 GN=SFRICE_006775 PE=3 SV=1	KDNFGNVTQFFYTNK	1702.59	TR	DR	1850	1	SQBHexNAc (8)		2025.95	2024.95	-1.14089	-0.00231139	3.32827e+07	0	Comet(4.95E-14)	100	Confident	01072022_Sf9_HILIC#35_DD_RepX_Deglyco	SQbitK_SQbRepX_DD_01072022_Sf9_HILIC#35.16731.16731.3:1:Gdelta~1702.58746906419
1	A0A2H1WNZ2	A0A2H1WNZ2_SPOFR SFRICE_039535 (Fragment) OS=Spodoptera frugiperda OX=7108 GN=SFRICE_039535 PE=4 SV=1	NVTLHVHTSQAVQLPAR	1702.59	PR	AT	48	0	SQBHexNAc (1)		2074.1	2073.1	-0.196381	-0.000407315	1.05314e+07	0	Comet(3.55E-17)	100	Confident	01072022_Sf9_HILIC#36_DD_RepX_Deglyco	SQbitK_SQbRepX_DD_01072022_Sf9_HILIC#36.10815.10815.4:1:Gdelta~1702.58730983492
1	A0A2H1WIY1	A0A2H1WIY1_SPOFR SFRICE_003274 OS=Spodoptera frugiperda OX=7108 GN=SFRICE_003274 PE=4 SV=1	STENGTLTDAVAHNAGSLTITAR	1702.59	LR	LY	373	0	SQBHexNAc (1)		2503.22	2502.22	-0.95921	-0.00240112	1.45944e+07	0	Comet(3.32E-14)	100	Confident	01072022_Sf9_HILIC#36_DD_RepX_Deglyco	SQbitK_SQbRepX_DD_01072022_Sf9_HILIC#36.14930.14930.4:1:Gdelta~1702.58726762802
1	A0A2H1W7S4	A0A2H1W7S4_SPOFR SFRICE_002914 (Fragment) OS=Spodoptera frugiperda OX=7108 GN=SFRICE_002914 PE=4 SV=1	AADEAEEGVRNITQVTNVLNER	1702.59	KK	VV	2218	1	SQBHexNAc (11)		2631.29	2630.28	0.0210443	5.53736e-05	1.4138e+07	0	Comet(1.61E-13)	100	Confident	01072022_Sf9_HILIC#36_DD_RepX_Deglyco	SQbitK_SQbRepX_DD_01072022_Sf9_HILIC#36.18571.18571.3:1:Gdelta~1702.58705014485
1	A0A2H1V446	A0A2H1V446_SPOFR Procollagen-proline 4-dioxygenase OS=Spodoptera frugiperda OX=7108 GN=SFRICE_012215 PE=3 SV=1	NITMNHTGVKYPTLEDLTGAAQALTR	1702.59	VK	LQ	116	1	SQBHexNAc (1)		3018.52	3017.51	-0.933344	-0.00281732	1.17639e+07	0	Comet(1.26E-20)	100	Confident	01072022_Sf9_HILIC#34_DD_RepX_Deglyco	SQbitK_SQbRepX_DD_01072022_Sf9_HILIC#34.21573.21573.4:1:Gdelta~1702.58699699619
1	A0A2H1VAE1	A0A2H1VAE1_SPOFR SFRICE_020278 OS=Spodoptera frugiperda OX=7108 GN=SFRICE_020278 PE=3 SV=1	TPDNFNVTFDYYGPSGLLK	1702.59	LR	SK	2002	0	SQBHexNAc (6)		2351.1	2350.1	-1.89649	-0.00445885	9.31921e+07	0	Comet(2.79E-17)	100	Confident	01072022_Sf9_HILIC#32_DD_RepX_Deglyco	SQbitK_SQbRepX_DD_01072022_Sf9_HILIC#32.18994.18994.3:1:Gdelta~1702.58698015328
1	A0A2H1VXZ6,A0A2H1WQX1	A0A2H1VXZ6_SPOFR SFRICE_040503 (Fragment) OS=Spodoptera frugiperda OX=7108 GN=SFRICE_040503 PE=4 SV=1,A0A2H1WQX1_SPOFR SFRICE_031547 (Fragment) OS=Spodoptera frugiperda OX=7108 GN=SFRICE_031547 PE=4 SV=1	TPTSLEPCGNNVTVFYYDAESR	1702.59	CK;CK	RC;RC	10;206	0	SQBHexNAc (10)	Carbamidomethylation of C (8)	2723.22	2722.21	0.645018	0.00175652	1.24691e+07	0	Comet(8.47E-15)	100	Confident	01072022_Sf9_HILIC#35_DD_RepX_Deglyco	SQbitK_SQbRepX_DD_01072022_Sf9_HILIC#35.16760.16760.3:1:Gdelta~1702.58690156837
1	A0A2H1X3J9	A0A2H1X3J9_SPOFR SFRICE_035278 (Fragment) OS=Spodoptera frugiperda OX=7108 GN=SFRICE_035278 PE=4 SV=1	VCTNHNETWTSDCEVYQQR	1702.59	RK	CL	113	0	SQBHexNAc (6)	Carbamidomethylation of C (2,13)	2630.08	2629.08	-1.39911	-0.00367977	1.54424e+07	0	Comet(6.24E-12)	100	Confident	01072022_Sf9_HILIC#39_DD_RepX_Deglyco	SQbitK_SQbRepX_DD_01072022_Sf9_HILIC#39.10730.10730.4:1:Gdelta~1702.58686802209
1	A0A2H1VW43	A0A2H1VW43_SPOFR Protein tweety homolog (Fragment) OS=Spodoptera frugiperda OX=7108 GN=SFRICE_031283 PE=3 SV=1	MLHALPHINVTLHR	1702.59	SR	VN	17	0	SQBHexNAc (9)		1855	1853.99	-2.38736	-0.00442855	2.99895e+08	0	Comet(7.73E-12)	100	Confident	01072022_Sf9_HILIC#33_DD_RepX_Deglyco	SQbitK_SQbRepX_DD_01072022_Sf9_HILIC#33.12143.12143.5:1:Gdelta~1702.5867505465
1	A0A2H1VAE1	A0A2H1VAE1_SPOFR SFRICE_020278 OS=Spodoptera frugiperda OX=7108 GN=SFRICE_020278 PE=3 SV=1	TPDNFNVTFDYYGPSGLLK	1702.59	LR	SK	2002	0	SQBHexNAc (6)		2351.11	2350.1	-0.442707	-0.00104085	4.41955e+07	0	Comet(8.55E-13)	100	Confident	01072022_Sf9_HILIC#33_DD_RepX_Deglyco	SQbitK_SQbRepX_DD_01072022_Sf9_HILIC#33.19632.19632.3:1:Gdelta~1702.58671668601
1	A0A2H1VNG6,A0A5Q0TYZ4	A0A2H1VNG6_SPOFR UDP-glucuronosyltransferase OS=Spodoptera frugiperda OX=7108 GN=SFRICE_023290 PE=3 SV=1,A0A5Q0TYZ4_SPOFR UDP-glucuronosyltransferase OS=Spodoptera frugiperda OX=7108 PE=2 SV=1	EMSANMSLEMLNTPAVK	1702.59	IK;IK	EA;EA	31;97	0	SQBHexNAc (3)		2068.96	2067.95	-0.580506	-0.00120104	1.29543e+07	0	Comet(1.98E-17)	100	Confident	01072022_Sf9_HILIC#35_DD_RepX_Deglyco	SQbitK_SQbRepX_DD_01072022_Sf9_HILIC#35.16932.16932.3:1:Gdelta~1702.58666900322
1	A0A2H1WFC1	A0A2H1WFC1_SPOFR SFRICE009249.2 (Fragment) OS=Spodoptera frugiperda OX=7108 GN=SFRICE009249.2 PE=4 SV=1	WSSGGDAFLYSFEHVGNLSK	1702.59	QK	GW	451	0	SQBHexNAc (17)		2404.11	2403.1	-1.21701	-0.00292583	1.33008e+07	0	Comet(4.39E-18)	100	Confident	01072022_Sf9_HILIC#33_DD_RepX_Deglyco	SQbitK_SQbRepX_DD_01072022_Sf9_HILIC#33.19662.19662.4:1:Gdelta~1702.58666772082
1	A0A2H1VS45	A0A2H1VS45_SPOFR SFRICE_005377 OS=Spodoptera frugiperda OX=7108 GN=SFRICE_005377 PE=4 SV=1	YGDETSEQFVGNATAPDHFR	1702.59	IK	IL	29	0	SQBHexNAc (12)		2444.06	2443.06	0.535095	0.00130781	1.18315e+07	0	Comet(1.23E-20)	100	Confident	01072022_Sf9_HILIC#36_DD_RepX_Deglyco	SQbitK_SQbRepX_DD_01072022_Sf9_HILIC#36.12938.12938.3:1:Gdelta~1702.58641627302
1	A0A2H1VW43	A0A2H1VW43_SPOFR Protein tweety homolog (Fragment) OS=Spodoptera frugiperda OX=7108 GN=SFRICE_031283 PE=3 SV=1	MLHALPHINVTLHR	1702.59	SR	VN	17	0	SQBHexNAc (9)		1855	1853.99	-2.18994	-0.00406235	2.61592e+08	0	Comet(8.71E-12)	100	Confident	01072022_Sf9_HILIC#33_DD_RepX_Deglyco	SQbitK_SQbRepX_DD_01072022_Sf9_HILIC#33.12144.12144.4:1:Gdelta~1702.5863778795
1	A0A2H1X215	A0A2H1X215_SPOFR SFRICE_018096 OS=Spodoptera frugiperda OX=7108 GN=SFRICE_018096 PE=3 SV=1	NNGTLFMHAVLLDDSR	1702.59	TR	LY	101	0	SQBHexNAc (4)		2005.96	2004.96	-2.67329	-0.00536253	7.80629e+07	0	Comet(6.0E-12)	100	Confident	01072022_Sf9_HILIC#33_DD_RepX_Deglyco	SQbitK_SQbRepX_DD_01072022_Sf9_HILIC#33.15157.15157.3:1:Gdelta~1702.58636091909
1	A0A2H1VZG5	A0A2H1VZG5_SPOFR SFRICE_011780 OS=Spodoptera frugiperda OX=7108 GN=SFRICE_011780 PE=4 SV=1	VALGYGACHDLFVNATLLLDHK	1702.59	PK	EL	57	0	SQBHexNAc (14)	Carbamidomethylation of C (8)	2630.33	2629.32	1.51129	0.00397518	9.34342e+06	0	Comet(5.39E-14)	100	Confident	01072022_Sf9_HILIC#32_DD_RepX_Deglyco	SQbitK_SQbRepX_DD_01072022_Sf9_HILIC#32.18830.18830.3:1:Gdelta~1702.58628444941
1	A0A2H1WFC1	A0A2H1WFC1_SPOFR SFRICE009249.2 (Fragment) OS=Spodoptera frugiperda OX=7108 GN=SFRICE009249.2 PE=4 SV=1	FAHGSDKTDANNNTLFGFANNLLPR	1702.59	AK	SK	539	1	SQBHexNAc (8)		2937.41	2936.41	0.358657	0.00105352	3.70902e+07	0	Comet(1.88E-12)	100	Confident	01072022_Sf9_HILIC#34_DD_RepX_Deglyco	SQbitK_SQbRepX_DD_01072022_Sf9_HILIC#34.20823.20823.4:1:Gdelta~1702.58613419604
1	A0A2H1WTF1	A0A2H1WTF1_SPOFR Dolichyl-diphosphooligosaccharide--protein glycotransferase (Fragment) OS=Spodoptera frugiperda OX=7108 GN=SFRICE_008092 PE=3 SV=1	TTLVDNNTWNNSHIALVGK	1702.59	NR	AM	70	0	SQBHexNAc (8)		2300.15	2299.14	-1.08313	-0.00249135	3.55981e+07	0	Comet(8.24E-15)	100	Confident	01072022_Sf9_HILIC#35_DD_RepX_Deglyco	SQbitK_SQbRepX_DD_01072022_Sf9_HILIC#35.14080.14080.3:1:Gdelta~1702.58596442028
1	A0A2H1WFC1	A0A2H1WFC1_SPOFR SFRICE009249.2 (Fragment) OS=Spodoptera frugiperda OX=7108 GN=SFRICE009249.2 PE=4 SV=1	WSSGGDAFLYSFEHVGNLSK	1702.59	QK	GW	451	0	SQBHexNAc (17)		2404.11	2403.1	-0.202085	-0.000485835	1.38761e+07	0	Comet(1.5E-11)	100	Confident	01072022_Sf9_HILIC#33_DD_RepX_Deglyco	SQbitK_SQbRepX_DD_01072022_Sf9_HILIC#33.19726.19726.4:1:Gdelta~1702.585819312
1	A0A2H1WAL2	A0A2H1WAL2_SPOFR SFRICE_008314 OS=Spodoptera frugiperda OX=7108 GN=SFRICE_008314 PE=4 SV=1	SPTLLSNLTFLNVSHNR	1702.59	NR	IT	526	0	SQBHexNAc (9)		2116.1	2115.1	0.238831	0.000505392	1.20037e+07	0	Comet(3.43E-13)	100	Confident	01072022_Sf9_HILIC#34_DD_RepX_Deglyco	SQbitK_SQbRepX_DD_01072022_Sf9_HILIC#34.19969.19969.4:1:Gdelta~1702.5856785935
1	A0A2H1WIY1	A0A2H1WIY1_SPOFR SFRICE_003274 OS=Spodoptera frugiperda OX=7108 GN=SFRICE_003274 PE=4 SV=1	STENGTLTDAVAHNAGSLTITAR	1702.59	LR	LY	373	0	SQBHexNAc (1)		2503.23	2502.22	1.38097	0.00345688	1.18557e+07	0	Comet(1.56E-16)	100	Confident	01072022_Sf9_HILIC#37_DD_RepX_Deglyco	SQbitK_SQbRepX_DD_01072022_Sf9_HILIC#37.16143.16143.4:1:Gdelta~1702.58566632729
1	A0A2H1X3J9	A0A2H1X3J9_SPOFR SFRICE_035278 (Fragment) OS=Spodoptera frugiperda OX=7108 GN=SFRICE_035278 PE=4 SV=1	VCTNHNETWTSDCEVYQQR	1702.59	RK	CL	113	0	SQBHexNAc (6)	Carbamidomethylation of C (2,13)	2630.09	2629.08	-0.934483	-0.00245777	1.52309e+07	0	Comet(1.39E-16)	100	Confident	01072022_Sf9_HILIC#39_DD_RepX_Deglyco	SQbitK_SQbRepX_DD_01072022_Sf9_HILIC#39.10731.10731.3:1:Gdelta~1702.58563955509
1	A0A2H1WU47	A0A2H1WU47_SPOFR SFRICE_019055 (Fragment) OS=Spodoptera frugiperda OX=7108 GN=SFRICE_019055 PE=3 SV=1	CCPSGQNLTVEIVDGNVK	1702.59	PK	TF	12	0	SQBHexNAc (7)	Carbamidomethylation of C (1,2)	2193.02	2192.01	0.425875	0.00093395	4.42464e+07	0	Comet(1.08E-14)	100	Confident	01072022_Sf9_HILIC#37_DD_RepX_Deglyco	SQbitK_SQbRepX_DD_01072022_Sf9_HILIC#37.15931.15931.3:1:Gdelta~1702.58551124367
1	A0A2H1VW43	A0A2H1VW43_SPOFR Protein tweety homolog (Fragment) OS=Spodoptera frugiperda OX=7108 GN=SFRICE_031283 PE=3 SV=1	MLHALPHINVTLHR	1702.59	SR	VN	17	0	SQBHexNAc (9)		1855	1853.99	-1.79512	-0.00332995	2.95959e+07	0	Comet(2.99E-12)	100	Confident	01072022_Sf9_HILIC#33_DD_RepX_Deglyco	SQbitK_SQbRepX_DD_01072022_Sf9_HILIC#33.12047.12047.3:1:Gdelta~1702.58545241251
1	A0A2H1WIY1	A0A2H1WIY1_SPOFR SFRICE_003274 OS=Spodoptera frugiperda OX=7108 GN=SFRICE_003274 PE=4 SV=1	STENGTLTDAVAHNAGSLTITAR	1702.59	LR	LY	373	0	SQBHexNAc (1)		2503.23	2502.22	0.503701	0.00126088	1.47502e+07	0	Comet(2.4E-14)	100	Confident	01072022_Sf9_HILIC#38_DD_RepX_Deglyco	SQbitK_SQbRepX_DD_01072022_Sf9_HILIC#38.17704.17704.4:1:Gdelta~1702.58543175962
1	A0A2H1WIY1	A0A2H1WIY1_SPOFR SFRICE_003274 OS=Spodoptera frugiperda OX=7108 GN=SFRICE_003274 PE=4 SV=1	ALLAPHANVSATGPLVVHTRPAR	1702.59	GR	HT	1286	0	SQBHexNAc (8)		2551.41	2550.4	-1.46091	-0.00372738	1.06988e+08	0	Comet(8.68E-15)	100	Confident	01072022_Sf9_HILIC#34_DD_RepX_Deglyco	SQbitK_SQbRepX_DD_01072022_Sf9_HILIC#34.11475.11475.5:1:Gdelta~1702.58541776196
1	A0A2H1WEM4	A0A2H1WEM4_SPOFR SFRICE_026233 (Fragment) OS=Spodoptera frugiperda OX=7108 GN=SFRICE_026233 PE=4 SV=1	QKVFPNGTLVIENVER	1702.59	RK	MS	79	1	SQBHexNAc (6)		2046.08	2045.08	-1.66753	-0.00341192	2.99849e+07	0	Comet(1.12E-11)	100	Confident	01072022_Sf9_HILIC#35_DD_RepX_Deglyco	SQbitK_SQbRepX_DD_01072022_Sf9_HILIC#35.14116.14116.4:1:Gdelta~1702.58541221865
1	A0A2H1WCH3	A0A2H1WCH3_SPOFR Nicastrin OS=Spodoptera frugiperda OX=7108 GN=SFRICE_003737 PE=3 SV=1	LNGTHQTGCSSADNGAVGVVHMIK	1702.59	RR	DV	41	0	SQBHexNAc (2)	Carbamidomethylation of C (9)	2656.24	2655.24	-1.17953	-0.00313312	1.18725e+07	0	Comet(1.73E-14)	100	Confident	01072022_Sf9_HILIC#37_DD_RepX_Deglyco	SQbitK_SQbRepX_DD_01072022_Sf9_HILIC#37.12279.12279.3:1:Gdelta~1702.58539286755
1	A0A2H1X3J9	A0A2H1X3J9_SPOFR SFRICE_035278 (Fragment) OS=Spodoptera frugiperda OX=7108 GN=SFRICE_035278 PE=4 SV=1	VCTNHNETWTSDCEVYQQR	1702.59	RK	CL	113	0	SQBHexNAc (6)	Carbamidomethylation of C (2,13)	2630.09	2629.08	-0.841711	-0.00221377	1.56649e+07	0	Comet(1.65E-14)	100	Confident	01072022_Sf9_HILIC#38_DD_RepX_Deglyco	SQbitK_SQbRepX_DD_01072022_Sf9_HILIC#38.10172.10172.3:1:Gdelta~1702.58537417575
1	A0A2H1VG74	A0A2H1VG74_SPOFR SFRICE_027297 OS=Spodoptera frugiperda OX=7108 GN=SFRICE_027297 PE=3 SV=1	NNGSIYLHVFVVQSGK	1702.59	LK	SP	243	0	SQBHexNAc (4)		1965	1964	-1.42611	-0.00280232	9.97943e+06	0	Comet(8.57E-16)	100	Confident	01072022_Sf9_HILIC#36_DD_RepX_Deglyco	SQbitK_SQbRepX_DD_01072022_Sf9_HILIC#36.17075.17075.3:1:Gdelta~1702.58536524096
1	A0A2H1W7S4	A0A2H1W7S4_SPOFR SFRICE_002914 (Fragment) OS=Spodoptera frugiperda OX=7108 GN=SFRICE_002914 PE=4 SV=1	AQNYVEQALSPNLTK	1702.59	TR	AE	2257	0	SQBHexNAc (12)		1878.94	1877.94	-0.656409	-0.00123336	5.04234e+07	0	Comet(6.58E-14)	100	Confident	01072022_Sf9_HILIC#36_DD_RepX_Deglyco	SQbitK_SQbRepX_DD_01072022_Sf9_HILIC#36.15341.15341.3:1:Gdelta~1702.58527041427
1	A0A2H1V6N2	A0A2H1V6N2_SPOFR SFRICE_013692 OS=Spodoptera frugiperda OX=7108 GN=SFRICE_013692 PE=3 SV=1	SNHSNNWAVLVDTSR	1702.59	QK	FW	32	0	SQBHexNAc (1)		1902.89	1901.89	-0.164548	-0.000313118	5.37392e+07	0	Comet(4.97E-14)	100	Confident	01072022_Sf9_HILIC#37_DD_RepX_Deglyco	SQbitK_SQbRepX_DD_01072022_Sf9_HILIC#37.14121.14121.3:1:Gdelta~1702.58507275521
1	A0A2H1VW43	A0A2H1VW43_SPOFR Protein tweety homolog (Fragment) OS=Spodoptera frugiperda OX=7108 GN=SFRICE_031283 PE=3 SV=1	MLHALPHINVTLHR	1702.59	SR	VN	17	0	Oxidation of M (1);SQBHexNAc (9)		1870.99	1869.99	-1.60619	-0.00300517	8.73418e+07	0	Comet(5.65E-12)	100	Confident	01072022_Sf9_HILIC#34_DD_RepX_Deglyco	SQbitK_SQbRepX_DD_01072022_Sf9_HILIC#34.11894.11894.4:1:Gdelta~1702.58505025745
1	A0A2H1VW43	A0A2H1VW43_SPOFR Protein tweety homolog (Fragment) OS=Spodoptera frugiperda OX=7108 GN=SFRICE_031283 PE=3 SV=1	MLHALPHINVTLHR	1702.59	SR	VN	17	0	SQBHexNAc (9)		1855	1853.99	-1.92666	-0.00357395	7.35867e+07	0	Comet(4.54E-11)	100	Confident	01072022_Sf9_HILIC#34_DD_RepX_Deglyco	SQbitK_SQbRepX_DD_01072022_Sf9_HILIC#34.12832.12832.5:1:Gdelta~1702.58504756394
1	A0A2H1WQJ3	A0A2H1WQJ3_SPOFR SFRICE_005829 OS=Spodoptera frugiperda OX=7108 GN=SFRICE_005829 PE=4 SV=1	YNVCIHVTVPGAAVQCR	1702.59	GR	SV	76	0	SQBHexNAc (2)	Carbamidomethylation of C (4,16)	2147.04	2146.03	0.996593	0.00213972	1.13084e+07	0	Comet(5.73E-12)	100	Confident	01072022_Sf9_HILIC#36_DD_RepX_Deglyco	SQbitK_SQbRepX_DD_01072022_Sf9_HILIC#36.15506.15506.3:1:Gdelta~1702.58501461702
1	A0A2H1WCH3	A0A2H1WCH3_SPOFR Nicastrin OS=Spodoptera frugiperda OX=7108 GN=SFRICE_003737 PE=3 SV=1	RLNGTHQTGCSSADNGAVGVVHMIK	1702.59	FR	DV	40	1	SQBHexNAc (8)	Carbamidomethylation of C (10)	2812.34	2811.34	-1.47693	-0.00415364	6.14635e+07	0	Comet(1.28E-14)	100	Confident	01072022_Sf9_HILIC#37_DD_RepX_Deglyco	SQbitK_SQbRepX_DD_01072022_Sf9_HILIC#37.11215.11215.5:1:Gdelta~1702.58500429905
1	A0A2H1VW43	A0A2H1VW43_SPOFR Protein tweety homolog (Fragment) OS=Spodoptera frugiperda OX=7108 GN=SFRICE_031283 PE=3 SV=1	MLHALPHINVTLHR	1702.58	SR	VN	17	0	SQBHexNAc (9)		1855	1853.99	-1.40029	-0.00259755	5.32332e+07	0	Comet(1.56E-11)	100	Confident	01072022_Sf9_HILIC#33_DD_RepX_Deglyco	SQbitK_SQbRepX_DD_01072022_Sf9_HILIC#33.12145.12145.3:1:Gdelta~1702.5849066125
1	A0A2H1WIY1	A0A2H1WIY1_SPOFR SFRICE_003274 OS=Spodoptera frugiperda OX=7108 GN=SFRICE_003274 PE=4 SV=1	STENGTLTDAVAHNAGSLTITAR	1702.58	LR	LY	373	0	SQBHexNAc (1)		2503.23	2502.22	1.18602	0.00296888	3.07086e+07	0	Comet(1.59E-17)	100	Confident	01072022_Sf9_HILIC#36_DD_RepX_Deglyco	SQbitK_SQbRepX_DD_01072022_Sf9_HILIC#36.15037.15037.4:1:Gdelta~1702.58485646928
1	A0A2H1WNK9	A0A2H1WNK9_SPOFR SFRICE_040026 (Fragment) OS=Spodoptera frugiperda OX=7108 GN=SFRICE_040026 PE=4 SV=1	LLNVSSNYLTK	1702.58	LK	LR	723	0	SQBHexNAc (3)		1454.77	1453.77	-0.349347	-0.00050822	8.82548e+07	0	Comet(1.18E-11)	100	Confident	01072022_Sf9_HILIC#34_DD_RepX_Deglyco	SQbitK_SQbRepX_DD_01072022_Sf9_HILIC#34.12063.12063.3:1:Gdelta~1702.58485195833
1	A0A2H1WEM4	A0A2H1WEM4_SPOFR SFRICE_026233 (Fragment) OS=Spodoptera frugiperda OX=7108 GN=SFRICE_026233 PE=4 SV=1	QKVFPNGTLVIENVER	1702.58	RK	MS	79	1	SQBHexNAc (6)		2046.09	2045.08	-0.295156	-0.000603915	5.35057e+07	0	Comet(5.2E-14)	100	Confident	01072022_Sf9_HILIC#35_DD_RepX_Deglyco	SQbitK_SQbRepX_DD_01072022_Sf9_HILIC#35.14047.14047.4:1:Gdelta~1702.58466938838
1	A0A2H1W1R2	A0A2H1W1R2_SPOFR SFRICE_000186 (Fragment) OS=Spodoptera frugiperda OX=7108 GN=SFRICE_000186 PE=3 SV=1	LFHYDAAKNQSK	1702.58	GR	VL	243	1	SQBHexNAc (9)		1624.8	1623.79	-0.75057	-0.00121952	2.13738e+08	0	Comet(5.15E-12)	100	Confident	01072022_Sf9_HILIC#37_DD_RepX_Deglyco	SQbitK_SQbRepX_DD_01072022_Sf9_HILIC#37.4986.4986.4:1:Gdelta~1702.58463791408
1	A0A2H1X3J9	A0A2H1X3J9_SPOFR SFRICE_035278 (Fragment) OS=Spodoptera frugiperda OX=7108 GN=SFRICE_035278 PE=4 SV=1	VCTNHNETWTSDCEVYQQR	1702.58	RK	CL	113	0	SQBHexNAc (6)	Carbamidomethylation of C (2,13)	2630.09	2629.08	-0.192303	-0.000505773	3.37227e+07	0	Comet(6.12E-17)	100	Confident	01072022_Sf9_HILIC#39_DD_RepX_Deglyco	SQbitK_SQbRepX_DD_01072022_Sf9_HILIC#39.10804.10804.4:1:Gdelta~1702.58447803308
1	A0A2H1WF51	A0A2H1WF51_SPOFR Protein-tyrosine-phosphatase OS=Spodoptera frugiperda OX=7108 GN=SFRICE_007268 PE=4 SV=1	HYTVPPKIDAQNTSFLLGGLEK	1702.58	FR	GT	280	1	SQBHexNAc (12)		2631.37	2630.36	0.668418	0.00175885	3.40238e+07	0	Comet(8.18E-12)	100	Confident	01072022_Sf9_HILIC#34_DD_RepX_Deglyco	SQbitK_SQbRepX_DD_01072022_Sf9_HILIC#34.16745.16745.4:1:Gdelta~1702.58441714371
1	A0A2H1WEM4	A0A2H1WEM4_SPOFR SFRICE_026233 (Fragment) OS=Spodoptera frugiperda OX=7108 GN=SFRICE_026233 PE=4 SV=1	QKVFPNGTLVIENVER	1702.58	RK	MS	79	1	SQBHexNAc (6)		2046.08	2045.08	-2.08491	-0.00426592	1.47679e+08	0	Comet(3.0E-11)	100	Confident	01072022_Sf9_HILIC#35_DD_RepX_Deglyco	SQbitK_SQbRepX_DD_01072022_Sf9_HILIC#35.14010.14010.3:1:Gdelta~1702.58435406915
1	A0A2H1VZW8	A0A2H1VZW8_SPOFR SFRICE_009962 OS=Spodoptera frugiperda OX=7108 GN=SFRICE_009962 PE=3 SV=1	SATQLNLTSESPSAVGVLTLSR	1702.58	CK	LQ	105	0	SQBHexNAc (6)		2434.27	2433.26	2.08604	0.00507797	3.25927e+07	0	Comet(8.15E-17)	100	Confident	01072022_Sf9_HILIC#35_DD_RepX_Deglyco	SQbitK_SQbRepX_DD_01072022_Sf9_HILIC#35.19189.19189.3:1:Gdelta~1702.58425255497
1	A0A2H1VW43	A0A2H1VW43_SPOFR Protein tweety homolog (Fragment) OS=Spodoptera frugiperda OX=7108 GN=SFRICE_031283 PE=3 SV=1	MLHALPHINVTLHR	1702.58	SR	VN	17	0	SQBHexNAc (9)		1855	1853.99	-2.45312	-0.00455055	1.80549e+08	0	Comet(1.24E-12)	100	Confident	01072022_Sf9_HILIC#33_DD_RepX_Deglyco	SQbitK_SQbRepX_DD_01072022_Sf9_HILIC#33.12098.12098.3:1:Gdelta~1702.58424449454
1	A0A2H1VNH9	A0A2H1VNH9_SPOFR Mannosyltransferase OS=Spodoptera frugiperda OX=7108 GN=SFRICE_003969 PE=3 SV=1	HNLSQYDHNEFPGVVPR	1702.58	HR	TF	37	0	SQBHexNAc (4)		2212.04	2211.03	-1.64146	-0.00363098	5.63061e+07	0	Comet(4.45E-15)	100	Confident	01072022_Sf9_HILIC#36_DD_RepX_Deglyco	SQbitK_SQbRepX_DD_01072022_Sf9_HILIC#36.12397.12397.4:1:Gdelta~1702.58419445245
1	A0A2H1WAL2	A0A2H1WAL2_SPOFR SFRICE_008314 OS=Spodoptera frugiperda OX=7108 GN=SFRICE_008314 PE=4 SV=1	SPTLLSNLTFLNVSHNR	1702.58	NR	IT	526	0	SQBHexNAc (9)		2116.11	2115.1	1.04598	0.00221339	8.51333e+07	0	Comet(1.45E-12)	100	Confident	01072022_Sf9_HILIC#33_DD_RepX_Deglyco	SQbitK_SQbRepX_DD_01072022_Sf9_HILIC#33.18775.18775.3:1:Gdelta~1702.58418804471
1	A0A2H1WIY1	A0A2H1WIY1_SPOFR SFRICE_003274 OS=Spodoptera frugiperda OX=7108 GN=SFRICE_003274 PE=4 SV=1	STENGTLTDAVAHNAGSLTITAR	1702.58	LR	LY	373	0	SQBHexNAc (1)		2503.23	2502.22	0.991072	0.00248088	1.75476e+08	0	Comet(5.14E-21)	100	Confident	01072022_Sf9_HILIC#37_DD_RepX_Deglyco	SQbitK_SQbRepX_DD_01072022_Sf9_HILIC#37.16207.16207.3:1:Gdelta~1702.58416561583
1	A0A2H1VY80	A0A2H1VY80_SPOFR SFRICE_023144 (Fragment) OS=Spodoptera frugiperda OX=7108 GN=SFRICE_023144 PE=4 SV=1	TYDLNVTDTIISDNNGR	1702.58	SK	GV	400	0	SQBHexNAc (5)		2113.99	2112.98	0.291394	0.000616004	2.08549e+07	0	Comet(2.02E-13)	100	Confident	01072022_Sf9_HILIC#36_DD_RepX_Deglyco	SQbitK_SQbRepX_DD_01072022_Sf9_HILIC#36.16860.16860.3:1:Gdelta~1702.5841621739
1	A0A2H1WF51	A0A2H1WF51_SPOFR Protein-tyrosine-phosphatase OS=Spodoptera frugiperda OX=7108 GN=SFRICE_007268 PE=4 SV=1	IDAQNTSFLLGGLEK	1702.58	PK	GT	287	0	SQBHexNAc (5)		1808.93	1807.92	-1.3625	-0.00246466	1.60841e+08	0	Comet(7.22E-12)	100	Confident	01072022_Sf9_HILIC#34_DD_RepX_Deglyco	SQbitK_SQbRepX_DD_01072022_Sf9_HILIC#34.16695.16695.3:1:Gdelta~1702.58413154697
1	A0A2H1WF51	A0A2H1WF51_SPOFR Protein-tyrosine-phosphatase OS=Spodoptera frugiperda OX=7108 GN=SFRICE_007268 PE=4 SV=1	RGEENVTFCQTQLAPPDSPPRPR	1702.58	RR	WR	531	1	SQBHexNAc (5)	Carbamidomethylation of C (9)	2855.37	2854.37	-0.687543	-0.00196319	1.11826e+07	0	Comet(1.72E-11)	100	Confident	01072022_Sf9_HILIC#38_DD_RepX_Deglyco	SQbitK_SQbRepX_DD_01072022_Sf9_HILIC#38.13735.13735.5:1:Gdelta~1702.58412413368
1	A0A2H1WAL2	A0A2H1WAL2_SPOFR SFRICE_008314 OS=Spodoptera frugiperda OX=7108 GN=SFRICE_008314 PE=4 SV=1	SPTLLSNLTFLNVSHNR	1702.58	NR	IT	526	0	SQBHexNAc (9)		2116.1	2115.1	0.00821866	1.73915e-05	1.21615e+07	0	Comet(4.1E-11)	100	Confident	01072022_Sf9_HILIC#35_DD_RepX_Deglyco	SQbitK_SQbRepX_DD_01072022_Sf9_HILIC#35.20936.20936.4:1:Gdelta~1702.58410532449
1	A0A2H1VW43	A0A2H1VW43_SPOFR Protein tweety homolog (Fragment) OS=Spodoptera frugiperda OX=7108 GN=SFRICE_031283 PE=3 SV=1	MLHALPHINVTLHR	1702.58	SR	VN	17	0	Oxidation of M (1);SQBHexNAc (9)		1870.99	1869.99	-1.47577	-0.00276117	7.58998e+07	0	Comet(1.23E-12)	100	Confident	01072022_Sf9_HILIC#34_DD_RepX_Deglyco	SQbitK_SQbRepX_DD_01072022_Sf9_HILIC#34.11911.11911.5:1:Gdelta~1702.58407107865
1	A0A2H1WEE3	A0A2H1WEE3_SPOFR Alpha-glucosidase (Fragment) OS=Spodoptera frugiperda OX=7108 GN=SFRICE_026018 PE=4 SV=1	QLLVNTTMKDEQPLTGR	1702.58	VR	GS	301	1	SQBHexNAc (5)		2147.1	2146.09	-0.288763	-0.000620003	2.03287e+07	0	Comet(1.02E-12)	100	Confident	01072022_Sf9_HILIC#35_DD_RepX_Deglyco	SQbitK_SQbRepX_DD_01072022_Sf9_HILIC#35.11625.11625.4:1:Gdelta~1702.58405811662
1	A0A2H1VW43	A0A2H1VW43_SPOFR Protein tweety homolog (Fragment) OS=Spodoptera frugiperda OX=7108 GN=SFRICE_031283 PE=3 SV=1	MLHALPHINVTLHR	1702.58	SR	VN	17	0	SQBHexNAc (9)		1855	1853.99	-2.12407	-0.00394015	2.54989e+08	0	Comet(2.45E-11)	100	Confident	01072022_Sf9_HILIC#34_DD_RepX_Deglyco	SQbitK_SQbRepX_DD_01072022_Sf9_HILIC#34.12780.12780.5:1:Gdelta~1702.5840530369
1	A0A2H1V4K9,A0A2H1VEC9	A0A2H1V4K9_SPOFR Mannosyl-oligosaccharide glucosidase (Fragment) OS=Spodoptera frugiperda OX=7108 GN=SFRICE_014361 PE=3 SV=1,A0A2H1VEC9_SPOFR Mannosyl-oligosaccharide glucosidase (Fragment) OS=Spodoptera frugiperda OX=7108 GN=SFRICE_028969 PE=3 SV=1	HDGVTFGEQLIVDKPHNITTSFIK	1702.58	LR;LR	TP;TP	77;12	0	SQBHexNAc (17)		2899.49	2898.48	2.04928	0.00594184	1.49076e+07	0	Comet(1.02E-14)	100	Confident	01072022_Sf9_HILIC#33_DD_RepX_Deglyco	SQbitK_SQbRepX_DD_01072022_Sf9_HILIC#33.15672.15672.4:1:Gdelta~1702.58404009127
1	A0A2H1WD18	A0A2H1WD18_SPOFR SFRICE_002537 OS=Spodoptera frugiperda OX=7108 GN=SFRICE_002537 PE=4 SV=1	IEHNTPNGDISFGPVFNATFLK	1702.58	PK	DV	158	0	SQBHexNAc (17)		2621.29	2620.28	-0.770928	-0.00202083	6.26514e+07	0	Comet(1.65E-12)	100	Confident	01072022_Sf9_HILIC#33_DD_RepX_Deglyco	SQbitK_SQbRepX_DD_01072022_Sf9_HILIC#33.19542.19542.3:1:Gdelta~1702.58399289898
1	A0A2H1WGN6	A0A2H1WGN6_SPOFR SFRICE_000373 OS=Spodoptera frugiperda OX=7108 GN=SFRICE_000373 PE=3 SV=1	NFTADYDKTLIFNK	1702.58	VR	VH	105	1	SQBHexNAc (1)		1892.93	1891.92	-0.951047	-0.00180026	7.85643e+07	0	Comet(2.57E-12)	100	Confident	01072022_Sf9_HILIC#34_DD_RepX_Deglyco	SQbitK_SQbRepX_DD_01072022_Sf9_HILIC#34.13915.13915.3:1:Gdelta~1702.58384653881
1	A0A2H1VNH9	A0A2H1VNH9_SPOFR Mannosyltransferase OS=Spodoptera frugiperda OX=7108 GN=SFRICE_003969 PE=3 SV=1	HNLSQYDHNEFPGVVPR	1702.58	HR	TF	37	0	SQBHexNAc (4)		2212.04	2211.03	-0.758115	-0.00167698	1.83986e+07	0	Comet(1.52E-11)	100	Confident	01072022_Sf9_HILIC#36_DD_RepX_Deglyco	SQbitK_SQbRepX_DD_01072022_Sf9_HILIC#36.12364.12364.3:1:Gdelta~1702.58383760667
1	A0A2H1VW43	A0A2H1VW43_SPOFR Protein tweety homolog (Fragment) OS=Spodoptera frugiperda OX=7108 GN=SFRICE_031283 PE=3 SV=1	MLHALPHINVTLHR	1702.58	SR	VN	17	0	SQBHexNAc (9)		1855	1853.99	-2.12407	-0.00394015	5.30597e+08	0	Comet(9.86E-13)	100	Confident	01072022_Sf9_HILIC#33_DD_RepX_Deglyco	SQbitK_SQbRepX_DD_01072022_Sf9_HILIC#33.12085.12085.4:1:Gdelta~1702.58380572616
1	A0A2H1VNG6,A0A5Q0TYZ4	A0A2H1VNG6_SPOFR UDP-glucuronosyltransferase OS=Spodoptera frugiperda OX=7108 GN=SFRICE_023290 PE=3 SV=1,A0A5Q0TYZ4_SPOFR UDP-glucuronosyltransferase OS=Spodoptera frugiperda OX=7108 PE=2 SV=1	EMSANMSLEMLNTPAVK	1702.58	IK;IK	EA;EA	31;97	0	SQBHexNAc (3)		2068.96	2067.95	-0.580506	-0.00120104	7.22728e+07	0	Comet(4.07E-14)	100	Confident	01072022_Sf9_HILIC#35_DD_RepX_Deglyco	SQbitK_SQbRepX_DD_01072022_Sf9_HILIC#35.17004.17004.3:1:Gdelta~1702.58375159736
1	A0A2H1W1R2	A0A2H1W1R2_SPOFR SFRICE_000186 (Fragment) OS=Spodoptera frugiperda OX=7108 GN=SFRICE_000186 PE=3 SV=1	LFHYDAAKNQSK	1702.58	GR	VL	243	1	SQBHexNAc (9)		1624.8	1623.79	0.301131	0.000489277	1.00754e+07	0	Comet(5.3E-11)	100	Confident	01072022_Sf9_HILIC#38_DD_RepX_Deglyco	SQbitK_SQbRepX_DD_01072022_Sf9_HILIC#38.5076.5076.4:1:Gdelta~1702.58371978978
1	A0A2H1VW43	A0A2H1VW43_SPOFR Protein tweety homolog (Fragment) OS=Spodoptera frugiperda OX=7108 GN=SFRICE_031283 PE=3 SV=1	MLHALPHINVTLHR	1702.58	SR	VN	17	0	Oxidation of M (1);SQBHexNAc (9)		1870.99	1869.99	-2.12815	-0.00398177	4.90159e+07	0	Comet(2.64E-12)	100	Confident	01072022_Sf9_HILIC#33_DD_RepX_Deglyco	SQbitK_SQbRepX_DD_01072022_Sf9_HILIC#33.11282.11282.4:1:Gdelta~1702.58370574698
1	A0A2H1VZG5	A0A2H1VZG5_SPOFR SFRICE_011780 OS=Spodoptera frugiperda OX=7108 GN=SFRICE_011780 PE=4 SV=1	VALGYGACHDLFVNATLLLDHK	1702.58	PK	EL	57	0	SQBHexNAc (14)	Carbamidomethylation of C (8)	2630.33	2629.32	0.232741	0.000612184	7.90135e+07	0	Comet(6.21E-15)	100	Confident	01072022_Sf9_HILIC#32_DD_RepX_Deglyco	SQbitK_SQbRepX_DD_01072022_Sf9_HILIC#32.18883.18883.4:1:Gdelta~1702.58366169497
1	A0A2H1WNK9	A0A2H1WNK9_SPOFR SFRICE_040026 (Fragment) OS=Spodoptera frugiperda OX=7108 GN=SFRICE_040026 PE=4 SV=1	NLVNLQYLNISHNYIR	1702.58	FR	TL	144	0	SQBHexNAc (9)		2177.14	2176.13	0.0555363	0.00012091	1.80773e+07	0	Comet(7.75E-14)	100	Confident	01072022_Sf9_HILIC#35_DD_RepX_Deglyco	SQbitK_SQbRepX_DD_01072022_Sf9_HILIC#35.19496.19496.3:1:Gdelta~1702.58358606383
1	A0A2H1WTF1	A0A2H1WTF1_SPOFR Dolichyl-diphosphooligosaccharide--protein glycotransferase (Fragment) OS=Spodoptera frugiperda OX=7108 GN=SFRICE_008092 PE=3 SV=1	TTLVDNNTWNNSHIALVGK	1702.58	NR	AM	70	0	SQBHexNAc (8)		2300.15	2299.14	-0.870966	-0.00200335	1.06103e+08	0	Comet(5.26E-17)	100	Confident	01072022_Sf9_HILIC#35_DD_RepX_Deglyco	SQbitK_SQbRepX_DD_01072022_Sf9_HILIC#35.14011.14011.4:1:Gdelta~1702.58356545332
1	A0A2H1VW43	A0A2H1VW43_SPOFR Protein tweety homolog (Fragment) OS=Spodoptera frugiperda OX=7108 GN=SFRICE_031283 PE=3 SV=1	MLHALPHINVTLHR	1702.58	SR	VN	17	0	SQBHexNAc (9)		1855	1853.99	-1.92666	-0.00357395	6.03342e+08	0	Comet(3.57E-11)	100	Confident	01072022_Sf9_HILIC#33_DD_RepX_Deglyco	SQbitK_SQbRepX_DD_01072022_Sf9_HILIC#33.12084.12084.5:1:Gdelta~1702.58344599316
1	A0A2H1VNG6,A0A5Q0TYZ4	A0A2H1VNG6_SPOFR UDP-glucuronosyltransferase OS=Spodoptera frugiperda OX=7108 GN=SFRICE_023290 PE=3 SV=1,A0A5Q0TYZ4_SPOFR UDP-glucuronosyltransferase OS=Spodoptera frugiperda OX=7108 PE=2 SV=1	EMSANMSLEMLNTPAVK	1702.58	IK;IK	EA;EA	31;97	0	SQBHexNAc (3)		2068.96	2067.95	-0.226222	-0.000468044	3.67007e+07	0	Comet(1.48E-14)	100	Confident	01072022_Sf9_HILIC#34_DD_RepX_Deglyco	SQbitK_SQbRepX_DD_01072022_Sf9_HILIC#34.16426.16426.3:1:Gdelta~1702.58322928761
1	A0A2H1X215	A0A2H1X215_SPOFR SFRICE_018096 OS=Spodoptera frugiperda OX=7108 GN=SFRICE_018096 PE=3 SV=1	NNGTLFMHAVLLDDSR	1702.58	TR	LY	101	0	SQBHexNAc (4)		2005.96	2004.96	-2.67329	-0.00536253	1.7626e+08	0	Comet(1.28E-12)	100	Confident	01072022_Sf9_HILIC#33_DD_RepX_Deglyco	SQbitK_SQbRepX_DD_01072022_Sf9_HILIC#33.15218.15218.3:1:Gdelta~1702.58319752481
1	A0A2H1W6I0	A0A2H1W6I0_SPOFR GPI ethanolamine phosphate transferase 3 OS=Spodoptera frugiperda OX=7108 GN=SFRICE_007352 PE=3 SV=1	KTLSDVTECVPIDNFGCDGHENSTVK	1702.58	SR	GY	33	1	SQBHexNAc (24)	Carbamidomethylation of C (9,17)	3125.41	3124.4	0.961858	0.00300619	1.51696e+07	0	Comet(1.33E-15)	100	Confident	01072022_Sf9_HILIC#37_DD_RepX_Deglyco	SQbitK_SQbRepX_DD_01072022_Sf9_HILIC#37.16190.16190.4:1:Gdelta~1702.58317466424
1	A0A2H1WY07	A0A2H1WY07_SPOFR SFRICE_011106 OS=Spodoptera frugiperda OX=7108 GN=SFRICE_011106 PE=4 SV=1	SQCDPKDDVLTNETLR	1702.58	SR	RV	64	1	SQBHexNAc (14)	Carbamidomethylation of C (3)	2093.96	2092.96	-0.313461	-0.000656376	1.37777e+07	0	Comet(1.88E-11)	100	Confident	01072022_Sf9_HILIC#38_DD_RepX_Deglyco	SQbitK_SQbRepX_DD_01072022_Sf9_HILIC#38.10731.10731.3:1:Gdelta~1702.58310648434
1	A0A2H1WNK9	A0A2H1WNK9_SPOFR SFRICE_040026 (Fragment) OS=Spodoptera frugiperda OX=7108 GN=SFRICE_040026 PE=4 SV=1	NNNISGTLNENTFK	1702.58	LK	GI	349	0	SQBHexNAc (3)		1768.84	1767.83	0.713517	0.00126209	6.75882e+08	0	Comet(3.4E-13)	100	Confident	01072022_Sf9_HILIC#38_DD_RepX_Deglyco	SQbitK_SQbRepX_DD_01072022_Sf9_HILIC#38.12610.12610.3:1:Gdelta~1702.5831037786
1	A0A2H1VW43,A0A2H1W7W1	A0A2H1VW43_SPOFR Protein tweety homolog (Fragment) OS=Spodoptera frugiperda OX=7108 GN=SFRICE_031283 PE=3 SV=1,A0A2H1W7W1_SPOFR Protein tweety homolog (Fragment) OS=Spodoptera frugiperda OX=7108 GN=SFRICE_031812 PE=3 SV=1	NQSSILEEAMGSR	1702.58	VK;VK	AR;AR	134;46	0	SQBHexNAc (1)		1624.75	1623.74	0.826343	0.0013426	4.64766e+08	0	Comet(2.37E-11)	100	Confident	01072022_Sf9_HILIC#36_DD_RepX_Deglyco	SQbitK_SQbRepX_DD_01072022_Sf9_HILIC#36.14319.14319.3:1:Gdelta~1702.5830925128
1	A0A2H1WQJ3	A0A2H1WQJ3_SPOFR SFRICE_005829 OS=Spodoptera frugiperda OX=7108 GN=SFRICE_005829 PE=4 SV=1	YNVCIHVTVPGAAVQCR	1702.58	GR	SV	76	0	SQBHexNAc (2)	Carbamidomethylation of C (4,16)	2147.04	2146.03	0.314723	0.000675722	8.22752e+06	0	Comet(2.43E-11)	100	Confident	01072022_Sf9_HILIC#35_DD_RepX_Deglyco	SQbitK_SQbRepX_DD_01072022_Sf9_HILIC#35.13761.13761.3:1:Gdelta~1702.58307534885
1	A0A2H1VW43	A0A2H1VW43_SPOFR Protein tweety homolog (Fragment) OS=Spodoptera frugiperda OX=7108 GN=SFRICE_031283 PE=3 SV=1	MLHALPHINVTLHR	1702.58	SR	VN	17	0	SQBHexNAc (9)		1855	1853.99	-1.26865	-0.00235335	4.29672e+07	0	Comet(6.76E-12)	100	Confident	01072022_Sf9_HILIC#34_DD_RepX_Deglyco	SQbitK_SQbRepX_DD_01072022_Sf9_HILIC#34.12790.12790.3:1:Gdelta~1702.58305634375
1	A0A2H1VKQ6	A0A2H1VKQ6_SPOFR Carboxypeptidase OS=Spodoptera frugiperda OX=7108 GN=SFRICE_006299 PE=3 SV=1	KMIHVGDLPFHNGTEVEK	1702.58	VR	HL	336	1	SQBHexNAc (12)		2254.12	2253.11	0.215419	0.00048558	1.77096e+07	0	Comet(3.3E-15)	100	Confident	01072022_Sf9_HILIC#35_DD_RepX_Deglyco	SQbitK_SQbRepX_DD_01072022_Sf9_HILIC#35.10898.10898.4:1:Gdelta~1702.5830513759
1	A0A2H1VW43	A0A2H1VW43_SPOFR Protein tweety homolog (Fragment) OS=Spodoptera frugiperda OX=7108 GN=SFRICE_031283 PE=3 SV=1	MLHALPHINVTLHR	1702.58	SR	VN	17	0	SQBHexNAc (9)		1855	1853.99	-2.38736	-0.00442855	3.04057e+08	0	Comet(1.11E-11)	100	Confident	01072022_Sf9_HILIC#34_DD_RepX_Deglyco	SQbitK_SQbRepX_DD_01072022_Sf9_HILIC#34.12758.12758.4:1:Gdelta~1702.58301285336
1	A0A2H1W1R2	A0A2H1W1R2_SPOFR SFRICE_000186 (Fragment) OS=Spodoptera frugiperda OX=7108 GN=SFRICE_000186 PE=3 SV=1	LFHYDAAKNQSK	1702.58	GR	VL	243	1	SQBHexNAc (9)		1624.8	1623.79	0.568118	0.000923077	2.20184e+08	0	Comet(3.38E-11)	100	Confident	01072022_Sf9_HILIC#38_DD_RepX_Deglyco	SQbitK_SQbRepX_DD_01072022_Sf9_HILIC#38.5137.5137.3:1:Gdelta~1702.58292063604
1	A0A2H1VZG5	A0A2H1VZG5_SPOFR SFRICE_011780 OS=Spodoptera frugiperda OX=7108 GN=SFRICE_011780 PE=4 SV=1	VALGYGACHDLFVNATLLLDHK	1702.58	PK	EL	57	0	SQBHexNAc (14)	Carbamidomethylation of C (8)	2630.32	2629.32	-1.43777	-0.00378182	1.0049e+07	0	Comet(2.37E-17)	100	Confident	01072022_Sf9_HILIC#31_DD_RepX_Deglyco	SQbitK_SQbRepX_DD_01072022_Sf9_HILIC#31.17826.17826.4:1:Gdelta~1702.58291980666
1	A0A2H1W3D9	A0A2H1W3D9_SPOFR SFRICE_002792 OS=Spodoptera frugiperda OX=7108 GN=SFRICE_002792 PE=3 SV=1	AGALLLVLPKNDTVLTPEEK	1702.58	SK	EH	100	1	SQBHexNAc (11)		2324.3	2323.29	0.118756	0.000276025	5.32213e+07	0	Comet(5.2E-15)	100	Confident	01072022_Sf9_HILIC#32_DD_RepX_Deglyco	SQbitK_SQbRepX_DD_01072022_Sf9_HILIC#32.16426.16426.3:1:Gdelta~1702.58291101145
1	A0A2H1VKL4	A0A2H1VKL4_SPOFR SFRICE_011279 (Fragment) OS=Spodoptera frugiperda OX=7108 GN=SFRICE_011279 PE=3 SV=1	VHVSTNETLTVDNPIFVTATQQK	1702.58	TR	GV	34	0	SQBHexNAc (8)		2745.4	2744.39	2.21081	0.00606955	1.12616e+07	0	Comet(1.07E-16)	100	Confident	01072022_Sf9_HILIC#35_DD_RepX_Deglyco	SQbitK_SQbRepX_DD_01072022_Sf9_HILIC#35.17012.17012.3:1:Gdelta~1702.58278132737
1	A0A2H1VNG6,A0A5Q0TYZ4	A0A2H1VNG6_SPOFR UDP-glucuronosyltransferase OS=Spodoptera frugiperda OX=7108 GN=SFRICE_023290 PE=3 SV=1,A0A5Q0TYZ4_SPOFR UDP-glucuronosyltransferase OS=Spodoptera frugiperda OX=7108 PE=2 SV=1	EMSANMSLEMLNTPAVK	1702.58	IK;IK	EA;EA	31;97	0	SQBHexNAc (3)		2068.96	2067.95	0.00964558	1.99563e-05	2.95805e+08	0	Comet(3.05E-16)	100	Confident	01072022_Sf9_HILIC#34_DD_RepX_Deglyco	SQbitK_SQbRepX_DD_01072022_Sf9_HILIC#34.16365.16365.3:1:Gdelta~1702.58275014715
1	A0A2H1WUK8	A0A2H1WUK8_SPOFR SFRICE_026760 OS=Spodoptera frugiperda OX=7108 GN=SFRICE_026760 PE=4 SV=1	HDVELTNQTLK	1702.58	AR	DA	278	0	SQBHexNAc (9)		1500.75	1499.75	-1.18407	-0.001777	3.79365e+07	0	Comet(1.84E-12)	100	Confident	01072022_Sf9_HILIC#38_DD_RepX_Deglyco	SQbitK_SQbRepX_DD_01072022_Sf9_HILIC#38.7226.7226.3:1:Gdelta~1702.58273242376
1	A0A2H1W7S4	A0A2H1W7S4_SPOFR SFRICE_002914 (Fragment) OS=Spodoptera frugiperda OX=7108 GN=SFRICE_002914 PE=4 SV=1	HCDQCAAGYWNYTK	1702.58	GK	EG	1810	0	SQBHexNAc (11)	Carbamidomethylation of C (2,5)	1976.79	1975.78	-1.02848	-0.0020331	1.52436e+07	0	Comet(7.04E-16)	100	Confident	01072022_Sf9_HILIC#38_DD_RepX_Deglyco	SQbitK_SQbRepX_DD_01072022_Sf9_HILIC#38.10678.10678.3:1:Gdelta~1702.58271716451
1	A0A2H1WTF1	A0A2H1WTF1_SPOFR Dolichyl-diphosphooligosaccharide--protein glycotransferase (Fragment) OS=Spodoptera frugiperda OX=7108 GN=SFRICE_008092 PE=3 SV=1	TTLVDNNTWNNSHIALVGK	1702.58	NR	AM	70	0	SQBHexNAc (8)		2300.15	2299.14	1.35845	0.00312465	1.09289e+07	0	Comet(2.57E-11)	100	Confident	01072022_Sf9_HILIC#36_DD_RepX_Deglyco	SQbitK_SQbRepX_DD_01072022_Sf9_HILIC#36.15576.15576.4:1:Gdelta~1702.58260841804
1	A0A2H1WP45	A0A2H1WP45_SPOFR SFRICE_024302 (Fragment) OS=Spodoptera frugiperda OX=7108 GN=SFRICE_024302 PE=3 SV=1	NISDIYNGVTIAGIK	1702.58	GR	CQ	939	0	SQBHexNAc (1)		1780.93	1779.93	-1.22354	-0.00217904	5.31034e+07	0	Comet(9.57E-12)	100	Confident	01072022_Sf9_HILIC#33_DD_RepX_Deglyco	SQbitK_SQbRepX_DD_01072022_Sf9_HILIC#33.15844.15844.3:1:Gdelta~1702.58250068107
1	A0A2H1VW43	A0A2H1VW43_SPOFR Protein tweety homolog (Fragment) OS=Spodoptera frugiperda OX=7108 GN=SFRICE_031283 PE=3 SV=1	MLHALPHINVTLHR	1702.58	SR	VN	17	0	SQBHexNAc (9)		1855	1853.99	-1.86089	-0.00345195	5.49939e+07	0	Comet(4.25E-12)	100	Confident	01072022_Sf9_HILIC#34_DD_RepX_Deglyco	SQbitK_SQbRepX_DD_01072022_Sf9_HILIC#34.12741.12741.3:1:Gdelta~1702.5823694083
1	A0A2H1VY80	A0A2H1VY80_SPOFR SFRICE_023144 (Fragment) OS=Spodoptera frugiperda OX=7108 GN=SFRICE_023144 PE=4 SV=1	TYDLNVTDTIISDNNGR	1702.58	SK	GV	400	0	SQBHexNAc (5)		2113.99	2112.98	-0.632452	-0.001337	1.37889e+07	0	Comet(6.66E-12)	100	Confident	01072022_Sf9_HILIC#36_DD_RepX_Deglyco	SQbitK_SQbRepX_DD_01072022_Sf9_HILIC#36.16785.16785.3:1:Gdelta~1702.58234433583
1	A0A2H1WAL2	A0A2H1WAL2_SPOFR SFRICE_008314 OS=Spodoptera frugiperda OX=7108 GN=SFRICE_008314 PE=4 SV=1	SPTLLSNLTFLNVSHNR	1702.58	NR	IT	526	0	SQBHexNAc (9)		2116.11	2115.1	0.930669	0.00196939	8.84667e+07	0	Comet(4.03E-14)	100	Confident	01072022_Sf9_HILIC#33_DD_RepX_Deglyco	SQbitK_SQbRepX_DD_01072022_Sf9_HILIC#33.18718.18718.3:1:Gdelta~1702.58232758386
1	A0A2H1WTQ7	A0A2H1WTQ7_SPOFR SFRICE_027561 OS=Spodoptera frugiperda OX=7108 GN=SFRICE_027561 PE=4 SV=1	GNATCGAGMCCDLQTCRPK	1702.58	LR	SA	451	0	SQBHexNAc (4)	Carbamidomethylation of C (5,10,11,16)	2359.95	2358.95	-0.412765	-0.000974106	1.41532e+07	0	Comet(3.64E-11)	100	Confident	01072022_Sf9_HILIC#39_DD_RepX_Deglyco	SQbitK_SQbRepX_DD_01072022_Sf9_HILIC#39.8784.8784.4:1:Gdelta~1702.58226427478
1	A0A2H1VU14	A0A2H1VU14_SPOFR SFRICE_017611 OS=Spodoptera frugiperda OX=7108 GN=SFRICE_017611 PE=3 SV=1	IFNWVPKPYNNTEDLPSNMPDDLK	1702.58	NK	QH	196	0	SQBHexNAc (12)		3050.44	3049.44	-0.979543	-0.00298804	4.3727e+07	0	Comet(6.89E-15)	100	Confident	01072022_Sf9_HILIC#33_DD_RepX_Deglyco	SQbitK_SQbRepX_DD_01072022_Sf9_HILIC#33.18251.18251.4:1:Gdelta~1702.58224651159
1	A0A2H1VW43	A0A2H1VW43_SPOFR Protein tweety homolog (Fragment) OS=Spodoptera frugiperda OX=7108 GN=SFRICE_031283 PE=3 SV=1	MLHALPHINVTLHR	1702.58	SR	VN	17	0	Oxidation of M (1);SQBHexNAc (9)		1870.99	1869.99	-1.86722	-0.00349357	1.50873e+07	0	Comet(1.35E-12)	100	Confident	01072022_Sf9_HILIC#33_DD_RepX_Deglyco	SQbitK_SQbRepX_DD_01072022_Sf9_HILIC#33.11307.11307.3:1:Gdelta~1702.58221897448
1	A0A2H1VZF8	A0A2H1VZF8_SPOFR SFRICE_008955 (Fragment) OS=Spodoptera frugiperda OX=7108 GN=SFRICE_008955 PE=4 SV=1	FSTCSVGNISAVLDAVR	1702.58	SR	DG	176	0	SQBHexNAc (8)	Carbamidomethylation of C (4)	1998.98	1997.97	0.193478	0.000386759	2.95529e+07	0	Comet(2.05E-15)	100	Confident	01072022_Sf9_HILIC#33_DD_RepX_Deglyco	SQbitK_SQbRepX_DD_01072022_Sf9_HILIC#33.20131.20131.3:1:Gdelta~1702.58213130983
1	A0A2H1WIY1	A0A2H1WIY1_SPOFR SFRICE_003274 OS=Spodoptera frugiperda OX=7108 GN=SFRICE_003274 PE=4 SV=1	STENGTLTDAVAHNAGSLTITAR	1702.58	LR	LY	373	0	SQBHexNAc (1)		2503.23	2502.22	-0.0819427	-0.000205121	4.95811e+07	0	Comet(1.48E-18)	100	Confident	01072022_Sf9_HILIC#37_DD_RepX_Deglyco	SQbitK_SQbRepX_DD_01072022_Sf9_HILIC#37.16247.16247.4:1:Gdelta~1702.582105726
1	A0A2H1VKL4	A0A2H1VKL4_SPOFR SFRICE_011279 (Fragment) OS=Spodoptera frugiperda OX=7108 GN=SFRICE_011279 PE=3 SV=1	VHVSTNETLTVDNPIFVTATQQK	1702.58	TR	GV	34	0	SQBHexNAc (8)		2745.4	2744.39	2.47817	0.00680355	1.36177e+07	0	Comet(8.88E-15)	100	Confident	01072022_Sf9_HILIC#35_DD_RepX_Deglyco	SQbitK_SQbRepX_DD_01072022_Sf9_HILIC#35.17011.17011.4:1:Gdelta~1702.58205379437
1	A0A2H1VNH9	A0A2H1VNH9_SPOFR Mannosyltransferase OS=Spodoptera frugiperda OX=7108 GN=SFRICE_003969 PE=3 SV=1	HNLSQYDHNEFPGVVPR	1702.58	HR	TF	37	0	SQBHexNAc (4)		2212.04	2211.03	-1.31055	-0.00289898	9.56512e+06	0	Comet(1.24E-11)	100	Confident	01072022_Sf9_HILIC#36_DD_RepX_Deglyco	SQbitK_SQbRepX_DD_01072022_Sf9_HILIC#36.12348.12348.4:1:Gdelta~1702.58203496602
1	A0A2H1WNK9	A0A2H1WNK9_SPOFR SFRICE_040026 (Fragment) OS=Spodoptera frugiperda OX=7108 GN=SFRICE_040026 PE=4 SV=1	LLNVSSNYLTK	1702.58	LK	LR	723	0	SQBHexNAc (3)		1454.77	1453.77	-0.684794	-0.00099622	2.49692e+07	0	Comet(3.15E-11)	100	Confident	01072022_Sf9_HILIC#35_DD_RepX_Deglyco	SQbitK_SQbRepX_DD_01072022_Sf9_HILIC#35.12092.12092.3:1:Gdelta~1702.58202139828
1	A0A2H1WD18	A0A2H1WD18_SPOFR SFRICE_002537 OS=Spodoptera frugiperda OX=7108 GN=SFRICE_002537 PE=4 SV=1	YFPTNSSFCPSSR	1702.58	CK	GT	695	0	SQBHexNAc (4)	Carbamidomethylation of C (9)	1752.75	1751.75	-1.29954	-0.00227778	1.35389e+09	0	Comet(1.35E-12)	100	Confident	01072022_Sf9_HILIC#37_DD_RepX_Deglyco	SQbitK_SQbRepX_DD_01072022_Sf9_HILIC#37.11854.11854.3:1:Gdelta~1702.58200088023
1	A0A2H1X3J9	A0A2H1X3J9_SPOFR SFRICE_035278 (Fragment) OS=Spodoptera frugiperda OX=7108 GN=SFRICE_035278 PE=4 SV=1	VCTNHNETWTSDCEVYQQR	1702.58	RK	CL	113	0	SQBHexNAc (6)	Carbamidomethylation of C (2,13)	2630.09	2629.08	-0.00675762	-1.77731e-05	4.07797e+07	0	Comet(1.44E-16)	100	Confident	01072022_Sf9_HILIC#39_DD_RepX_Deglyco	SQbitK_SQbRepX_DD_01072022_Sf9_HILIC#39.10806.10806.3:1:Gdelta~1702.58195776573
1	A0A2H1W2A2	A0A2H1W2A2_SPOFR SFRICE_002000 OS=Spodoptera frugiperda OX=7108 GN=SFRICE_002000 PE=3 SV=1	IKGWVNVTSNDEK	1702.58	TK	AL	469	1	SQBHexNAc (6)		1692.84	1691.84	-0.0201072	-3.40383e-05	1.14814e+07	0	Comet(2.77E-11)	100	Confident	01072022_Sf9_HILIC#38_DD_RepX_Deglyco	SQbitK_SQbRepX_DD_01072022_Sf9_HILIC#38.9752.9752.3:1:Gdelta~1702.58195060852
1	A0A2H1WF51	A0A2H1WF51_SPOFR Protein-tyrosine-phosphatase OS=Spodoptera frugiperda OX=7108 GN=SFRICE_007268 PE=4 SV=1	IDAQNTSFLLGGLEK	1702.58	PK	GT	287	0	SQBHexNAc (5)		1808.93	1807.92	0.121806	0.000220338	2.5627e+07	0	Comet(1.1E-11)	100	Confident	01072022_Sf9_HILIC#34_DD_RepX_Deglyco	SQbitK_SQbRepX_DD_01072022_Sf9_HILIC#34.16751.16751.3:1:Gdelta~1702.58194143088
1	A0A2H1VZF8	A0A2H1VZF8_SPOFR SFRICE_008955 (Fragment) OS=Spodoptera frugiperda OX=7108 GN=SFRICE_008955 PE=4 SV=1	FSTCSVGNISAVLDAVR	1702.58	SR	DG	176	0	SQBHexNAc (8)	Carbamidomethylation of C (4)	1998.98	1997.97	-0.112178	-0.000224241	3.5926e+07	0	Comet(5.09E-13)	100	Confident	01072022_Sf9_HILIC#34_DD_RepX_Deglyco	SQbitK_SQbRepX_DD_01072022_Sf9_HILIC#34.21477.21477.3:1:Gdelta~1702.58192245872
1	A0A2H1VW43	A0A2H1VW43_SPOFR Protein tweety homolog (Fragment) OS=Spodoptera frugiperda OX=7108 GN=SFRICE_031283 PE=3 SV=1	MLHALPHINVTLHR	1702.58	SR	VN	17	0	SQBHexNAc (9)		1855	1853.99	-1.92666	-0.00357395	2.51694e+07	0	Comet(1.79E-11)	100	Confident	01072022_Sf9_HILIC#33_DD_RepX_Deglyco	SQbitK_SQbRepX_DD_01072022_Sf9_HILIC#33.12036.12036.4:1:Gdelta~1702.58190335786
1	A0A2H1WD18	A0A2H1WD18_SPOFR SFRICE_002537 OS=Spodoptera frugiperda OX=7108 GN=SFRICE_002537 PE=4 SV=1	YFPTNSSFCPSSR	1702.58	CK	GT	695	0	SQBHexNAc (4)	Carbamidomethylation of C (9)	1752.75	1751.75	-0.115693	-0.000202782	6.0934e+07	0	Comet(5.24E-11)	100	Confident	01072022_Sf9_HILIC#36_DD_RepX_Deglyco	SQbitK_SQbRepX_DD_01072022_Sf9_HILIC#36.11112.11112.3:1:Gdelta~1702.58163715395
1	A0A2H1VZW8	A0A2H1VZW8_SPOFR SFRICE_009962 OS=Spodoptera frugiperda OX=7108 GN=SFRICE_009962 PE=3 SV=1	TNDDSETNNTMTLVYNK	1702.58	WK	NA	40	0	SQBHexNAc (8)		2162.94	2161.93	0.702194	0.0015188	1.16239e+07	0	Comet(1.65E-22)	100	Confident	01072022_Sf9_HILIC#39_DD_RepX_Deglyco	SQbitK_SQbRepX_DD_01072022_Sf9_HILIC#39.12407.12407.3:1:Gdelta~1702.58160467384
1	A0A2H1WDY9	A0A2H1WDY9_SPOFR SFRICE_018658 OS=Spodoptera frugiperda OX=7108 GN=SFRICE_018658 PE=4 SV=1	VIELDNNTNILLKK	1702.58	FK	IL	1754	1	SQBHexNAc (8)		1830.02	1829.01	0.789389	0.0014446	1.54127e+07	0	Comet(2.26E-13)	100	Confident	01072022_Sf9_HILIC#34_DD_RepX_Deglyco	SQbitK_SQbRepX_DD_01072022_Sf9_HILIC#34.12814.12814.3:1:Gdelta~1702.58149534303
1	A0A2H1WD18	A0A2H1WD18_SPOFR SFRICE_002537 OS=Spodoptera frugiperda OX=7108 GN=SFRICE_002537 PE=4 SV=1	GGHAAYGQAVNYHMVNK	1702.58	VK	SQ	750	0	SQBHexNAc (11)		2019.93	2018.93	-1.26891	-0.00256311	1.40771e+07	0	Comet(2.04E-11)	100	Confident	01072022_Sf9_HILIC#38_DD_RepX_Deglyco	SQbitK_SQbRepX_DD_01072022_Sf9_HILIC#38.8233.8233.4:1:Gdelta~1702.58144029597
1	A0A2H1VW43	A0A2H1VW43_SPOFR Protein tweety homolog (Fragment) OS=Spodoptera frugiperda OX=7108 GN=SFRICE_031283 PE=3 SV=1	MLHALPHINVTLHR	1702.58	SR	VN	17	0	SQBHexNAc (9)		1855	1853.99	-1.66347	-0.00308575	2.42829e+07	0	Comet(1.55E-11)	100	Confident	01072022_Sf9_HILIC#33_DD_RepX_Deglyco	SQbitK_SQbRepX_DD_01072022_Sf9_HILIC#33.12037.12037.5:1:Gdelta~1702.58142162486
1	A0A2H1WIY1	A0A2H1WIY1_SPOFR SFRICE_003274 OS=Spodoptera frugiperda OX=7108 GN=SFRICE_003274 PE=4 SV=1	STENGTLTDAVAHNAGSLTITAR	1702.58	LR	LY	373	0	SQBHexNAc (1)		2503.23	2502.22	1.38097	0.00345688	1.48111e+08	0	Comet(5.84E-17)	100	Confident	01072022_Sf9_HILIC#37_DD_RepX_Deglyco	SQbitK_SQbRepX_DD_01072022_Sf9_HILIC#37.16193.16193.4:1:Gdelta~1702.5813885304
1	A0A2H1WNK9	A0A2H1WNK9_SPOFR SFRICE_040026 (Fragment) OS=Spodoptera frugiperda OX=7108 GN=SFRICE_040026 PE=4 SV=1	NLVNLQYLNISHNYIR	1702.58	FR	TL	144	0	SQBHexNAc (9)		2177.13	2176.13	-1.1782	-0.00256509	6.02355e+07	0	Comet(1.5E-16)	100	Confident	01072022_Sf9_HILIC#33_DD_RepX_Deglyco	SQbitK_SQbRepX_DD_01072022_Sf9_HILIC#33.17484.17484.3:1:Gdelta~1702.58136173283
1	A0A2H1WNK9	A0A2H1WNK9_SPOFR SFRICE_040026 (Fragment) OS=Spodoptera frugiperda OX=7108 GN=SFRICE_040026 PE=4 SV=1	LHYLNFSHNSIR	1702.58	SR	GI	319	0	SQBHexNAc (5)		1703.85	1702.84	-1.55546	-0.00265028	2.6862e+07	0	Comet(3.51E-11)	100	Confident	01072022_Sf9_HILIC#35_DD_RepX_Deglyco	SQbitK_SQbRepX_DD_01072022_Sf9_HILIC#35.10384.10384.4:1:Gdelta~1702.58136024232
1	A0A2H1VW43	A0A2H1VW43_SPOFR Protein tweety homolog (Fragment) OS=Spodoptera frugiperda OX=7108 GN=SFRICE_031283 PE=3 SV=1	MLHALPHINVTLHR	1702.58	SR	VN	17	0	Oxidation of M (1);SQBHexNAc (9)		1870.99	1869.99	-1.14953	-0.00215077	7.44029e+07	0	Comet(1.74E-12)	100	Confident	01072022_Sf9_HILIC#34_DD_RepX_Deglyco	SQbitK_SQbRepX_DD_01072022_Sf9_HILIC#34.11943.11943.4:1:Gdelta~1702.58133052937
1	A0A2H1VNG6,A0A5Q0TYZ4	A0A2H1VNG6_SPOFR UDP-glucuronosyltransferase OS=Spodoptera frugiperda OX=7108 GN=SFRICE_023290 PE=3 SV=1,A0A5Q0TYZ4_SPOFR UDP-glucuronosyltransferase OS=Spodoptera frugiperda OX=7108 PE=2 SV=1	EMSANMSLEMLNTPAVK	1702.58	IK;IK	EA;EA	31;97	0	SQBHexNAc (3)		2068.96	2067.95	-1.52446	-0.00315404	6.25271e+07	0	Comet(4.96E-16)	100	Confident	01072022_Sf9_HILIC#33_DD_RepX_Deglyco	SQbitK_SQbRepX_DD_01072022_Sf9_HILIC#33.15205.15205.3:1:Gdelta~1702.58111046523
1	A0A2H1WC80,A0A2H1WHP5	A0A2H1WC80_SPOFR Alkaline phosphatase (Fragment) OS=Spodoptera frugiperda OX=7108 GN=SFRICE_037842 PE=3 SV=1,A0A2H1WHP5_SPOFR Alkaline phosphatase (Fragment) OS=Spodoptera frugiperda OX=7108 GN=SFRICE_031358 PE=3 SV=1	LQSLAALALDANK	1702.58	TR;TR	SA;SA	112;116	0	SQBHexNAc (12)		1530.83	1529.83	-1.64949	-0.00252511	1.08653e+07	0	Comet(3.43E-12)	100	Confident	01072022_Sf9_HILIC#34_DD_RepX_Deglyco	SQbitK_SQbRepX_DD_01072022_Sf9_HILIC#34.14479.14479.3:1:Gdelta~1702.58107690016
1	A0A2H1VZG5	A0A2H1VZG5_SPOFR SFRICE_011780 OS=Spodoptera frugiperda OX=7108 GN=SFRICE_011780 PE=4 SV=1	VALGYGACHDLFVNATLLLDHK	1702.58	PK	EL	57	0	SQBHexNAc (14)	Carbamidomethylation of C (8)	2630.32	2629.32	-1.5313	-0.00402782	5.22401e+07	0	Comet(2.29E-11)	100	Confident	01072022_Sf9_HILIC#33_DD_RepX_Deglyco	SQbitK_SQbRepX_DD_01072022_Sf9_HILIC#33.19475.19475.4:1:Gdelta~1702.58099042529
1	A0A2H1WFC1	A0A2H1WFC1_SPOFR SFRICE009249.2 (Fragment) OS=Spodoptera frugiperda OX=7108 GN=SFRICE009249.2 PE=4 SV=1	FAHGSDKTDANNNTLFGFANNLLPR	1702.58	AK	SK	539	1	SQBHexNAc (8)		2937.42	2936.41	2.10441	0.00618152	2.68978e+07	0	Comet(1.12E-11)	100	Confident	01072022_Sf9_HILIC#35_DD_RepX_Deglyco	SQbitK_SQbRepX_DD_01072022_Sf9_HILIC#35.21887.21887.4:1:Gdelta~1702.5809821543
1	A0A2H1VZG5	A0A2H1VZG5_SPOFR SFRICE_011780 OS=Spodoptera frugiperda OX=7108 GN=SFRICE_011780 PE=4 SV=1	VALGYGACHDLFVNATLLLDHK	1702.58	PK	EL	57	0	SQBHexNAc (14)	Carbamidomethylation of C (8)	2630.33	2629.32	-0.0455517	-0.000119816	1.04132e+07	0	Comet(1.27E-12)	100	Confident	01072022_Sf9_HILIC#30_DD_RepX_Deglyco	SQbitK_SQbRepX_DD_01072022_Sf9_HILIC#30.18155.18155.3:1:Gdelta~1702.58094624086
1	A0A2H1WNK9	A0A2H1WNK9_SPOFR SFRICE_040026 (Fragment) OS=Spodoptera frugiperda OX=7108 GN=SFRICE_040026 PE=4 SV=1	NLVNLQYLNISHNYIR	1702.58	FR	TL	144	0	SQBHexNAc (9)		2177.13	2176.13	-0.954047	-0.00207709	4.66192e+07	0	Comet(1.06E-12)	100	Confident	01072022_Sf9_HILIC#34_DD_RepX_Deglyco	SQbitK_SQbRepX_DD_01072022_Sf9_HILIC#34.18672.18672.3:1:Gdelta~1702.58077869334
1	A0A2H1WF51	A0A2H1WF51_SPOFR Protein-tyrosine-phosphatase OS=Spodoptera frugiperda OX=7108 GN=SFRICE_007268 PE=4 SV=1	IDAQNTSFLLGGLEK	1702.58	PK	GT	287	0	SQBHexNAc (5)		1808.92	1807.92	-1.76771	-0.00319766	2.82296e+08	0	Comet(1.31E-14)	100	Confident	01072022_Sf9_HILIC#33_DD_RepX_Deglyco	SQbitK_SQbRepX_DD_01072022_Sf9_HILIC#33.15541.15541.3:1:Gdelta~1702.58075783917
1	A0A2H1WF51	A0A2H1WF51_SPOFR Protein-tyrosine-phosphatase OS=Spodoptera frugiperda OX=7108 GN=SFRICE_007268 PE=4 SV=1	HYTVPPKIDAQNTSFLLGGLEK	1702.58	FR	GT	280	1	SQBHexNAc (12)		2631.37	2630.36	0.112053	0.000294854	2.32118e+07	0	Comet(3.67E-12)	100	Confident	01072022_Sf9_HILIC#34_DD_RepX_Deglyco	SQbitK_SQbRepX_DD_01072022_Sf9_HILIC#34.16844.16844.4:1:Gdelta~1702.58075181037
1	A0A2H1WXX6	A0A2H1WXX6_SPOFR SFRICE_034180 (Fragment) OS=Spodoptera frugiperda OX=7108 GN=SFRICE_034180 PE=4 SV=1	DQLQSNETQEELKEVFEGSCK	1702.58	AR	LI	40	1	SQBHexNAc (8)	Carbamidomethylation of C (20)	2701.22	2700.21	1.49881	0.0040486	2.80284e+07	0	Comet(1.13E-14)	100	Confident	01072022_Sf9_HILIC#37_DD_RepX_Deglyco	SQbitK_SQbRepX_DD_01072022_Sf9_HILIC#37.19463.19463.4:1:Gdelta~1702.58062390408
1	A0A2H1VZW8	A0A2H1VZW8_SPOFR SFRICE_009962 OS=Spodoptera frugiperda OX=7108 GN=SFRICE_009962 PE=3 SV=1	SATQLNLTSESPSAVGVLTLSR	1702.58	CK	LQ	105	0	SQBHexNAc (6)		2434.27	2433.26	-0.321258	-0.000782028	1.54845e+07	0	Comet(7.36E-13)	100	Confident	01072022_Sf9_HILIC#32_DD_RepX_Deglyco	SQbitK_SQbRepX_DD_01072022_Sf9_HILIC#32.16663.16663.3:1:Gdelta~1702.5803829593
1	A0A2H1VZW8	A0A2H1VZW8_SPOFR SFRICE_009962 OS=Spodoptera frugiperda OX=7108 GN=SFRICE_009962 PE=3 SV=1	TNDDSETNNTMTLVYNK	1702.58	WK	NA	40	0	SQBHexNAc (1)		2162.94	2161.93	1.37951	0.0029838	9.98853e+07	0	Comet(1.98E-26)	100	Confident	01072022_Sf9_HILIC#38_DD_RepX_Deglyco	SQbitK_SQbRepX_DD_01072022_Sf9_HILIC#38.11818.11818.3:1:Gdelta~1702.58033411371
1	A0A2H1VKQ6	A0A2H1VKQ6_SPOFR Carboxypeptidase OS=Spodoptera frugiperda OX=7108 GN=SFRICE_006299 PE=3 SV=1	MIHVGDLPFHNGTEVEK	1702.58	RK	HL	337	0	SQBHexNAc (11)		2126.03	2125.02	1.5774	0.00335359	1.2089e+07	0	Comet(2.02E-13)	100	Confident	01072022_Sf9_HILIC#35_DD_RepX_Deglyco	SQbitK_SQbRepX_DD_01072022_Sf9_HILIC#35.12445.12445.3:1:Gdelta~1702.58025787695
1	A0A2H1WQJ3	A0A2H1WQJ3_SPOFR SFRICE_005829 OS=Spodoptera frugiperda OX=7108 GN=SFRICE_005829 PE=4 SV=1	YNVCIHVTVPGAAVQCR	1702.58	GR	SV	76	0	SQBHexNAc (2)	Carbamidomethylation of C (4,16)	2147.04	2146.03	-0.0262119	-5.62779e-05	1.09783e+07	0	Comet(8.73E-13)	100	Confident	01072022_Sf9_HILIC#35_DD_RepX_Deglyco	SQbitK_SQbRepX_DD_01072022_Sf9_HILIC#35.13779.13779.4:1:Gdelta~1702.58024615059
1	A0A2H1WNK9	A0A2H1WNK9_SPOFR SFRICE_040026 (Fragment) OS=Spodoptera frugiperda OX=7108 GN=SFRICE_040026 PE=4 SV=1	NLVNLQYLNISHNYIR	1702.58	FR	TL	144	0	SQBHexNAc (9)		2177.13	2176.13	-0.954047	-0.00207709	5.69766e+07	0	Comet(3.95E-14)	100	Confident	01072022_Sf9_HILIC#33_DD_RepX_Deglyco	SQbitK_SQbRepX_DD_01072022_Sf9_HILIC#33.17609.17609.3:1:Gdelta~1702.58003460459
1	A0A2H1WNK9	A0A2H1WNK9_SPOFR SFRICE_040026 (Fragment) OS=Spodoptera frugiperda OX=7108 GN=SFRICE_040026 PE=4 SV=1	LLNVSSNYLTK	1702.58	LK	LR	723	0	SQBHexNAc (3)		1454.77	1453.77	-0.0132118	-1.92202e-05	1.20595e+07	0	Comet(1.59E-12)	100	Confident	01072022_Sf9_HILIC#36_DD_RepX_Deglyco	SQbitK_SQbRepX_DD_01072022_Sf9_HILIC#36.13343.13343.2:1:Gdelta~1702.57985857091
1	A0A2H1WIY1	A0A2H1WIY1_SPOFR SFRICE_003274 OS=Spodoptera frugiperda OX=7108 GN=SFRICE_003274 PE=4 SV=1	STENGTLTDAVAHNAGSLTITAR	1702.58	LR	LY	373	0	SQBHexNAc (1)		2503.23	2502.22	1.18602	0.00296888	2.70931e+07	0	Comet(1.07E-16)	100	Confident	01072022_Sf9_HILIC#37_DD_RepX_Deglyco	SQbitK_SQbRepX_DD_01072022_Sf9_HILIC#37.16271.16271.3:1:Gdelta~1702.57978239492
1	A0A2H1WTF1	A0A2H1WTF1_SPOFR Dolichyl-diphosphooligosaccharide--protein glycotransferase (Fragment) OS=Spodoptera frugiperda OX=7108 GN=SFRICE_008092 PE=3 SV=1	TTLVDNNTWNNSHIALVGK	1702.58	NR	AM	70	0	SQBHexNAc (8)		2300.15	2299.14	1.35845	0.00312465	7.23043e+06	0	Comet(2.83E-11)	100	Confident	01072022_Sf9_HILIC#36_DD_RepX_Deglyco	SQbitK_SQbRepX_DD_01072022_Sf9_HILIC#36.15571.15571.3:1:Gdelta~1702.57971286125
1	A0A2H1WIY1	A0A2H1WIY1_SPOFR SFRICE_003274 OS=Spodoptera frugiperda OX=7108 GN=SFRICE_003274 PE=4 SV=1	STENGTLTDAVAHNAGSLTITAR	1702.58	LR	LY	373	0	SQBHexNAc (1)		2503.23	2502.22	0.991072	0.00248088	4.34083e+07	0	Comet(1.28E-14)	100	Confident	01072022_Sf9_HILIC#36_DD_RepX_Deglyco	SQbitK_SQbRepX_DD_01072022_Sf9_HILIC#36.15032.15032.3:1:Gdelta~1702.57968612473
1	A0A2H1W7S4	A0A2H1W7S4_SPOFR SFRICE_002914 (Fragment) OS=Spodoptera frugiperda OX=7108 GN=SFRICE_002914 PE=4 SV=1	AQNYVEQALSPNLTKAEEK	1702.58	TR	LS	2257	1	SQBHexNAc (12)		2336.16	2335.15	-0.0767628	-0.00017933	1.0773e+07	0	Comet(1.17E-11)	100	Confident	01072022_Sf9_HILIC#37_DD_RepX_Deglyco	SQbitK_SQbRepX_DD_01072022_Sf9_HILIC#37.16024.16024.3:1:Gdelta~1702.5796361267
1	A0A2H1WP45	A0A2H1WP45_SPOFR SFRICE_024302 (Fragment) OS=Spodoptera frugiperda OX=7108 GN=SFRICE_024302 PE=3 SV=1	SGPGFCPTINSTSDGTNEILVPSGVKK	1702.58	YR	AI	752	1	SQBHexNAc (10)	Carbamidomethylation of C (6)	2965.45	2964.44	1.79321	0.00531768	1.27324e+07	0	Comet(1.54E-12)	100	Confident	01072022_Sf9_HILIC#36_DD_RepX_Deglyco	SQbitK_SQbRepX_DD_01072022_Sf9_HILIC#36.16526.16526.3:1:Gdelta~1702.57949871004
1	A0A2H1WNK9	A0A2H1WNK9_SPOFR SFRICE_040026 (Fragment) OS=Spodoptera frugiperda OX=7108 GN=SFRICE_040026 PE=4 SV=1	LLNVSSNYLTK	1702.58	LK	LR	723	0	SQBHexNAc (3)		1454.77	1453.77	-0.180935	-0.00026322	8.61171e+07	0	Comet(1.63E-12)	100	Confident	01072022_Sf9_HILIC#36_DD_RepX_Deglyco	SQbitK_SQbRepX_DD_01072022_Sf9_HILIC#36.13390.13390.3:1:Gdelta~1702.57948639716
1	A0A2H1WGN6	A0A2H1WGN6_SPOFR SFRICE_000373 OS=Spodoptera frugiperda OX=7108 GN=SFRICE_000373 PE=3 SV=1	NFTADYDKTLIFNK	1702.58	VR	VH	105	1	SQBHexNAc (1)		1892.93	1891.92	-0.564133	-0.00106786	2.52837e+07	0	Comet(1.38E-11)	100	Confident	01072022_Sf9_HILIC#35_DD_RepX_Deglyco	SQbitK_SQbRepX_DD_01072022_Sf9_HILIC#35.14265.14265.3:1:Gdelta~1702.57945231301
1	A0A2H1WJS1,A0A5Q0TZ08	A0A2H1WJS1_SPOFR SFRICE_035274 OS=Spodoptera frugiperda OX=7108 GN=SFRICE_035274 PE=4 SV=1,A0A5Q0TZ08_SPOFR Carboxylesterase 6-like protein OS=Spodoptera frugiperda OX=7108 PE=2 SV=1	FFNNTPLFAPCVENPK	1702.58	FK;FK	LS;LS	271;272	0	SQBHexNAc (5)	Carbamidomethylation of C (11)	2098	2096.99	0.984736	0.00206597	2.94694e+07	0	Comet(9.74E-13)	100	Confident	01072022_Sf9_HILIC#34_DD_RepX_Deglyco	SQbitK_SQbRepX_DD_01072022_Sf9_HILIC#34.16956.16956.3:1:Gdelta~1702.57936610195
1	A0A2H1VW43,A0A2H1W7W1	A0A2H1VW43_SPOFR Protein tweety homolog (Fragment) OS=Spodoptera frugiperda OX=7108 GN=SFRICE_031283 PE=3 SV=1,A0A2H1W7W1_SPOFR Protein tweety homolog (Fragment) OS=Spodoptera frugiperda OX=7108 GN=SFRICE_031812 PE=3 SV=1	NQSSILEEAMGSR	1702.58	VK;VK	AR;AR	134;46	0	Oxidation of M (10);SQBHexNAc (1)		1640.74	1639.74	0.0487457	7.99791e-05	2.76563e+07	0	Comet(1.7E-13)	100	Confident	01072022_Sf9_HILIC#36_DD_RepX_Deglyco	SQbitK_SQbRepX_DD_01072022_Sf9_HILIC#36.9293.9293.3:1:Gdelta~1702.57936451908
1	A0A2H1VMR9	A0A2H1VMR9_SPOFR Translocon-associated protein subunit beta OS=Spodoptera frugiperda OX=7108 GN=SFRICE_000568 PE=3 SV=1	YGYFNFTSAEVTYK	1702.58	SR	AT	103	0	SQBHexNAc (5)		1892.86	1891.85	0.773752	0.0014646	1.06167e+08	0	Comet(1.14E-12)	100	Confident	01072022_Sf9_HILIC#33_DD_RepX_Deglyco	SQbitK_SQbRepX_DD_01072022_Sf9_HILIC#33.16106.16106.3:1:Gdelta~1702.57930770037
1	A0A2H1V1W5,A0A5Q0TYW5	A0A2H1V1W5_SPOFR SFRICE_007681 OS=Spodoptera frugiperda OX=7108 GN=SFRICE_007681 PE=4 SV=1,A0A5Q0TYW5_SPOFR UDP-glucuronosyltransferase 40Q2 OS=Spodoptera frugiperda OX=7108 PE=2 SV=1	DMFGIYEVMVTIANR	1702.58	FK;FK	SL;SL	97;97	0	SQBHexNAc (14)		1961.94	1960.93	0.487645	0.000956728	3.36687e+07	0	Comet(1.15E-13)	100	Confident	01072022_Sf9_HILIC#30_DD_RepX_Deglyco	SQbitK_SQbRepX_DD_01072022_Sf9_HILIC#30.23251.23251.3:1:Gdelta~1702.57924835502
1	A0A2H1W3D9	A0A2H1W3D9_SPOFR SFRICE_002792 OS=Spodoptera frugiperda OX=7108 GN=SFRICE_002792 PE=3 SV=1	AGALLLVLPKNDTVLTPEEK	1702.58	SK	EH	100	1	SQBHexNAc (11)		2324.3	2323.29	-0.301156	-0.000699975	2.12521e+07	0	Comet(1.19E-11)	100	Confident	01072022_Sf9_HILIC#32_DD_RepX_Deglyco	SQbitK_SQbRepX_DD_01072022_Sf9_HILIC#32.16432.16432.4:1:Gdelta~1702.57912274819
1	A0A2H1VZF8	A0A2H1VZF8_SPOFR SFRICE_008955 (Fragment) OS=Spodoptera frugiperda OX=7108 GN=SFRICE_008955 PE=4 SV=1	FSTCSVGNISAVLDAVR	1702.58	SR	DG	176	0	SQBHexNAc (8)	Carbamidomethylation of C (4)	1998.98	1997.97	-0.356302	-0.000712241	9.66841e+07	0	Comet(2.96E-15)	100	Confident	01072022_Sf9_HILIC#33_DD_RepX_Deglyco	SQbitK_SQbRepX_DD_01072022_Sf9_HILIC#33.20066.20066.3:1:Gdelta~1702.57911966504
1	A0A2H1VR35	A0A2H1VR35_SPOFR V-type proton ATPase subunit OS=Spodoptera frugiperda OX=7108 GN=SFRICE_022163 PE=3 SV=1	LNNETLIWMAHTWGNK	1702.58	PR	MG	65	0	SQBHexNAc (5)		2131.03	2130.02	0.774678	0.00165086	2.31973e+08	0	Comet(2.03E-13)	100	Confident	01072022_Sf9_HILIC#32_DD_RepX_Deglyco	SQbitK_SQbRepX_DD_01072022_Sf9_HILIC#32.16697.16697.3:1:Gdelta~1702.57910699784
1	A0A2H1VZW8	A0A2H1VZW8_SPOFR SFRICE_009962 OS=Spodoptera frugiperda OX=7108 GN=SFRICE_009962 PE=3 SV=1	TNDDSETNNTMTLVYNK	1702.58	WK	NA	40	0	SQBHexNAc (5)		2162.94	2161.93	1.94402	0.0042048	4.4043e+08	0	Comet(1.13E-21)	100	Confident	01072022_Sf9_HILIC#39_DD_RepX_Deglyco	SQbitK_SQbRepX_DD_01072022_Sf9_HILIC#39.12479.12479.3:1:Gdelta~1702.57906300834
1	A0A2H1V571	A0A2H1V571_SPOFR SFRICE_004901 OS=Spodoptera frugiperda OX=7108 GN=SFRICE_004901 PE=4 SV=1	LFEIFNCTQLCGALNK	1702.58	IR	YN	87	0	SQBHexNAc (6)	Carbamidomethylation of C (7,11)	2131.02	2130.01	-0.258974	-0.000551878	2.37617e+07	0	Comet(8.25E-13)	100	Confident	01072022_Sf9_HILIC#32_DD_RepX_Deglyco	SQbitK_SQbRepX_DD_01072022_Sf9_HILIC#32.19351.19351.3:1:Gdelta~1702.57892448424
1	A0A2H1WGL4	A0A2H1WGL4_SPOFR Integrin beta OS=Spodoptera frugiperda OX=7108 GN=SFRICE_000565 PE=3 SV=1	VISGPFCECDNFTCDMNK	1702.58	LK	GL	581	0	SQBHexNAc (3)	Carbamidomethylation of C (7,9,14)	2396.95	2395.94	1.45464	0.00348671	9.66704e+07	0	Comet(1.31E-25)	100	Confident	01072022_Sf9_HILIC#35_DD_RepX_Deglyco	SQbitK_SQbRepX_DD_01072022_Sf9_HILIC#35.14487.14487.3:1:Gdelta~1702.57887118245
1	A0A2H1WAL2	A0A2H1WAL2_SPOFR SFRICE_008314 OS=Spodoptera frugiperda OX=7108 GN=SFRICE_008314 PE=4 SV=1	SPTLLSNLTFLNVSHNR	1702.58	NR	IT	526	0	SQBHexNAc (9)		2116.1	2115.1	0.700056	0.00148139	6.14483e+07	0	Comet(3.55E-15)	100	Confident	01072022_Sf9_HILIC#34_DD_RepX_Deglyco	SQbitK_SQbRepX_DD_01072022_Sf9_HILIC#34.20022.20022.4:1:Gdelta~1702.57862015426
1	A0A2H1WTF1	A0A2H1WTF1_SPOFR Dolichyl-diphosphooligosaccharide--protein glycotransferase (Fragment) OS=Spodoptera frugiperda OX=7108 GN=SFRICE_008092 PE=3 SV=1	TTLVDNNTWNNSHIALVGK	1702.58	NR	AM	70	0	SQBHexNAc (8)		2300.15	2299.14	-0.127536	-0.000293353	2.96837e+07	0	Comet(2.5E-13)	100	Confident	01072022_Sf9_HILIC#34_DD_RepX_Deglyco	SQbitK_SQbRepX_DD_01072022_Sf9_HILIC#34.13688.13688.3:1:Gdelta~1702.57859762611
1	A0A2H1WD75	A0A2H1WD75_SPOFR Sortilin-related receptor (Fragment) OS=Spodoptera frugiperda OX=7108 GN=SFRICE_009644 PE=3 SV=1	IDLSENTTIYPVVNER	1702.58	AR	NI	763	0	SQBHexNAc (4)		2066.03	2065.02	0.355631	0.000734744	1.60718e+07	0	Comet(3.24E-11)	100	Confident	01072022_Sf9_HILIC#35_DD_RepX_Deglyco	SQbitK_SQbRepX_DD_01072022_Sf9_HILIC#35.14430.14430.3:1:Gdelta~1702.57858653722
1	A0A2H1WXX6	A0A2H1WXX6_SPOFR SFRICE_034180 (Fragment) OS=Spodoptera frugiperda OX=7108 GN=SFRICE_034180 PE=4 SV=1	DQLQSNETQEELKEVFEGSCK	1702.58	AR	LI	40	1	SQBHexNAc (8)	Carbamidomethylation of C (20)	2701.22	2700.21	1.40848	0.0038046	1.26804e+07	0	Comet(6.6E-17)	100	Confident	01072022_Sf9_HILIC#37_DD_RepX_Deglyco	SQbitK_SQbRepX_DD_01072022_Sf9_HILIC#37.19371.19371.3:1:Gdelta~1702.5783802676
1	A0A2H1VKQ6	A0A2H1VKQ6_SPOFR Carboxypeptidase OS=Spodoptera frugiperda OX=7108 GN=SFRICE_006299 PE=3 SV=1	KMIHVGDLPFHNGTEVEK	1702.58	VR	HL	336	1	SQBHexNAc (12)		2254.12	2253.11	-0.867932	-0.00195642	4.43538e+07	0	Comet(4.77E-17)	100	Confident	01072022_Sf9_HILIC#36_DD_RepX_Deglyco	SQbitK_SQbRepX_DD_01072022_Sf9_HILIC#36.11981.11981.4:1:Gdelta~1702.57835436136
1	A0A2H1VNG6,A0A5Q0TYZ4	A0A2H1VNG6_SPOFR UDP-glucuronosyltransferase OS=Spodoptera frugiperda OX=7108 GN=SFRICE_023290 PE=3 SV=1,A0A5Q0TYZ4_SPOFR UDP-glucuronosyltransferase OS=Spodoptera frugiperda OX=7108 PE=2 SV=1	EMSANMSLEMLNTPAVK	1702.58	IK;IK	EA;EA	31;97	0	SQBHexNAc (5)		2068.96	2067.95	1.89755	0.00392596	1.50281e+07	0	Comet(2.26E-18)	100	Confident	01072022_Sf9_HILIC#36_DD_RepX_Deglyco	SQbitK_SQbRepX_DD_01072022_Sf9_HILIC#36.19092.19092.3:1:Gdelta~1702.57831627077
1	A0A2H1VZF8	A0A2H1VZF8_SPOFR SFRICE_008955 (Fragment) OS=Spodoptera frugiperda OX=7108 GN=SFRICE_008955 PE=4 SV=1	FSTCSVGNISAVLDAVR	1702.58	SR	DG	176	0	SQBHexNAc (8)	Carbamidomethylation of C (4)	1998.98	1997.97	1.78129	0.00356076	9.48723e+06	0	Comet(7.66E-12)	100	Confident	01072022_Sf9_HILIC#34_DD_RepX_Deglyco	SQbitK_SQbRepX_DD_01072022_Sf9_HILIC#34.21405.21405.3:1:Gdelta~1702.57829440222
1	A0A2H1WXX6	A0A2H1WXX6_SPOFR SFRICE_034180 (Fragment) OS=Spodoptera frugiperda OX=7108 GN=SFRICE_034180 PE=4 SV=1	DQLQSNETQEELKEVFEGSCK	1702.58	AR	LI	40	1	SQBHexNAc (8)	Carbamidomethylation of C (20)	2701.22	2700.21	1.67947	0.0045366	5.0092e+07	0	Comet(1.09E-13)	100	Confident	01072022_Sf9_HILIC#37_DD_RepX_Deglyco	SQbitK_SQbRepX_DD_01072022_Sf9_HILIC#37.19446.19446.3:1:Gdelta~1702.57829247752
1	A0A2H1WNK9	A0A2H1WNK9_SPOFR SFRICE_040026 (Fragment) OS=Spodoptera frugiperda OX=7108 GN=SFRICE_040026 PE=4 SV=1	NLVNLQYLNISHNYIR	1702.58	FR	TL	144	0	SQBHexNAc (9)		2177.13	2176.13	-2.41193	-0.00525109	3.46198e+07	0	Comet(1.05E-11)	100	Confident	01072022_Sf9_HILIC#32_DD_RepX_Deglyco	SQbitK_SQbRepX_DD_01072022_Sf9_HILIC#32.17073.17073.4:1:Gdelta~1702.57827301724
1	A0A2H1WAL2	A0A2H1WAL2_SPOFR SFRICE_008314 OS=Spodoptera frugiperda OX=7108 GN=SFRICE_008314 PE=4 SV=1	SPTLLSNLTFLNVSHNR	1702.58	NR	IT	526	0	SQBHexNAc (9)		2116.11	2115.1	2.77746	0.00587739	1.1011e+07	0	Comet(7.63E-13)	100	Confident	01072022_Sf9_HILIC#33_DD_RepX_Deglyco	SQbitK_SQbRepX_DD_01072022_Sf9_HILIC#33.18767.18767.4:1:Gdelta~1702.57810069886
1	A0A2H1WNK9	A0A2H1WNK9_SPOFR SFRICE_040026 (Fragment) OS=Spodoptera frugiperda OX=7108 GN=SFRICE_040026 PE=4 SV=1	NLVNLQYLNISHNYIR	1702.58	FR	TL	144	0	SQBHexNAc (9)		2177.13	2176.13	-1.62649	-0.00354109	5.5089e+07	0	Comet(5.12E-15)	100	Confident	01072022_Sf9_HILIC#33_DD_RepX_Deglyco	SQbitK_SQbRepX_DD_01072022_Sf9_HILIC#33.17551.17551.3:1:Gdelta~1702.57806772673
1	A0A2H1VNG6,A0A5Q0TYZ4	A0A2H1VNG6_SPOFR UDP-glucuronosyltransferase OS=Spodoptera frugiperda OX=7108 GN=SFRICE_023290 PE=3 SV=1,A0A5Q0TYZ4_SPOFR UDP-glucuronosyltransferase OS=Spodoptera frugiperda OX=7108 PE=2 SV=1	EMSANMSLEMLNTPAVK	1702.58	IK;IK	EA;EA	31;97	0	Oxidation of M (10);SQBHexNAc (3)		2084.95	2083.95	-1.18116	-0.00246266	1.50058e+07	0	Comet(1.31E-16)	100	Confident	01072022_Sf9_HILIC#35_DD_RepX_Deglyco	SQbitK_SQbRepX_DD_01072022_Sf9_HILIC#35.13603.13603.3:1:Gdelta~1702.57805667661
1	A0A2H1WNK9	A0A2H1WNK9_SPOFR SFRICE_040026 (Fragment) OS=Spodoptera frugiperda OX=7108 GN=SFRICE_040026 PE=4 SV=1	NLVNLQYLNISHNYIR	1702.58	FR	TL	144	0	SQBHexNAc (9)		2177.13	2176.13	-0.7299	-0.00158909	5.6532e+07	0	Comet(2.46E-16)	100	Confident	01072022_Sf9_HILIC#34_DD_RepX_Deglyco	SQbitK_SQbRepX_DD_01072022_Sf9_HILIC#34.18688.18688.4:1:Gdelta~1702.57793822968
1	A0A2H1WCH3	A0A2H1WCH3_SPOFR Nicastrin OS=Spodoptera frugiperda OX=7108 GN=SFRICE_003737 PE=3 SV=1	LNGTHQTGCSSADNGAVGVVHMIK	1702.58	RR	DV	41	0	SQBHexNAc (2)	Carbamidomethylation of C (9)	2656.25	2655.24	0.290967	0.000772879	2.62097e+07	0	Comet(4.07E-21)	100	Confident	01072022_Sf9_HILIC#37_DD_RepX_Deglyco	SQbitK_SQbRepX_DD_01072022_Sf9_HILIC#37.12344.12344.4:1:Gdelta~1702.57776473138
1	A0A2H1WE21	A0A2H1WE21_SPOFR SFRICE_018044 OS=Spodoptera frugiperda OX=7108 GN=SFRICE_018044 PE=3 SV=1	SFTINHVHVHDVQPYSSSVFNTTHFIR	1702.58	GK	HL	219	0	SQBHexNAc (16)		3372.65	3371.63	3.3	0.0111297	1.15789e+08	0	Comet(4.16E-15)	100	Confident	01072022_Sf9_HILIC#33_DD_RepX_Deglyco	SQbitK_SQbRepX_DD_01072022_Sf9_HILIC#33.15032.15032.5:1:Gdelta~1702.57768038792
1	A0A2H1VZW8	A0A2H1VZW8_SPOFR SFRICE_009962 OS=Spodoptera frugiperda OX=7108 GN=SFRICE_009962 PE=3 SV=1	TNDDSETNNTMTLVYNK	1702.58	WK	NA	40	0	SQBHexNAc (5)		2162.94	2161.93	2.39526	0.0051808	1.24988e+08	0	Comet(4.08E-22)	100	Confident	01072022_Sf9_HILIC#39_DD_RepX_Deglyco	SQbitK_SQbRepX_DD_01072022_Sf9_HILIC#39.12554.12554.3:1:Gdelta~1702.57738838976
1	A0A2H1WNK9	A0A2H1WNK9_SPOFR SFRICE_040026 (Fragment) OS=Spodoptera frugiperda OX=7108 GN=SFRICE_040026 PE=4 SV=1	NLVNLQYLNISHNYIR	1702.58	FR	TL	144	0	SQBHexNAc (9)		2177.13	2176.13	-2.07479	-0.00451709	1.37572e+08	0	Comet(2.9E-12)	100	Confident	01072022_Sf9_HILIC#32_DD_RepX_Deglyco	SQbitK_SQbRepX_DD_01072022_Sf9_HILIC#32.17125.17125.4:1:Gdelta~1702.57737383837
1	A0A2H1WNK9	A0A2H1WNK9_SPOFR SFRICE_040026 (Fragment) OS=Spodoptera frugiperda OX=7108 GN=SFRICE_040026 PE=4 SV=1	NLVNLQYLNISHNYIR	1702.58	FR	TL	144	0	SQBHexNAc (9)		2177.13	2176.13	-1.29027	-0.00280909	9.60021e+07	0	Comet(1.37E-14)	100	Confident	01072022_Sf9_HILIC#32_DD_RepX_Deglyco	SQbitK_SQbRepX_DD_01072022_Sf9_HILIC#32.17155.17155.3:1:Gdelta~1702.57730532855
1	A0A2H1VZW8	A0A2H1VZW8_SPOFR SFRICE_009962 OS=Spodoptera frugiperda OX=7108 GN=SFRICE_009962 PE=3 SV=1	TNDDSETNNTMTLVYNK	1702.58	WK	NA	40	0	SQBHexNAc (5)		2162.95	2161.93	3.2982	0.0071338	1.53753e+07	0	Comet(9.5E-20)	100	Confident	01072022_Sf9_HILIC#38_DD_RepX_Deglyco	SQbitK_SQbRepX_DD_01072022_Sf9_HILIC#38.11744.11744.3:1:Gdelta~1702.57711104404
1	A0A2H1V446	A0A2H1V446_SPOFR Procollagen-proline 4-dioxygenase OS=Spodoptera frugiperda OX=7108 GN=SFRICE_012215 PE=3 SV=1	NITMNHTGVKYPTLEDLTGAAQALTR	1702.58	VK	LQ	116	1	SQBHexNAc (1)		3018.52	3017.51	-0.890608	-0.00268832	1.31516e+07	0	Comet(2.16E-15)	100	Confident	01072022_Sf9_HILIC#34_DD_RepX_Deglyco	SQbitK_SQbRepX_DD_01072022_Sf9_HILIC#34.21650.21650.4:1:Gdelta~1702.57710672446
1	A0A2H1VNG6,A0A5Q0TYZ4	A0A2H1VNG6_SPOFR UDP-glucuronosyltransferase OS=Spodoptera frugiperda OX=7108 GN=SFRICE_023290 PE=3 SV=1,A0A5Q0TYZ4_SPOFR UDP-glucuronosyltransferase OS=Spodoptera frugiperda OX=7108 PE=2 SV=1	EMSANMSLEMLNTPAVK	1702.58	IK;IK	EA;EA	31;97	0	Oxidation of M (2,10);SQBHexNAc (5)		2100.95	2099.94	0.667183	0.00140172	2.4752e+07	0	Comet(5.16E-15)	100	Confident	01072022_Sf9_HILIC#34_DD_RepX_Deglyco	SQbitK_SQbRepX_DD_01072022_Sf9_HILIC#34.11779.11779.3:1:Gdelta~1702.57687187111
1	A0A2H1W4W5	A0A2H1W4W5_SPOFR Translocon-associated protein subunit alpha OS=Spodoptera frugiperda OX=7108 GN=SFRICE_028002 PE=3 SV=1	YPMDYTYYIQNFTALPYNK	1702.58	FR	EV	116	0	Oxidation of M (3);SQBHexNAc (11)		2624.19	2623.18	-1.3553	-0.00355658	1.59537e+07	0	Comet(7.56E-19)	100	Confident	01072022_Sf9_HILIC#32_DD_RepX_Deglyco	SQbitK_SQbRepX_DD_01072022_Sf9_HILIC#32.19243.19243.3:1:Gdelta~1702.57677599922
1	A0A2H1VZW8	A0A2H1VZW8_SPOFR SFRICE_009962 OS=Spodoptera frugiperda OX=7108 GN=SFRICE_009962 PE=3 SV=1	TNDDSETNNTMTLVYNK	1702.58	WK	NA	40	0	Oxidation of M (11);SQBHexNAc (1)		2178.94	2177.93	2.24659	0.00489518	1.30568e+08	0	Comet(1.32E-20)	100	Confident	01072022_Sf9_HILIC#39_DD_RepX_Deglyco	SQbitK_SQbRepX_DD_01072022_Sf9_HILIC#39.8139.8139.3:1:Gdelta~1702.57674722814
1	A0A2H1WNK9	A0A2H1WNK9_SPOFR SFRICE_040026 (Fragment) OS=Spodoptera frugiperda OX=7108 GN=SFRICE_040026 PE=4 SV=1	NLVNLQYLNISHNYIR	1702.58	FR	TL	144	0	SQBHexNAc (9)		2177.13	2176.13	-1.1782	-0.00256509	5.01729e+07	0	Comet(2.64E-13)	100	Confident	01072022_Sf9_HILIC#34_DD_RepX_Deglyco	SQbitK_SQbRepX_DD_01072022_Sf9_HILIC#34.18611.18611.3:1:Gdelta~1702.57671815715
1	A0A2H1WAL2	A0A2H1WAL2_SPOFR SFRICE_008314 OS=Spodoptera frugiperda OX=7108 GN=SFRICE_008314 PE=4 SV=1	SPTLLSNLTFLNVSHNR	1702.58	NR	IT	526	0	SQBHexNAc (9)		2116.1	2115.1	-0.107088	-0.000226608	1.57837e+07	0	Comet(2.73E-14)	100	Confident	01072022_Sf9_HILIC#34_DD_RepX_Deglyco	SQbitK_SQbRepX_DD_01072022_Sf9_HILIC#34.20001.20001.3:1:Gdelta~1702.57659442603
1	A0A2H1VMR9	A0A2H1VMR9_SPOFR Translocon-associated protein subunit beta OS=Spodoptera frugiperda OX=7108 GN=SFRICE_000568 PE=3 SV=1	YGYFNFTSAEVTYK	1702.58	SR	AT	103	0	SQBHexNAc (5)		1892.86	1891.85	2.32115	0.0043936	1.36044e+07	0	Comet(5.22E-11)	100	Confident	01072022_Sf9_HILIC#32_DD_RepX_Deglyco	SQbitK_SQbRepX_DD_01072022_Sf9_HILIC#32.15649.15649.3:1:Gdelta~1702.57614277819
1	A0A2H1VKL4	A0A2H1VKL4_SPOFR SFRICE_011279 (Fragment) OS=Spodoptera frugiperda OX=7108 GN=SFRICE_011279 PE=3 SV=1	VHVSTNETLTVDNPIFVTATQQK	1702.58	TR	GV	34	0	SQBHexNAc (8)		2745.4	2744.39	3.1003	0.00851155	6.10109e+07	0	Comet(1.07E-16)	100	Confident	01072022_Sf9_HILIC#35_DD_RepX_Deglyco	SQbitK_SQbRepX_DD_01072022_Sf9_HILIC#35.17082.17082.4:1:Gdelta~1702.57607654655
1	A0A2H1VBV3	A0A2H1VBV3_SPOFR Adenosine deaminase OS=Spodoptera frugiperda OX=7108 GN=SFRICE_006874 PE=3 SV=1	MALGGNTTLNDKENIVNNCLMQHK	1702.58	LR	FN	35	1	SQBHexNAc (8)	Carbamidomethylation of C (19)	2918.39	2917.37	2.32091	0.00677331	1.40389e+07	0	Comet(3.17E-16)	100	Confident	01072022_Sf9_HILIC#36_DD_RepX_Deglyco	SQbitK_SQbRepX_DD_01072022_Sf9_HILIC#36.15343.15343.4:1:Gdelta~1702.57606421519
1	A0A2H1WE23	A0A2H1WE23_SPOFR SFRICE_038003 OS=Spodoptera frugiperda OX=7108 GN=SFRICE_038003 PE=3 SV=1	SVDITNGVKHPNSSVTYEGVEYK	1702.58	VR	VG	26	1	SQBHexNAc (12)		2726.32	2725.31	2.48476	0.00677423	2.80897e+07	0	Comet(7.96E-13)	100	Confident	01072022_Sf9_HILIC#36_DD_RepX_Deglyco	SQbitK_SQbRepX_DD_01072022_Sf9_HILIC#36.11885.11885.4:1:Gdelta~1702.57601770916
1	A0A2H1WLZ3	A0A2H1WLZ3_SPOFR SFRICE_012667 (Fragment) OS=Spodoptera frugiperda OX=7108 GN=SFRICE_012667 PE=4 SV=1	SEANHDNSNQTESIPLPELMGEVK	1702.58	LK	EL	225	0	SQBHexNAc (1)		2842.31	2841.3	2.32579	0.00661061	3.06654e+07	0	Comet(3.47E-11)	100	Confident	01072022_Sf9_HILIC#37_DD_RepX_Deglyco	SQbitK_SQbRepX_DD_01072022_Sf9_HILIC#37.22092.22092.4:1:Gdelta~1702.57601168523
1	A0A2H1W4W5	A0A2H1W4W5_SPOFR Translocon-associated protein subunit alpha OS=Spodoptera frugiperda OX=7108 GN=SFRICE_028002 PE=3 SV=1	YPMDYTYYIQNFTALPYNK	1702.58	FR	EV	116	0	Oxidation of M (3);SQBHexNAc (11)		2624.19	2623.18	1.15671	0.00303542	7.666e+06	0	Comet(1.02E-12)	100	Confident	01072022_Sf9_HILIC#32_DD_RepX_Deglyco	SQbitK_SQbRepX_DD_01072022_Sf9_HILIC#32.19144.19144.4:1:Gdelta~1702.57551343853
1	A0A2H1X1R7	A0A2H1X1R7_SPOFR SFRICE_004357 OS=Spodoptera frugiperda OX=7108 GN=SFRICE_004357 PE=3 SV=1	YFFINFTHINTQSYTPELNK	1702.58	AR	KL	40	0	SQBHexNAc (10)		2680.29	2679.29	-0.796127	-0.00213385	1.42574e+07	0	Comet(4.89E-14)	100	Confident	01072022_Sf9_HILIC#32_DD_RepX_Deglyco	SQbitK_SQbRepX_DD_01072022_Sf9_HILIC#32.19457.19457.3:1:Gdelta~1702.57544297536
1	A0A2H1VKQ6	A0A2H1VKQ6_SPOFR Carboxypeptidase OS=Spodoptera frugiperda OX=7108 GN=SFRICE_006299 PE=3 SV=1	KMIHVGDLPFHNGTEVEK	1702.58	VR	HL	336	1	SQBHexNAc (12)		2254.12	2253.11	0.431912	0.00097358	1.0773e+07	0	Comet(2.71E-14)	100	Confident	01072022_Sf9_HILIC#36_DD_RepX_Deglyco	SQbitK_SQbRepX_DD_01072022_Sf9_HILIC#36.11982.11982.3:1:Gdelta~1702.57541789436
1	A0A2H1VJS2,A0A2H1W793	A0A2H1VJS2_SPOFR SFRICE_024730 (Fragment) OS=Spodoptera frugiperda OX=7108 GN=SFRICE_024730 PE=3 SV=1,A0A2H1W793_SPOFR SFRICE_026546 OS=Spodoptera frugiperda OX=7108 GN=SFRICE_026546 PE=3 SV=1	DAECLPAGALNVSDCR	1702.58	VR;VR	FG;FG	44;327	0	SQBHexNAc (11)	Carbamidomethylation of C (4,15)	1950.86	1949.85	1.68005	0.00327752	1.7728e+07	0	Comet(8.61E-13)	100	Confident	01072022_Sf9_HILIC#37_DD_RepX_Deglyco	SQbitK_SQbRepX_DD_01072022_Sf9_HILIC#37.14013.14013.3:1:Gdelta~1702.5752158027
1	A0A2H1X3J9	A0A2H1X3J9_SPOFR SFRICE_035278 (Fragment) OS=Spodoptera frugiperda OX=7108 GN=SFRICE_035278 PE=4 SV=1	KVCTNHNETWTSDCEVYQQR	1702.58	RR	CL	112	1	SQBHexNAc (7)	Carbamidomethylation of C (3,14)	2758.19	2757.18	2.65219	0.00731521	2.86183e+07	0	Comet(8.25E-12)	100	Confident	01072022_Sf9_HILIC#39_DD_RepX_Deglyco	SQbitK_SQbRepX_DD_01072022_Sf9_HILIC#39.9495.9495.4:1:Gdelta~1702.57505211892
1	A0A2H1V4K9,A0A2H1VEC9	A0A2H1V4K9_SPOFR Mannosyl-oligosaccharide glucosidase (Fragment) OS=Spodoptera frugiperda OX=7108 GN=SFRICE_014361 PE=3 SV=1,A0A2H1VEC9_SPOFR Mannosyl-oligosaccharide glucosidase (Fragment) OS=Spodoptera frugiperda OX=7108 GN=SFRICE_028969 PE=3 SV=1	HDGVTFGEQLIVDKPHNITTSFIK	1702.58	LR;LR	TP;TP	77;12	0	SQBHexNAc (17)		2899.49	2898.48	1.88097	0.00545384	2.45174e+07	0	Comet(1.58E-14)	100	Confident	01072022_Sf9_HILIC#33_DD_RepX_Deglyco	SQbitK_SQbRepX_DD_01072022_Sf9_HILIC#33.15727.15727.4:1:Gdelta~1702.57501301606
1	A0A2H1WFC1	A0A2H1WFC1_SPOFR SFRICE009249.2 (Fragment) OS=Spodoptera frugiperda OX=7108 GN=SFRICE009249.2 PE=4 SV=1	WSSGGDAFLYSFEHVGNLSK	1702.57	QK	GW	451	0	SQBHexNAc (17)		2404.11	2403.1	-0.405071	-0.000973835	1.08087e+07	0	Comet(9.81E-18)	100	Confident	01072022_Sf9_HILIC#32_DD_RepX_Deglyco	SQbitK_SQbRepX_DD_01072022_Sf9_HILIC#32.19074.19074.3:1:Gdelta~1702.57467793633
1	A0A2H1VR35	A0A2H1VR35_SPOFR V-type proton ATPase subunit OS=Spodoptera frugiperda OX=7108 GN=SFRICE_022163 PE=3 SV=1	LNNETLIWMAHTWGNK	1702.57	PR	MG	65	0	SQBHexNAc (5)		2131.03	2130.02	-0.0277519	-5.91401e-05	8.92657e+06	0	Comet(3.55E-13)	100	Confident	01072022_Sf9_HILIC#33_DD_RepX_Deglyco	SQbitK_SQbRepX_DD_01072022_Sf9_HILIC#33.17105.17105.3:1:Gdelta~1702.57388234781
1	A0A2H1WDY9	A0A2H1WDY9_SPOFR SFRICE_018658 OS=Spodoptera frugiperda OX=7108 GN=SFRICE_018658 PE=4 SV=1	FDNSSDKNEILIDMR	1702.57	VK	NI	1692	1	SQBHexNAc (4)		1999.93	1998.92	-0.572178	-0.00114432	3.67195e+07	0	Comet(6.73E-14)	100	Confident	01072022_Sf9_HILIC#35_DD_RepX_Deglyco	SQbitK_SQbRepX_DD_01072022_Sf9_HILIC#35.12125.12125.3:1:Gdelta~1702.5738461278
1	A0A2H1VKT1,A0A2H1W793	A0A2H1VKT1_SPOFR SFRICE_023423 (Fragment) OS=Spodoptera frugiperda OX=7108 GN=SFRICE_023423 PE=3 SV=1,A0A2H1W793_SPOFR SFRICE_026546 OS=Spodoptera frugiperda OX=7108 GN=SFRICE_026546 PE=3 SV=1	MFHPNLFQTANVTSWLFDGIEDR	1702.57	LR;LR	VL;VL	165;165	0	SQBHexNAc (9)		2941.39	2940.38	0.94778	0.00278778	7.52844e+07	0	Comet(2.97E-21)	100	Confident	01072022_Sf9_HILIC#30_DD_RepX_Deglyco	SQbitK_SQbRepX_DD_01072022_Sf9_HILIC#30.23039.23039.3:1:Gdelta~1702.57378576797
1	A0A2H1WCI3	A0A2H1WCI3_SPOFR SFRICE_021027 OS=Spodoptera frugiperda OX=7108 GN=SFRICE_021027 PE=4 SV=1	AMGPLYNSTHIIIDAIADK	1702.57	MR	QA	69	0	SQBHexNAc (8)		2246.14	2245.13	0.931751	0.00209284	6.58739e+07	0	Comet(4.16E-11)	100	Confident	01072022_Sf9_HILIC#32_DD_RepX_Deglyco	SQbitK_SQbRepX_DD_01072022_Sf9_HILIC#32.19542.19542.3:1:Gdelta~1702.57364746334
1	A0A2H1VGH5	A0A2H1VGH5_SPOFR SFRICE_003104 OS=Spodoptera frugiperda OX=7108 GN=SFRICE_003104 PE=3 SV=1	VFVGDWAPEILQNKTESALNVTR	1702.57	TK	SH	619	1	SQBHexNAc (13)		2790.44	2789.42	4.6773	0.0130517	2.45845e+07	0	Comet(3.75E-13)	100	Confident	01072022_Sf9_HILIC#32_DD_RepX_Deglyco	SQbitK_SQbRepX_DD_01072022_Sf9_HILIC#32.19658.19658.4:1:Gdelta~1702.57364254124
1	A0A2H1X1R7	A0A2H1X1R7_SPOFR SFRICE_004357 OS=Spodoptera frugiperda OX=7108 GN=SFRICE_004357 PE=3 SV=1	YFFINFTHINTQSYTPELNKK	1702.57	AR	LV	40	1	SQBHexNAc (5)		2808.39	2807.38	1.85058	0.00519713	2.41508e+07	0	Comet(3.06E-19)	100	Confident	01072022_Sf9_HILIC#32_DD_RepX_Deglyco	SQbitK_SQbRepX_DD_01072022_Sf9_HILIC#32.17916.17916.4:1:Gdelta~1702.57342002912
1	A0A2H1VNG6,A0A5Q0TYZ4	A0A2H1VNG6_SPOFR UDP-glucuronosyltransferase OS=Spodoptera frugiperda OX=7108 GN=SFRICE_023290 PE=3 SV=1,A0A5Q0TYZ4_SPOFR UDP-glucuronosyltransferase OS=Spodoptera frugiperda OX=7108 PE=2 SV=1	EMSANMSLEMLNTPAVK	1702.57	IK;IK	EA;EA	31;97	0	Oxidation of M (10);SQBHexNAc (3)		2084.96	2083.95	0.340696	0.000710337	3.96013e+07	0	Comet(2.89E-15)	100	Confident	01072022_Sf9_HILIC#34_DD_RepX_Deglyco	SQbitK_SQbRepX_DD_01072022_Sf9_HILIC#34.13317.13317.3:1:Gdelta~1702.57327932155
1	A0A2H1VZF8	A0A2H1VZF8_SPOFR SFRICE_008955 (Fragment) OS=Spodoptera frugiperda OX=7108 GN=SFRICE_008955 PE=4 SV=1	FSTCSVGNISAVLDAVR	1702.57	SR	DG	176	0	SQBHexNAc (8)	Carbamidomethylation of C (4)	1998.98	1997.97	1.17048	0.00233976	8.30755e+06	0	Comet(5.3E-13)	100	Confident	01072022_Sf9_HILIC#33_DD_RepX_Deglyco	SQbitK_SQbRepX_DD_01072022_Sf9_HILIC#33.20005.20005.3:1:Gdelta~1702.57301661672
1	A0A2H1X3J9	A0A2H1X3J9_SPOFR SFRICE_035278 (Fragment) OS=Spodoptera frugiperda OX=7108 GN=SFRICE_035278 PE=4 SV=1	KVCTNHNETWTSDCEVYQQR	1702.57	RR	CL	112	1	SQBHexNAc (7)	Carbamidomethylation of C (3,14)	2758.2	2757.18	4.59912	0.0126852	1.4226e+07	0	Comet(2.74E-13)	100	Confident	01072022_Sf9_HILIC#39_DD_RepX_Deglyco	SQbitK_SQbRepX_DD_01072022_Sf9_HILIC#39.9442.9442.4:1:Gdelta~1702.57172412522
1	A0A2H1WNK9	A0A2H1WNK9_SPOFR SFRICE_040026 (Fragment) OS=Spodoptera frugiperda OX=7108 GN=SFRICE_040026 PE=4 SV=1	NLVNLQYLNISHNYIR	1702.57	FR	TL	144	0	SQBHexNAc (9)		2177.13	2176.13	-1.29027	-0.00280909	6.85397e+07	0	Comet(2.22E-13)	100	Confident	01072022_Sf9_HILIC#33_DD_RepX_Deglyco	SQbitK_SQbRepX_DD_01072022_Sf9_HILIC#33.17466.17466.4:1:Gdelta~1702.57166474486
1	A0A2H1VZW8	A0A2H1VZW8_SPOFR SFRICE_009962 OS=Spodoptera frugiperda OX=7108 GN=SFRICE_009962 PE=3 SV=1	CKSATQLNLTSESPSAVGVLTLSR	1702.57	YR	LQ	103	1	SQBHexNAc (8)	Carbamidomethylation of C (1)	2722.4	2721.39	2.10897	0.00574145	2.94601e+07	0	Comet(2.91E-17)	100	Confident	01072022_Sf9_HILIC#35_DD_RepX_Deglyco	SQbitK_SQbRepX_DD_01072022_Sf9_HILIC#35.17563.17563.4:1:Gdelta~1702.5714838319
1	A0A2H1VA99	A0A2H1VA99_SPOFR SFRICE_017015 (Fragment) OS=Spodoptera frugiperda OX=7108 GN=SFRICE_017015 PE=4 SV=1	SEVHNWTVEQTVEWLSQSVDLPQYK	1702.57	LR	TL	81	0	SQBHexNAc (1)		3205.54	3204.53	3.69024	0.0118292	1.62286e+07	0	Comet(1.3E-16)	100	Confident	01072022_Sf9_HILIC#33_DD_RepX_Deglyco	SQbitK_SQbRepX_DD_01072022_Sf9_HILIC#33.25484.25484.5:1:Gdelta~1702.57128090972
1	A0A2H1VQT4,L8B8V1	A0A2H1VQT4_SPOFR SFRICE_020608 (Fragment) OS=Spodoptera frugiperda OX=7108 GN=SFRICE_020608 PE=3 SV=1,L8B8V1_SPOFR Glucosidase II alpha-subunit OS=Spodoptera frugiperda OX=7108 PE=2 SV=1	YFTWDALKFPNPAEMVANLTSK	1702.57	KK;KK	GR;GR	215;407	1	SQBHexNAc (18)		2746.35	2745.34	2.05758	0.00565083	1.72127e+07	0	Comet(2.39E-24)	100	Confident	01072022_Sf9_HILIC#31_DD_RepX_Deglyco	SQbitK_SQbRepX_DD_01072022_Sf9_HILIC#31.23155.23155.3:1:Gdelta~1702.57099789612
1	A0A2H1WTQ7	A0A2H1WTQ7_SPOFR SFRICE_027561 OS=Spodoptera frugiperda OX=7108 GN=SFRICE_027561 PE=4 SV=1	GNATCGAGMCCDLQTCRPK	1702.57	LR	SA	451	0	Oxidation of M (9);SQBHexNAc (4)	Carbamidomethylation of C (5,10,11,16)	2375.96	2374.94	2.65547	0.00630927	9.39687e+06	0	Comet(1.1E-12)	100	Confident	01072022_Sf9_HILIC#39_DD_RepX_Deglyco	SQbitK_SQbRepX_DD_01072022_Sf9_HILIC#39.5932.5932.3:1:Gdelta~1702.57075787701
1	A0A2H1VZW8	A0A2H1VZW8_SPOFR SFRICE_009962 OS=Spodoptera frugiperda OX=7108 GN=SFRICE_009962 PE=3 SV=1	SATQLNLTSESPSAVGVLTLSR	1702.57	CK	LQ	105	0	SQBHexNAc (6)		2434.27	2433.26	0.804748	0.00195897	2.30024e+07	0	Comet(9.79E-13)	100	Confident	01072022_Sf9_HILIC#34_DD_RepX_Deglyco	SQbitK_SQbRepX_DD_01072022_Sf9_HILIC#34.16677.16677.3:1:Gdelta~1702.57069635456
1	A0A2H1VZG5	A0A2H1VZG5_SPOFR SFRICE_011780 OS=Spodoptera frugiperda OX=7108 GN=SFRICE_011780 PE=4 SV=1	VALGYGACHDLFVNATLLLDHK	1702.57	PK	EL	57	0	SQBHexNAc (14)	Carbamidomethylation of C (8)	2630.33	2629.32	-0.788425	-0.00207382	2.03887e+07	0	Comet(1.97E-12)	100	Confident	01072022_Sf9_HILIC#30_DD_RepX_Deglyco	SQbitK_SQbRepX_DD_01072022_Sf9_HILIC#30.18130.18130.4:1:Gdelta~1702.57043176232
1	A0A2H1WNK9	A0A2H1WNK9_SPOFR SFRICE_040026 (Fragment) OS=Spodoptera frugiperda OX=7108 GN=SFRICE_040026 PE=4 SV=1	NLVNLQYLNISHNYIR	1702.57	FR	TL	144	0	SQBHexNAc (9)		2177.13	2176.13	-1.40234	-0.00305309	1.66176e+08	0	Comet(1.86E-13)	100	Confident	01072022_Sf9_HILIC#33_DD_RepX_Deglyco	SQbitK_SQbRepX_DD_01072022_Sf9_HILIC#33.17527.17527.4:1:Gdelta~1702.5696441386
1	A0A2H1VQT4,L8B8V1	A0A2H1VQT4_SPOFR SFRICE_020608 (Fragment) OS=Spodoptera frugiperda OX=7108 GN=SFRICE_020608 PE=3 SV=1,L8B8V1_SPOFR Glucosidase II alpha-subunit OS=Spodoptera frugiperda OX=7108 PE=2 SV=1	YFTWDALKFPNPAEMVANLTSK	1702.57	KK;KK	GR;GR	215;407	1	SQBHexNAc (18)		2746.35	2745.34	1.87916	0.00516083	1.3476e+07	0	Comet(1.89E-22)	100	Confident	01072022_Sf9_HILIC#31_DD_RepX_Deglyco	SQbitK_SQbRepX_DD_01072022_Sf9_HILIC#31.23170.23170.4:1:Gdelta~1702.56949270847
1	A0A2H1WIY1	A0A2H1WIY1_SPOFR SFRICE_003274 OS=Spodoptera frugiperda OX=7108 GN=SFRICE_003274 PE=4 SV=1	STENGTLTDAVAHNAGSLTITAR	1702.57	LR	LY	373	0	SQBHexNAc (1)		2503.23	2502.22	1.28349	0.00321288	1.21039e+07	0	Comet(6.06E-17)	100	Confident	01072022_Sf9_HILIC#38_DD_RepX_Deglyco	SQbitK_SQbRepX_DD_01072022_Sf9_HILIC#38.17656.17656.3:1:Gdelta~1702.56848107682
1	A0A2H1WCI3	A0A2H1WCI3_SPOFR SFRICE_021027 OS=Spodoptera frugiperda OX=7108 GN=SFRICE_021027 PE=4 SV=1	AMGPLYNSTHIIIDAIADK	1702.57	MR	QA	69	0	SQBHexNAc (8)		2246.14	2245.13	1.58398	0.00355784	33134584	0	Comet(1.83E-11)	100	Confident	01072022_Sf9_HILIC#32_DD_RepX_Deglyco	SQbitK_SQbRepX_DD_01072022_Sf9_HILIC#32.19437.19437.3:1:Gdelta~1702.56792788334
1	A0A2H1WFC1	A0A2H1WFC1_SPOFR SFRICE009249.2 (Fragment) OS=Spodoptera frugiperda OX=7108 GN=SFRICE009249.2 PE=4 SV=1	FAHGSDKTDANNNTLFGFANNLLPR	1702.57	AK	SK	539	1	SQBHexNAc (8)		2937.42	2936.41	3.26802	0.00959952	4.9561e+07	0	Comet(7.0E-17)	100	Confident	01072022_Sf9_HILIC#34_DD_RepX_Deglyco	SQbitK_SQbRepX_DD_01072022_Sf9_HILIC#34.21020.21020.4:1:Gdelta~1702.56763788631
1	A0A2H1VZW8	A0A2H1VZW8_SPOFR SFRICE_009962 OS=Spodoptera frugiperda OX=7108 GN=SFRICE_009962 PE=3 SV=1	SATQLNLTSESPSAVGVLTLSR	1702.57	CK	LQ	105	0	SQBHexNAc (6)		2434.27	2433.26	2.91052	0.00708497	8.51185e+08	0	Comet(6.36E-14)	100	Confident	01072022_Sf9_HILIC#34_DD_RepX_Deglyco	SQbitK_SQbRepX_DD_01072022_Sf9_HILIC#34.18247.18247.4:1:Gdelta~1702.56690785288
1	A0A2H1WCH3	A0A2H1WCH3_SPOFR Nicastrin OS=Spodoptera frugiperda OX=7108 GN=SFRICE_003737 PE=3 SV=1	RLNGTHQTGCSSADNGAVGVVHMIK	1702.57	FR	DV	40	1	SQBHexNAc (8)	Carbamidomethylation of C (10)	2812.36	2811.34	4.94955	0.0139199	1.62393e+07	0	Comet(3.35E-12)	100	Doubtful	01072022_Sf9_HILIC#37_DD_RepX_Deglyco	SQbitK_SQbRepX_DD_01072022_Sf9_HILIC#37.11171.11171.4:1:Gdelta~1702.56682754848
1	A0A2H1VNG6,A0A5Q0TYZ4	A0A2H1VNG6_SPOFR UDP-glucuronosyltransferase OS=Spodoptera frugiperda OX=7108 GN=SFRICE_023290 PE=3 SV=1,A0A5Q0TYZ4_SPOFR UDP-glucuronosyltransferase OS=Spodoptera frugiperda OX=7108 PE=2 SV=1	EMSANMSLEMLNTPAVK	1702.57	IK;IK	EA;EA	31;97	0	Oxidation of M (10);SQBHexNAc (3)		2084.96	2083.95	4.55614	0.00949934	1.64769e+08	0	Comet(2.74E-12)	100	Confident	01072022_Sf9_HILIC#34_DD_RepX_Deglyco	SQbitK_SQbRepX_DD_01072022_Sf9_HILIC#34.14039.14039.3:1:Gdelta~1702.56668970326
1	A0A2H1WCH3	A0A2H1WCH3_SPOFR Nicastrin OS=Spodoptera frugiperda OX=7108 GN=SFRICE_003737 PE=3 SV=1	LNGTHQTGCSSADNGAVGVVHMIK	1702.56	RR	DV	41	0	Oxidation of M (22);SQBHexNAc (2)	Carbamidomethylation of C (9)	2672.25	2671.23	4.38518	0.0117183	1.15208e+07	0	Comet(3.84E-21)	100	Confident	01072022_Sf9_HILIC#37_DD_RepX_Deglyco	SQbitK_SQbRepX_DD_01072022_Sf9_HILIC#37.9174.9174.4:1:Gdelta~1702.56432334408
1	A0A2H1WIY1	A0A2H1WIY1_SPOFR SFRICE_003274 OS=Spodoptera frugiperda OX=7108 GN=SFRICE_003274 PE=4 SV=1	ALLAPHANVSATGPLVVHTRPAR	1702.56	GR	HT	1286	0	SQBHexNAc (8)		2551.41	2550.4	-1.10217	-0.00281208	2.83434e+07	0	Comet(7.01E-15)	100	Confident	01072022_Sf9_HILIC#33_DD_RepX_Deglyco	SQbitK_SQbRepX_DD_01072022_Sf9_HILIC#33.10850.10850.5:1:Gdelta~1702.56356785239
1	A0A2H1VE72	A0A2H1VE72_SPOFR SFRICE_026382 OS=Spodoptera frugiperda OX=7108 GN=SFRICE_026382 PE=3 SV=1	NTNATFSIEFTPISNVK	1702.56	KR	EV	48	0	SQBHexNAc (5)		2086.04	2085.03	1.19143	0.00248536	4.43776e+07	0	Comet(3.01E-13)	100	Confident	01072022_Sf9_HILIC#35_DD_RepX_Deglyco	SQbitK_SQbRepX_DD_01072022_Sf9_HILIC#35.18880.18880.3:1:Gdelta~1702.56104615425
1	A0A2H1VUB0	A0A2H1VUB0_SPOFR SFRICE_014171 OS=Spodoptera frugiperda OX=7108 GN=SFRICE_014171 PE=3 SV=1	FYLTNCTVSDDVLCLGK	1702.56	LK	RR	149	0	SQBHexNAc (4)	Carbamidomethylation of C (6,14)	2208.03	2207.01	2.48755	0.00549255	4.70035e+07	0	Comet(1.78E-12)	100	Confident	01072022_Sf9_HILIC#33_DD_RepX_Deglyco	SQbitK_SQbRepX_DD_01072022_Sf9_HILIC#33.17593.17593.3:1:Gdelta~1702.56052298038
1	A0A2H1WWE3	A0A2H1WWE3_SPOFR SFRICE_032002 (Fragment) OS=Spodoptera frugiperda OX=7108 GN=SFRICE_032002 PE=4 SV=1	YGWSPTLSNFEFMSLLQNLTAIK	1702.56	PR	IR	13	0	SQBHexNAc (8)		2863.42	2862.41	0.0552589	0.00015823	1.28328e+07	0	Comet(3.45E-16)	100	Confident	01072022_Sf9_HILIC#28_DD_RepX_Deglyco	SQbitK_SQbRepX_DD_01072022_Sf9_HILIC#28.24176.24176.3:1:Gdelta~1702.55961200881
1	A0A2H1VUX6	A0A2H1VUX6_SPOFR SFRICE_003846 (Fragment) OS=Spodoptera frugiperda OX=7108 GN=SFRICE_003846 PE=3 SV=1	ANGTEFAIHYGSGSLSGFLSR	1702.56	YR	DD	31	0	SQBHexNAc (2)		2374.13	2373.12	0.383337	0.000910092	2.62753e+07	0	Comet(3.84E-14)	100	Confident	01072022_Sf9_HILIC#34_DD_RepX_Deglyco	SQbitK_SQbRepX_DD_01072022_Sf9_HILIC#34.18330.18330.3:1:Gdelta~1702.55658731486
1	A0A2H1WIY1	A0A2H1WIY1_SPOFR SFRICE_003274 OS=Spodoptera frugiperda OX=7108 GN=SFRICE_003274 PE=4 SV=1	ALLAPHANVSATGPLVVHTRPAR	1701.58	GR	HT	1286	0	SQBHexNAc (8)		2551.41	2550.4	-0.958598	-0.00244578	1.661e+07	0	Comet(4.92E-14)	100	Confident	01072022_Sf9_HILIC#34_DD_RepX_Deglyco	SQbitK_SQbRepX_DD_01072022_Sf9_HILIC#34.11423.11423.5:1:Gdelta~1701.57999258069
1	A0A2H1VZW8	A0A2H1VZW8_SPOFR SFRICE_009962 OS=Spodoptera frugiperda OX=7108 GN=SFRICE_009962 PE=3 SV=1	TNDDSETNNTMTLVYNK	1701.58	WK	NA	40	0	Oxidation of M (11);SQBHexNAc (1)		2178.94	2177.93	1.01388	0.00220918	1.39028e+07	0	Comet(1.28E-12)	100	Confident	01072022_Sf9_HILIC#39_DD_RepX_Deglyco	SQbitK_SQbRepX_DD_01072022_Sf9_HILIC#39.8192.8192.3:1:Gdelta~1701.57976138632
1	A0A2H1WIY1	A0A2H1WIY1_SPOFR SFRICE_003274 OS=Spodoptera frugiperda OX=7108 GN=SFRICE_003274 PE=4 SV=1	STENGTLTDAVAHNAGSLTITAR	1701.57	LR	LY	373	0	SQBHexNAc (1)		2503.23	2502.22	2.25904	0.00565488	1.35287e+07	0	Comet(1.14E-16)	100	Confident	01072022_Sf9_HILIC#38_DD_RepX_Deglyco	SQbitK_SQbRepX_DD_01072022_Sf9_HILIC#38.17633.17633.4:1:Gdelta~1701.57101315992
1	A0A2H1VNG6,A0A5Q0TYZ4	A0A2H1VNG6_SPOFR UDP-glucuronosyltransferase OS=Spodoptera frugiperda OX=7108 GN=SFRICE_023290 PE=3 SV=1,A0A5Q0TYZ4_SPOFR UDP-glucuronosyltransferase OS=Spodoptera frugiperda OX=7108 PE=2 SV=1	EMSANMSLEMLNTPAVK	1700.67	IK;IK	EA;EA	31;97	0	Oxidation of M (10);SQBHexNAc (3)		2084.96	2083.95	0.692263	0.00144334	1.05775e+08	0	Comet(1.89E-14)	100	Confident	01072022_Sf9_HILIC#34_DD_RepX_Deglyco	SQbitK_SQbRepX_DD_01072022_Sf9_HILIC#34.14034.14034.3:1:Gdelta~1700.66837527366
1	A0A2H1WD18	A0A2H1WD18_SPOFR SFRICE_002537 OS=Spodoptera frugiperda OX=7108 GN=SFRICE_002537 PE=4 SV=1	YFPTNSSFCPSSR	1700.57	CK	GT	695	0	SQBHexNAc (4)	Carbamidomethylation of C (9)	1752.75	1751.75	-0.533892	-0.000935782	8.82628e+08	0	Comet(2.06E-11)	100	Confident	01072022_Sf9_HILIC#37_DD_RepX_Deglyco	SQbitK_SQbRepX_DD_01072022_Sf9_HILIC#37.11936.11936.3:1:Gdelta~1700.57361047288
1	A0A2H1WD18	A0A2H1WD18_SPOFR SFRICE_002537 OS=Spodoptera frugiperda OX=7108 GN=SFRICE_002537 PE=4 SV=1	YFPTNSSFCPSSR	1700.57	CK	GT	695	0	SQBHexNAc (4)	Carbamidomethylation of C (9)	1752.75	1751.75	-1.02113	-0.00178978	7.67017e+08	0	Comet(3.39E-12)	100	Confident	01072022_Sf9_HILIC#37_DD_RepX_Deglyco	SQbitK_SQbRepX_DD_01072022_Sf9_HILIC#37.11867.11867.3:1:Gdelta~1700.57006623943
1	A0A2H1VZW8	A0A2H1VZW8_SPOFR SFRICE_009962 OS=Spodoptera frugiperda OX=7108 GN=SFRICE_009962 PE=3 SV=1	SATQLNLTSESPSAVGVLTLSR	1700.56	CK	LQ	105	0	SQBHexNAc (6)		2434.26	2433.26	-1.32402	-0.00322303	2.58638e+09	0	Comet(3.2E-17)	100	Confident	01072022_Sf9_HILIC#34_DD_RepX_Deglyco	SQbitK_SQbRepX_DD_01072022_Sf9_HILIC#34.18298.18298.3:1:Gdelta~1700.55553266623
1	A0A2H1WIY1	A0A2H1WIY1_SPOFR SFRICE_003274 OS=Spodoptera frugiperda OX=7108 GN=SFRICE_003274 PE=4 SV=1	ALLAPHANVSATGPLVVHTRPAR	1700.52	GR	HT	1286	0	SQBHexNAc (8)		2551.41	2550.4	-0.599738	-0.00153018	3.42809e+07	0	Comet(3.28E-12)	100	Confident	01072022_Sf9_HILIC#34_DD_RepX_Deglyco	SQbitK_SQbRepX_DD_01072022_Sf9_HILIC#34.11394.11394.5:1:Gdelta~1700.52480691645
1	A0A2H1W6I0	A0A2H1W6I0_SPOFR GPI ethanolamine phosphate transferase 3 OS=Spodoptera frugiperda OX=7108 GN=SFRICE_007352 PE=3 SV=1	KTLSDVTECVPIDNFGCDGHENSTVK	1688.59	SR	GY	33	1	SQBHexNAc (24)	Carbamidomethylation of C (9,17)	3125.41	3124.4	2.28969	0.00715619	1.08061e+07	0	Comet(3.09E-13)	100	Confident	01072022_Sf9_HILIC#36_DD_RepX_Deglyco	SQbitK_SQbRepX_DD_01072022_Sf9_HILIC#36.14963.14963.4:1:Gdelta~1688.5851245625
1	A0A2H1W6I0	A0A2H1W6I0_SPOFR GPI ethanolamine phosphate transferase 3 OS=Spodoptera frugiperda OX=7108 GN=SFRICE_007352 PE=3 SV=1	TLSDVTECVPIDNFGCDGHENSTVK	1686.59	RK	GY	34	0	SQBHexNAc (21)	Carbamidomethylation of C (8,16)	2997.31	2996.3	0.837821	0.00251121	1.24195e+07	0	Comet(6.82E-15)	100	Confident	01072022_Sf9_HILIC#36_DD_RepX_Deglyco	SQbitK_SQbRepX_DD_01072022_Sf9_HILIC#36.16437.16437.3:1:Gdelta~1686.58672238566
1	A0A2H1V8B5	A0A2H1V8B5_SPOFR SFRICE_001800 OS=Spodoptera frugiperda OX=7108 GN=SFRICE_001800 PE=4 SV=1	LNKTNVVHYICAK	1684.59	AK	TS	19	1	SQBHexNAc (2)	Carbamidomethylation of C (11)	1762.91	1761.91	-0.959496	-0.00169151	1.70009e+08	0	Comet(7.01E-13)	100	Confident	01072022_Sf9_HILIC#30_DD_RepX_Deglyco	SQbitK_SQbRepX_DD_01072022_Sf9_HILIC#30.7999.7999.5:1:Gdelta~1684.59419477765
1	A0A2H1V4K9,A0A2H1VEC9	A0A2H1V4K9_SPOFR Mannosyl-oligosaccharide glucosidase (Fragment) OS=Spodoptera frugiperda OX=7108 GN=SFRICE_014361 PE=3 SV=1,A0A2H1VEC9_SPOFR Mannosyl-oligosaccharide glucosidase (Fragment) OS=Spodoptera frugiperda OX=7108 GN=SFRICE_028969 PE=3 SV=1	HDGVTFGEQLIVDKPHNITTSFIK	1661.55	LR;LR	TP;TP	77;12	0	SQBHexNAc (17,19)		3102.57	3101.56	2.19925	0.00682332	3.07895e+08	0	Comet(1.11E-19)	100	Confident	01072022_Sf9_HILIC#34_DD_RepX_Deglyco	SQbitK_SQbRepX_DD_01072022_Sf9_HILIC#34.16812.16812.5:1:Gdelta~1661.54790148408
1	A0A2H1VZW8	A0A2H1VZW8_SPOFR SFRICE_009962 OS=Spodoptera frugiperda OX=7108 GN=SFRICE_009962 PE=3 SV=1	SATQLNLTSESPSAVGVLTLSR	1622.59	CK	LQ	105	0	SQBHexNAc (6)		2434.26	2433.26	-1.02332	-0.00249103	5.13594e+07	0	Comet(1.16E-15)	100	Confident	01072022_Sf9_HILIC#31_DD_RepX_Deglyco	SQbitK_SQbRepX_DD_01072022_Sf9_HILIC#31.16142.16142.3:1:Gdelta~1622.59449112302
1	A0A2H1VZW8	A0A2H1VZW8_SPOFR SFRICE_009962 OS=Spodoptera frugiperda OX=7108 GN=SFRICE_009962 PE=3 SV=1	SATQLNLTSESPSAVGVLTLSR	1622.58	CK	LQ	105	0	SQBHexNAc (6)		2434.26	2433.26	-0.922671	-0.00224603	1.79806e+08	0	Comet(4.11E-12)	100	Confident	01072022_Sf9_HILIC#32_DD_RepX_Deglyco	SQbitK_SQbRepX_DD_01072022_Sf9_HILIC#32.16777.16777.3:1:Gdelta~1622.58167259522
1	A0A2H1VZW8	A0A2H1VZW8_SPOFR SFRICE_009962 OS=Spodoptera frugiperda OX=7108 GN=SFRICE_009962 PE=3 SV=1	SATQLNLTSESPSAVGVLTLSR	1622.58	CK	LQ	105	0	SQBHexNAc (6)		2434.26	2433.26	-1.02332	-0.00249103	2.46316e+08	0	Comet(4.08E-13)	100	Confident	01072022_Sf9_HILIC#32_DD_RepX_Deglyco	SQbitK_SQbRepX_DD_01072022_Sf9_HILIC#32.16760.16760.3:1:Gdelta~1622.57647131237
1	A0A2H1VZW8	A0A2H1VZW8_SPOFR SFRICE_009962 OS=Spodoptera frugiperda OX=7108 GN=SFRICE_009962 PE=3 SV=1	SATQLNLTSESPSAVGVLTLSR	1620.51	CK	LQ	105	0	SQBHexNAc (6)		2434.26	2433.26	-2.12632	-0.00517603	1.10342e+08	0	Comet(3.55E-16)	100	Confident	01072022_Sf9_HILIC#32_DD_RepX_Deglyco	SQbitK_SQbRepX_DD_01072022_Sf9_HILIC#32.16751.16751.4:1:Gdelta~1620.50766978329
1	A0A2H1VZW8	A0A2H1VZW8_SPOFR SFRICE_009962 OS=Spodoptera frugiperda OX=7108 GN=SFRICE_009962 PE=3 SV=1	SATQLNLTSESPSAVGVLTLSR	1620.51	CK	LQ	105	0	SQBHexNAc (6)		2434.26	2433.26	-0.922671	-0.00224603	5.19565e+07	0	Comet(4.86E-14)	100	Confident	01072022_Sf9_HILIC#32_DD_RepX_Deglyco	SQbitK_SQbRepX_DD_01072022_Sf9_HILIC#32.16753.16753.3:1:Gdelta~1620.5052041612
1	A0A2H1WCH3	A0A2H1WCH3_SPOFR Nicastrin OS=Spodoptera frugiperda OX=7108 GN=SFRICE_003737 PE=3 SV=1	LYTGNITASAHLVDEMLYCFLR	1610.59	GK	SQ	506	0	SQBHexNAc (9)	Carbamidomethylation of C (19)	2790.36	2789.34	3.76049	0.0104931	1.8276e+07	0	Comet(3.16E-12)	100	Confident	01072022_Sf9_HILIC#27_DD_RepX_Deglyco	SQbitK_SQbRepX_DD_01072022_Sf9_HILIC#27.24415.24415.4:1:Gdelta~1610.58854215625
1	A0A2H1VSR1	A0A2H1VSR1_SPOFR SFRICE_019353 (Fragment) OS=Spodoptera frugiperda OX=7108 GN=SFRICE_019353 PE=3 SV=1	VTVASDFANKTYPLFITAR	1610.59	AR	QQ	69	1	SQBHexNAc (9)		2317.2	2316.2	-1.20633	-0.00279532	1.7537e+07	0	Comet(5.81E-15)	100	Confident	01072022_Sf9_HILIC#30_DD_RepX_Deglyco	SQbitK_SQbRepX_DD_01072022_Sf9_HILIC#30.16366.16366.4:1:Gdelta~1610.58826360719
1	A0A2H1WEE3	A0A2H1WEE3_SPOFR Alpha-glucosidase (Fragment) OS=Spodoptera frugiperda OX=7108 GN=SFRICE_026018 PE=4 SV=1	IPPNNWVSTLNESAWTWSDQR	1609.6	NR	KA	233	0	SQBHexNAc (8)		2704.26	2703.26	-1.37597	-0.00372098	4.45521e+07	0	Comet(1.35E-14)	100	Confident	01072022_Sf9_HILIC#31_DD_RepX_Deglyco	SQbitK_SQbRepX_DD_01072022_Sf9_HILIC#31.19791.19791.4:1:Gdelta~1609.59770719012
1	A0A2H1VW43	A0A2H1VW43_SPOFR Protein tweety homolog (Fragment) OS=Spodoptera frugiperda OX=7108 GN=SFRICE_031283 PE=3 SV=1	MLHALPHINVTLHR	1609.6	SR	VN	17	0	SQBHexNAc (9)		1855	1853.99	-2.0583	-0.00381815	4.16379e+07	0	Comet(3.39E-11)	100	Confident	01072022_Sf9_HILIC#31_DD_RepX_Deglyco	SQbitK_SQbRepX_DD_01072022_Sf9_HILIC#31.11953.11953.5:1:Gdelta~1609.59749460427
1	A0A2H1WD18	A0A2H1WD18_SPOFR SFRICE_002537 OS=Spodoptera frugiperda OX=7108 GN=SFRICE_002537 PE=4 SV=1	GGHAAYGQAVNYHMVNK	1609.6	VK	SQ	750	0	SQBHexNAc (11)		2019.93	2018.93	-0.845131	-0.00170711	2.58933e+07	0	Comet(1.86E-16)	100	Confident	01072022_Sf9_HILIC#36_DD_RepX_Deglyco	SQbitK_SQbRepX_DD_01072022_Sf9_HILIC#36.7501.7501.4:1:Gdelta~1609.59560393202
1	A0A2H1WP45	A0A2H1WP45_SPOFR SFRICE_024302 (Fragment) OS=Spodoptera frugiperda OX=7108 GN=SFRICE_024302 PE=3 SV=1	ACTELDVEVHIGDSLCNVTSLSR	1609.59	DR	HQ	1234	0	SQBHexNAc (17)	Carbamidomethylation of C (2,16)	2778.3	2777.28	3.07436	0.00854147	1.07546e+07	0	Comet(7.18E-12)	100	Confident	01072022_Sf9_HILIC#32_DD_RepX_Deglyco	SQbitK_SQbRepX_DD_01072022_Sf9_HILIC#32.16977.16977.4:1:Gdelta~1609.59413129578
1	A0A2H1WD18	A0A2H1WD18_SPOFR SFRICE_002537 OS=Spodoptera frugiperda OX=7108 GN=SFRICE_002537 PE=4 SV=1	GGHAAYGQAVNYHMVNK	1609.59	VK	SQ	750	0	Oxidation of M (14);SQBHexNAc (11)		2035.93	2034.92	-1.15904	-0.00235973	1.64157e+07	0	Comet(8.52E-14)	100	Confident	01072022_Sf9_HILIC#35_DD_RepX_Deglyco	SQbitK_SQbRepX_DD_01072022_Sf9_HILIC#35.5169.5169.5:1:Gdelta~1609.59377852938
1	A0A2H1VW43	A0A2H1VW43_SPOFR Protein tweety homolog (Fragment) OS=Spodoptera frugiperda OX=7108 GN=SFRICE_031283 PE=3 SV=1	MLHALPHINVTLHR	1609.59	SR	VN	17	0	SQBHexNAc (9)		1855	1853.99	-2.18994	-0.00406235	2.42108e+07	0	Comet(5.51E-13)	100	Confident	01072022_Sf9_HILIC#31_DD_RepX_Deglyco	SQbitK_SQbRepX_DD_01072022_Sf9_HILIC#31.11889.11889.5:1:Gdelta~1609.59343874089
1	A0A2H1WD18	A0A2H1WD18_SPOFR SFRICE_002537 OS=Spodoptera frugiperda OX=7108 GN=SFRICE_002537 PE=4 SV=1	GGHAAYGQAVNYHMVNKSQAK	1609.59	VK	VG	750	1	SQBHexNAc (16)		2434.15	2433.15	-0.912766	-0.00222182	1.89601e+07	0	Comet(3.05E-13)	100	Confident	01072022_Sf9_HILIC#37_DD_RepX_Deglyco	SQbitK_SQbRepX_DD_01072022_Sf9_HILIC#37.6874.6874.5:1:Gdelta~1609.59321088387
1	A0A2H1VKL4	A0A2H1VKL4_SPOFR SFRICE_011279 (Fragment) OS=Spodoptera frugiperda OX=7108 GN=SFRICE_011279 PE=3 SV=1	VTDFYVDVNKEISLNVTPSSPK	1609.59	RR	YF	119	1	SQBHexNAc (9)		2655.34	2654.33	0.524372	0.00139238	5.41435e+07	0	Comet(9.34E-19)	100	Confident	01072022_Sf9_HILIC#32_DD_RepX_Deglyco	SQbitK_SQbRepX_DD_01072022_Sf9_HILIC#32.16386.16386.4:1:Gdelta~1609.59301582812
1	A0A2H1WG31	A0A2H1WG31_SPOFR SFRICE_031325 (Fragment) OS=Spodoptera frugiperda OX=7108 GN=SFRICE_031325 PE=4 SV=1	EPITAVNITGLNWLQHGDLLNMNVK	1609.59	VR	YT	203	0	SQBHexNAc (9)		2993.55	2992.53	1.96039	0.00586851	8.45874e+07	0	Comet(3.98E-13)	100	Confident	01072022_Sf9_HILIC#29_DD_RepX_Deglyco	SQbitK_SQbRepX_DD_01072022_Sf9_HILIC#29.22398.22398.4:1:Gdelta~1609.59290444955
1	A0A2H1WD18	A0A2H1WD18_SPOFR SFRICE_002537 OS=Spodoptera frugiperda OX=7108 GN=SFRICE_002537 PE=4 SV=1	GGHAAYGQAVNYHMVNK	1609.59	VK	SQ	750	0	SQBHexNAc (11)		2019.93	2018.93	-1.5105	-0.00305111	2.37556e+07	0	Comet(1.0E-13)	100	Confident	01072022_Sf9_HILIC#35_DD_RepX_Deglyco	SQbitK_SQbRepX_DD_01072022_Sf9_HILIC#35.6837.6837.5:1:Gdelta~1609.59247019436
1	A0A2H1WEZ3	A0A2H1WEZ3_SPOFR SFRICE_014856 OS=Spodoptera frugiperda OX=7108 GN=SFRICE_014856 PE=4 SV=1	VRWNTSEWGCDSVLTAAER	1609.59	PR	LW	88	1	SQBHexNAc (4)	Carbamidomethylation of C (10)	2440.12	2439.11	-0.032622	-7.96016e-05	1.16372e+07	0	Comet(1.09E-12)	100	Confident	01072022_Sf9_HILIC#32_DD_RepX_Deglyco	SQbitK_SQbRepX_DD_01072022_Sf9_HILIC#32.14420.14420.4:1:Gdelta~1609.59222638758
1	A0A2H1WD18	A0A2H1WD18_SPOFR SFRICE_002537 OS=Spodoptera frugiperda OX=7108 GN=SFRICE_002537 PE=4 SV=1	GGHAAYGQAVNYHMVNK	1609.59	VK	SQ	750	0	Oxidation of M (14);SQBHexNAc (11)		2035.93	2034.92	-1.15904	-0.00235973	1.7593e+08	0	Comet(2.07E-11)	100	Confident	01072022_Sf9_HILIC#35_DD_RepX_Deglyco	SQbitK_SQbRepX_DD_01072022_Sf9_HILIC#35.5195.5195.4:1:Gdelta~1609.59180511139
1	A0A2H1WEE3	A0A2H1WEE3_SPOFR Alpha-glucosidase (Fragment) OS=Spodoptera frugiperda OX=7108 GN=SFRICE_026018 PE=4 SV=1	MSENKTEGYDNYFVWK	1609.59	FR	EG	206	1	SQBHexNAc (2)		2213.97	2212.96	-0.679832	-0.00150513	5.57526e+07	0	Comet(1.95E-11)	100	Confident	01072022_Sf9_HILIC#32_DD_RepX_Deglyco	SQbitK_SQbRepX_DD_01072022_Sf9_HILIC#32.13357.13357.4:1:Gdelta~1609.59129744549
1	A0A2H1WD75	A0A2H1WD75_SPOFR Sortilin-related receptor (Fragment) OS=Spodoptera frugiperda OX=7108 GN=SFRICE_009644 PE=3 SV=1	IDLSENTTIYPVVNER	1609.59	AR	NI	763	0	SQBHexNAc (4)		2066.03	2065.02	0.23753	0.000490744	7.13521e+07	0	Comet(3.14E-11)	100	Confident	01072022_Sf9_HILIC#32_DD_RepX_Deglyco	SQbitK_SQbRepX_DD_01072022_Sf9_HILIC#32.13257.13257.4:1:Gdelta~1609.59112088043
1	A0A2H1WNK9	A0A2H1WNK9_SPOFR SFRICE_040026 (Fragment) OS=Spodoptera frugiperda OX=7108 GN=SFRICE_040026 PE=4 SV=1	CGDDGIDDRNNASDAK	1609.59	IK	AR	846	1	SQBHexNAc (11)	Carbamidomethylation of C (1)	1925.78	1924.77	-0.945284	-0.00182041	1.27412e+07	0	Comet(3.25E-11)	100	Confident	01072022_Sf9_HILIC#38_DD_RepX_Deglyco	SQbitK_SQbRepX_DD_01072022_Sf9_HILIC#38.3287.3287.3:1:Gdelta~1609.59109284091
1	A0A2H1WD18	A0A2H1WD18_SPOFR SFRICE_002537 OS=Spodoptera frugiperda OX=7108 GN=SFRICE_002537 PE=4 SV=1	GGHAAYGQAVNYHMVNKSQAK	1609.59	VK	VG	750	1	SQBHexNAc (16)		2434.16	2433.15	-0.612046	-0.00148982	1.20084e+07	0	Comet(3.69E-12)	100	Confident	01072022_Sf9_HILIC#36_DD_RepX_Deglyco	SQbitK_SQbRepX_DD_01072022_Sf9_HILIC#36.6414.6414.4:1:Gdelta~1609.5910058844
1	A0A2H1WD18	A0A2H1WD18_SPOFR SFRICE_002537 OS=Spodoptera frugiperda OX=7108 GN=SFRICE_002537 PE=4 SV=1	GGHAAYGQAVNYHMVNKSQAK	1609.59	VK	VG	750	1	Oxidation of M (14);SQBHexNAc (16)		2450.15	2449.14	0.271642	0.000665564	1.46749e+07	0	Comet(1.33E-13)	100	Confident	01072022_Sf9_HILIC#37_DD_RepX_Deglyco	SQbitK_SQbRepX_DD_01072022_Sf9_HILIC#37.5106.5106.5:1:Gdelta~1609.59075853028
1	A0A2H1WD18	A0A2H1WD18_SPOFR SFRICE_002537 OS=Spodoptera frugiperda OX=7108 GN=SFRICE_002537 PE=4 SV=1	GGHAAYGQAVNYHMVNK	1609.59	VK	SQ	750	0	SQBHexNAc (11)		2019.93	2018.93	-1.02632	-0.00207311	3.06033e+08	0	Comet(5.45E-13)	100	Confident	01072022_Sf9_HILIC#35_DD_RepX_Deglyco	SQbitK_SQbRepX_DD_01072022_Sf9_HILIC#35.6897.6897.5:1:Gdelta~1609.59065025408
1	A0A2H1WD18	A0A2H1WD18_SPOFR SFRICE_002537 OS=Spodoptera frugiperda OX=7108 GN=SFRICE_002537 PE=4 SV=1	GGHAAYGQAVNYHMVNKSQAK	1609.59	VK	VG	750	1	SQBHexNAc (16)		2434.16	2433.15	0.189874	0.000462183	1.2962e+08	0	Comet(7.9E-17)	100	Confident	01072022_Sf9_HILIC#36_DD_RepX_Deglyco	SQbitK_SQbRepX_DD_01072022_Sf9_HILIC#36.6482.6482.4:1:Gdelta~1609.59027409805
1	A0A2H1WJS1,A0A5Q0TZ08	A0A2H1WJS1_SPOFR SFRICE_035274 OS=Spodoptera frugiperda OX=7108 GN=SFRICE_035274 PE=4 SV=1,A0A5Q0TZ08_SPOFR Carboxylesterase 6-like protein OS=Spodoptera frugiperda OX=7108 PE=2 SV=1	LSPNHTVLGDAPINILR	1609.59	PK;PK	SG;SG	287;288	0	SQBHexNAc (4)		2033.1	2032.1	-3.1156	-0.00633433	2.5518e+08	0	Comet(1.5E-11)	100	Confident	01072022_Sf9_HILIC#30_DD_RepX_Deglyco	SQbitK_SQbRepX_DD_01072022_Sf9_HILIC#30.15216.15216.4:1:Gdelta~1609.59005381422
1	A0A2H1WD18	A0A2H1WD18_SPOFR SFRICE_002537 OS=Spodoptera frugiperda OX=7108 GN=SFRICE_002537 PE=4 SV=1	GGHAAYGQAVNYHMVNKSQAK	1609.59	VK	VG	750	1	SQBHexNAc (16)		2434.16	2433.15	-0.211086	-0.000513817	1.30926e+07	0	Comet(2.33E-13)	100	Confident	01072022_Sf9_HILIC#37_DD_RepX_Deglyco	SQbitK_SQbRepX_DD_01072022_Sf9_HILIC#37.6907.6907.4:1:Gdelta~1609.58977935755
1	A0A2H1VSR1	A0A2H1VSR1_SPOFR SFRICE_019353 (Fragment) OS=Spodoptera frugiperda OX=7108 GN=SFRICE_019353 PE=3 SV=1	VTVASDFANKTYPLFITAR	1609.59	AR	QQ	69	1	SQBHexNAc (9)		2317.2	2316.2	-1.73283	-0.00401532	1.21569e+08	0	Comet(2.72E-16)	100	Confident	01072022_Sf9_HILIC#30_DD_RepX_Deglyco	SQbitK_SQbRepX_DD_01072022_Sf9_HILIC#30.16415.16415.4:1:Gdelta~1609.5897103252
1	A0A2H1WD18	A0A2H1WD18_SPOFR SFRICE_002537 OS=Spodoptera frugiperda OX=7108 GN=SFRICE_002537 PE=4 SV=1	GGHAAYGQAVNYHMVNKSQAK	1609.59	VK	VG	750	1	Oxidation of M (14);SQBHexNAc (16)		2450.15	2449.14	0.869156	0.00212956	4.30277e+07	0	Comet(2.26E-12)	100	Confident	01072022_Sf9_HILIC#36_DD_RepX_Deglyco	SQbitK_SQbRepX_DD_01072022_Sf9_HILIC#36.4782.4782.5:1:Gdelta~1609.58901254505
1	A0A5Q0TZ08	A0A5Q0TZ08_SPOFR Carboxylesterase 6-like protein OS=Spodoptera frugiperda OX=7108 PE=2 SV=1	AFAYNLSNNTWSAITK	1609.59	VR	DA	465	0	SQBHexNAc (5)		2003.97	2002.96	-0.706326	-0.00141546	5.87989e+07	0	Comet(9.76E-12)	100	Confident	01072022_Sf9_HILIC#31_DD_RepX_Deglyco	SQbitK_SQbRepX_DD_01072022_Sf9_HILIC#31.15031.15031.3:1:Gdelta~1609.5885909996
1	A0A2H1WD18	A0A2H1WD18_SPOFR SFRICE_002537 OS=Spodoptera frugiperda OX=7108 GN=SFRICE_002537 PE=4 SV=1	GGHAAYGQAVNYHMVNKSQAK	1609.59	VK	VG	750	1	SQBHexNAc (16)		2434.16	2433.15	0.391176	0.000952183	5.15219e+07	0	Comet(2.34E-19)	100	Confident	01072022_Sf9_HILIC#37_DD_RepX_Deglyco	SQbitK_SQbRepX_DD_01072022_Sf9_HILIC#37.6936.6936.5:1:Gdelta~1609.58816847967
1	A0A2H1WD18	A0A2H1WD18_SPOFR SFRICE_002537 OS=Spodoptera frugiperda OX=7108 GN=SFRICE_002537 PE=4 SV=1	GGHAAYGQAVNYHMVNKSQAK	1609.59	VK	VG	750	1	SQBHexNAc (16)		2434.16	2433.15	1.1931	0.00290418	1.74074e+07	0	Comet(1.16E-19)	100	Confident	01072022_Sf9_HILIC#36_DD_RepX_Deglyco	SQbitK_SQbRepX_DD_01072022_Sf9_HILIC#36.6408.6408.5:1:Gdelta~1609.58781888671
1	A0A2H1WEE3	A0A2H1WEE3_SPOFR Alpha-glucosidase (Fragment) OS=Spodoptera frugiperda OX=7108 GN=SFRICE_026018 PE=4 SV=1	MSENKTEGYDNYFVWK	1609.59	FR	EG	206	1	SQBHexNAc (4)		2213.97	2212.96	-1.34199	-0.00297113	7.85972e+07	0	Comet(8.88E-13)	100	Confident	01072022_Sf9_HILIC#32_DD_RepX_Deglyco	SQbitK_SQbRepX_DD_01072022_Sf9_HILIC#32.13414.13414.4:1:Gdelta~1609.58781286767
1	A0A2H1WD18	A0A2H1WD18_SPOFR SFRICE_002537 OS=Spodoptera frugiperda OX=7108 GN=SFRICE_002537 PE=4 SV=1	GGHAAYGQAVNYHMVNK	1609.59	VK	SQ	750	0	SQBHexNAc (11)		2019.94	2018.93	0.940571	0.00189989	2.19551e+09	0	Comet(1.4E-13)	100	Confident	01072022_Sf9_HILIC#35_DD_RepX_Deglyco	SQbitK_SQbRepX_DD_01072022_Sf9_HILIC#35.6872.6872.4:1:Gdelta~1609.58674957241
1	A0A2H1WEE3	A0A2H1WEE3_SPOFR Alpha-glucosidase (Fragment) OS=Spodoptera frugiperda OX=7108 GN=SFRICE_026018 PE=4 SV=1	IPPNNWVSTLNESAWTWSDQR	1609.59	NR	KA	233	0	SQBHexNAc (8)		2704.27	2703.26	1.5128	0.00409102	1.43603e+07	0	Comet(4.88E-13)	100	Confident	01072022_Sf9_HILIC#30_DD_RepX_Deglyco	SQbitK_SQbRepX_DD_01072022_Sf9_HILIC#30.20031.20031.4:1:Gdelta~1609.58588370896
1	A0A2H1VSR1	A0A2H1VSR1_SPOFR SFRICE_019353 (Fragment) OS=Spodoptera frugiperda OX=7108 GN=SFRICE_019353 PE=3 SV=1	VTVASDFANKTYPLFITAR	1609.58	AR	QQ	69	1	SQBHexNAc (9)		2317.21	2316.2	1.42787	0.00330868	3.31094e+07	0	Comet(4.68E-16)	100	Confident	01072022_Sf9_HILIC#29_DD_RepX_Deglyco	SQbitK_SQbRepX_DD_01072022_Sf9_HILIC#29.17035.17035.4:1:Gdelta~1609.5837188521
1	A0A2H1WE23	A0A2H1WE23_SPOFR SFRICE_038003 OS=Spodoptera frugiperda OX=7108 GN=SFRICE_038003 PE=3 SV=1	SVDITNGVKHPNSSVTYEGVEYK	1609.58	VR	VG	26	1	SQBHexNAc (16)		2726.32	2725.31	2.75325	0.00750623	3.3497e+08	0	Comet(4.25E-15)	100	Confident	01072022_Sf9_HILIC#35_DD_RepX_Deglyco	SQbitK_SQbRepX_DD_01072022_Sf9_HILIC#35.10876.10876.4:1:Gdelta~1609.58370714563
1	A0A2H1WF51	A0A2H1WF51_SPOFR Protein-tyrosine-phosphatase OS=Spodoptera frugiperda OX=7108 GN=SFRICE_007268 PE=4 SV=1	CSVDFLNLTWSAPLKPNAEIK	1609.58	AK	GY	449	0	SQBHexNAc (9)	Carbamidomethylation of C (1)	2606.32	2605.31	0.61066	0.00159157	1.92388e+07	0	Comet(3.49E-11)	100	Confident	01072022_Sf9_HILIC#30_DD_RepX_Deglyco	SQbitK_SQbRepX_DD_01072022_Sf9_HILIC#30.19547.19547.4:1:Gdelta~1609.57927411539
1	A0A2H1WF51	A0A2H1WF51_SPOFR Protein-tyrosine-phosphatase OS=Spodoptera frugiperda OX=7108 GN=SFRICE_007268 PE=4 SV=1	CSVDFLNLTWSAPLKPNAEIK	1609.58	AK	GY	449	0	SQBHexNAc (9)	Carbamidomethylation of C (1)	2606.32	2605.31	-0.045438	-0.000118426	7.72781e+07	0	Comet(3.05E-13)	100	Confident	01072022_Sf9_HILIC#30_DD_RepX_Deglyco	SQbitK_SQbRepX_DD_01072022_Sf9_HILIC#30.19596.19596.4:1:Gdelta~1609.57824161983
1	A0A2H1VKL4	A0A2H1VKL4_SPOFR SFRICE_011279 (Fragment) OS=Spodoptera frugiperda OX=7108 GN=SFRICE_011279 PE=3 SV=1	VHVSTNETLTVDNPIFVTATQQK	1609.58	TR	GV	34	0	SQBHexNAc (8)		2745.4	2744.39	2.65592	0.00729155	1.04011e+07	0	Comet(4.29E-11)	100	Confident	01072022_Sf9_HILIC#33_DD_RepX_Deglyco	SQbitK_SQbRepX_DD_01072022_Sf9_HILIC#33.15499.15499.3:1:Gdelta~1609.5777090979
1	A0A2H1VKL4	A0A2H1VKL4_SPOFR SFRICE_011279 (Fragment) OS=Spodoptera frugiperda OX=7108 GN=SFRICE_011279 PE=3 SV=1	VHVSTNETLTVDNPIFVTATQQK	1609.58	TR	GV	34	0	SQBHexNAc (8)		2745.4	2744.39	2.38857	0.00655755	4.59751e+08	0	Comet(7.72E-16)	100	Confident	01072022_Sf9_HILIC#33_DD_RepX_Deglyco	SQbitK_SQbRepX_DD_01072022_Sf9_HILIC#33.15306.15306.3:1:Gdelta~1609.57726109726
1	A0A2H1WD18	A0A2H1WD18_SPOFR SFRICE_002537 OS=Spodoptera frugiperda OX=7108 GN=SFRICE_002537 PE=4 SV=1	GGHAAYGQAVNYHMVNK	1608.59	VK	SQ	750	0	SQBHexNAc (11)		2019.93	2018.93	-1.3293	-0.00268511	2.09437e+07	0	Comet(2.28E-14)	100	Confident	01072022_Sf9_HILIC#34_DD_RepX_Deglyco	SQbitK_SQbRepX_DD_01072022_Sf9_HILIC#34.7012.7012.4:1:Gdelta~1608.58961097358
1	A0A2H1WD18	A0A2H1WD18_SPOFR SFRICE_002537 OS=Spodoptera frugiperda OX=7108 GN=SFRICE_002537 PE=4 SV=1	GGHAAYGQAVNYHMVNK	1608.59	VK	SQ	750	0	Oxidation of M (14);SQBHexNAc (11)		2035.93	2034.92	-0.679654	-0.00138373	2.21658e+07	0	Comet(1.94E-11)	100	Confident	01072022_Sf9_HILIC#35_DD_RepX_Deglyco	SQbitK_SQbRepX_DD_01072022_Sf9_HILIC#35.5250.5250.4:1:Gdelta~1608.58726476596
1	A0A2H1WEE3	A0A2H1WEE3_SPOFR Alpha-glucosidase (Fragment) OS=Spodoptera frugiperda OX=7108 GN=SFRICE_026018 PE=4 SV=1	DDASIQHGHYVVAGVPARNSSTNTLLAVAR	1608.58	MR	WK	470	1	SQBHexNAc (21)		3322.68	3321.67	1.69612	0.00563565	1.26414e+08	0	Comet(3.47E-17)	100	Confident	01072022_Sf9_HILIC#33_DD_RepX_Deglyco	SQbitK_SQbRepX_DD_01072022_Sf9_HILIC#33.12455.12455.5:1:Gdelta~1608.58013708328
1	A0A2H1W425,A0A5Q0TYY5	A0A2H1W425_SPOFR SFRICE_017241 OS=Spodoptera frugiperda OX=7108 GN=SFRICE_017241 PE=4 SV=1,A0A5Q0TYY5_SPOFR Cytokine receptor OS=Spodoptera frugiperda OX=7108 PE=2 SV=1	VLVDDSPSNVTDFSCISK	1608.58	TR;TR	NL;NL	76;127	0	SQBHexNAc (8)	Carbamidomethylation of C (15)	2186.02	2185.01	2.98111	0.00651676	1.30667e+07	0	Comet(3.35E-11)	100	Confident	01072022_Sf9_HILIC#32_DD_RepX_Deglyco	SQbitK_SQbRepX_DD_01072022_Sf9_HILIC#32.12738.12738.3:1:Gdelta~1608.57937754182
1	A0A2H1VZW8	A0A2H1VZW8_SPOFR SFRICE_009962 OS=Spodoptera frugiperda OX=7108 GN=SFRICE_009962 PE=3 SV=1	SATQLNLTSESPSAVGVLTLSR	1607.59	CK	LQ	105	0	SQBHexNAc (6)		2434.27	2433.26	1.88557	0.00458997	2.61184e+07	0	Comet(3.66E-11)	100	Confident	01072022_Sf9_HILIC#31_DD_RepX_Deglyco	SQbitK_SQbRepX_DD_01072022_Sf9_HILIC#31.16072.16072.3:1:Gdelta~1607.59147730782
1	A0A2H1VZW8	A0A2H1VZW8_SPOFR SFRICE_009962 OS=Spodoptera frugiperda OX=7108 GN=SFRICE_009962 PE=3 SV=1	SATQLNLTSESPSAVGVLTLSR	1604.54	CK	LQ	105	0	SQBHexNAc (6)		2434.27	2433.26	-0.321258	-0.000782028	3.19592e+07	0	Comet(7.07E-14)	100	Confident	01072022_Sf9_HILIC#32_DD_RepX_Deglyco	SQbitK_SQbRepX_DD_01072022_Sf9_HILIC#32.16694.16694.3:1:Gdelta~1604.5443293765
1	A0A2H1VZW8	A0A2H1VZW8_SPOFR SFRICE_009962 OS=Spodoptera frugiperda OX=7108 GN=SFRICE_009962 PE=3 SV=1	SATQLNLTSESPSAVGVLTLSR	1585.55	CK	LQ	105	0	SQBHexNAc (6)		2434.27	2433.26	-0.220612	-0.000537028	1.49289e+07	0	Comet(6.62E-16)	100	Confident	01072022_Sf9_HILIC#33_DD_RepX_Deglyco	SQbitK_SQbRepX_DD_01072022_Sf9_HILIC#33.17101.17101.3:1:Gdelta~1585.54963284965
1	A0A2H1W4W5	A0A2H1W4W5_SPOFR Translocon-associated protein subunit alpha OS=Spodoptera frugiperda OX=7108 GN=SFRICE_028002 PE=3 SV=1	YPMDYTYYIQNFTALPYNK	1585.52	FR	EV	116	0	SQBHexNAc (11)		2608.19	2607.19	-2.0029	-0.00522396	8921098	0	Comet(5.74E-15)	100	Confident	01072022_Sf9_HILIC#30_DD_RepX_Deglyco	SQbitK_SQbRepX_DD_01072022_Sf9_HILIC#30.19932.19932.3:1:Gdelta~1585.5196441575
1	A0A2H1VZW8	A0A2H1VZW8_SPOFR SFRICE_009962 OS=Spodoptera frugiperda OX=7108 GN=SFRICE_009962 PE=3 SV=1	SATQLNLTSESPSAVGVLTLSR	1584.56	CK	LQ	105	0	SQBHexNAc (6)		2434.27	2433.26	-0.621965	-0.00151403	1.10215e+08	0	Comet(3.47E-14)	100	Confident	01072022_Sf9_HILIC#33_DD_RepX_Deglyco	SQbitK_SQbRepX_DD_01072022_Sf9_HILIC#33.17229.17229.3:1:Gdelta~1584.56339434322
1	A0A2H1WF51	A0A2H1WF51_SPOFR Protein-tyrosine-phosphatase OS=Spodoptera frugiperda OX=7108 GN=SFRICE_007268 PE=4 SV=1	ENVTNHANITLECVFEAYNPGEVK	1581.56	IR	WW	142	0	SQBHexNAc (2,8)	Carbamidomethylation of C (13)	3154.45	3153.44	-0.514162	-0.0016219	1.23048e+07	0	Comet(6.26E-18)	100	Confident	01072022_Sf9_HILIC#35_DD_RepX_Deglyco	SQbitK_SQbRepX_DD_01072022_Sf9_HILIC#35.20120.20120.4:1:Gdelta~1581.56108135459
1	A0A2H1VZW8	A0A2H1VZW8_SPOFR SFRICE_009962 OS=Spodoptera frugiperda OX=7108 GN=SFRICE_009962 PE=3 SV=1	SATQLNLTSESPSAVGVLTLSR	1581.56	CK	LQ	105	0	SQBHexNAc (6)		2434.27	2433.26	-0.421494	-0.00102603	8.86897e+07	0	Comet(5.05E-12)	100	Confident	01072022_Sf9_HILIC#32_DD_RepX_Deglyco	SQbitK_SQbRepX_DD_01072022_Sf9_HILIC#32.16678.16678.3:1:Gdelta~1581.55625864324
1	A0A2H1WD18	A0A2H1WD18_SPOFR SFRICE_002537 OS=Spodoptera frugiperda OX=7108 GN=SFRICE_002537 PE=4 SV=1	IEHNTPNGDISFGPVFNATFLK	1581.52	PK	DV	158	0	SQBHexNAc (17)		2621.29	2620.28	-0.957859	-0.00251083	3.1269e+07	0	Comet(9.64E-14)	100	Confident	01072022_Sf9_HILIC#30_DD_RepX_Deglyco	SQbitK_SQbRepX_DD_01072022_Sf9_HILIC#30.19634.19634.4:1:Gdelta~1581.51526326479
1	A0A2H1VZW8	A0A2H1VZW8_SPOFR SFRICE_009962 OS=Spodoptera frugiperda OX=7108 GN=SFRICE_009962 PE=3 SV=1	SATQLNLTSESPSAVGVLTLSR	1578.49	CK	LQ	105	0	SQBHexNAc (6)		2434.26	2433.26	-1.32402	-0.00322303	3.57056e+08	0	Comet(9.81E-13)	100	Confident	01072022_Sf9_HILIC#32_DD_RepX_Deglyco	SQbitK_SQbRepX_DD_01072022_Sf9_HILIC#32.16724.16724.3:1:Gdelta~1578.48858773756
1	A0A2H1VZW8	A0A2H1VZW8_SPOFR SFRICE_009962 OS=Spodoptera frugiperda OX=7108 GN=SFRICE_009962 PE=3 SV=1	SATQLNLTSESPSAVGVLTLSR	1568.5	CK	LQ	105	0	SQBHexNAc (6)		2434.28	2433.26	3.99133	0.00971597	4.04521e+07	0	Comet(2.7E-15)	100	Confident	01072022_Sf9_HILIC#32_DD_RepX_Deglyco	SQbitK_SQbRepX_DD_01072022_Sf9_HILIC#32.16766.16766.3:1:Gdelta~1568.50379747879
1	A0A2H1VZW8	A0A2H1VZW8_SPOFR SFRICE_009962 OS=Spodoptera frugiperda OX=7108 GN=SFRICE_009962 PE=3 SV=1	SATQLNLTSESPSAVGVLTLSR	1565.57	CK	LQ	105	0	SQBHexNAc (6)		2434.27	2433.26	0.782154	0.00190397	2.95782e+07	0	Comet(9.55E-14)	100	Confident	01072022_Sf9_HILIC#32_DD_RepX_Deglyco	SQbitK_SQbRepX_DD_01072022_Sf9_HILIC#32.16649.16649.3:1:Gdelta~1565.56569039648
1	A0A2H1V761	A0A2H1V761_SPOFR SFRICE_023375 OS=Spodoptera frugiperda OX=7108 GN=SFRICE_023375 PE=3 SV=1	APANLTEIDVHDISYDIWR	1565.56	GK	KI	65	0	SQBHexNAc (6)		2431.18	2430.17	1.68571	0.00409825	1.44773e+07	0	Comet(8.62E-14)	100	Confident	01072022_Sf9_HILIC#29_DD_RepX_Deglyco	SQbitK_SQbRepX_DD_01072022_Sf9_HILIC#29.18945.18945.3:1:Gdelta~1565.56396965526
1	A0A2H1VBI6	A0A2H1VBI6_SPOFR SFRICE_011799 (Fragment) OS=Spodoptera frugiperda OX=7108 GN=SFRICE_011799 PE=4 SV=1	QLYNITGFPTLLYYEK	1565.55	IR	GQ	216	0	SQBHexNAc (4)		2166.09	2165.09	-3.01031	-0.00652064	1.86132e+07	0	Comet(1.23E-12)	100	Confident	01072022_Sf9_HILIC#28_DD_RepX_Deglyco	SQbitK_SQbRepX_DD_01072022_Sf9_HILIC#28.21022.21022.3:1:Gdelta~1565.54862578746
1	A0A2H1VBI6	A0A2H1VBI6_SPOFR SFRICE_011799 (Fragment) OS=Spodoptera frugiperda OX=7108 GN=SFRICE_011799 PE=4 SV=1	QLYNITGFPTLLYYEK	1565.54	IR	GQ	216	0	SQBHexNAc (4)		2166.1	2165.09	-1.88294	-0.00407864	6.55141e+07	0	Comet(2.53E-11)	100	Confident	01072022_Sf9_HILIC#28_DD_RepX_Deglyco	SQbitK_SQbRepX_DD_01072022_Sf9_HILIC#28.21072.21072.3:1:Gdelta~1565.54317923283
1	A0A2H1VZW8	A0A2H1VZW8_SPOFR SFRICE_009962 OS=Spodoptera frugiperda OX=7108 GN=SFRICE_009962 PE=3 SV=1	SATQLNLTSESPSAVGVLTLSR	1562.5	CK	LQ	105	0	SQBHexNAc (6)		2434.26	2433.26	-1.82561	-0.00444403	7.15854e+07	0	Comet(2.64E-13)	100	Confident	01072022_Sf9_HILIC#32_DD_RepX_Deglyco	SQbitK_SQbRepX_DD_01072022_Sf9_HILIC#32.16761.16761.3:1:Gdelta~1562.50027417524
1	A0A2H1WIY1	A0A2H1WIY1_SPOFR SFRICE_003274 OS=Spodoptera frugiperda OX=7108 GN=SFRICE_003274 PE=4 SV=1	STENGTLTDAVAHNAGSLTITAR	1543.53	LR	LY	373	0	SQBHexNAc (1)		2503.23	2502.22	2.06409	0.00516688	1.02204e+08	0	Comet(1.91E-13)	100	Confident	01072022_Sf9_HILIC#37_DD_RepX_Deglyco	SQbitK_SQbRepX_DD_01072022_Sf9_HILIC#37.16164.16164.4:1:Gdelta~1543.53419979813
1	A0A2H1VNH9	A0A2H1VNH9_SPOFR Mannosyltransferase OS=Spodoptera frugiperda OX=7108 GN=SFRICE_003969 PE=3 SV=1	YSKNESLALEQLQDYTHLLVEAK	1542.57	WR	SK	402	1	SQBHexNAc (4)		2895.45	2894.45	-3.20294	-0.00927401	1.72863e+07	0	Comet(3.37E-14)	100	Confident	01072022_Sf9_HILIC#31_DD_RepX_Deglyco	SQbitK_SQbRepX_DD_01072022_Sf9_HILIC#31.19342.19342.4:1:Gdelta~1542.56803290625
1	A0A2H1WD30	A0A2H1WD30_SPOFR SFRICE015252.2 (Fragment) OS=Spodoptera frugiperda OX=7108 GN=SFRICE015252.2 PE=3 SV=1	EINETAWHALFFDMGAASTK	1542.56	RK	AA	206	0	SQBHexNAc (5)		2442.13	2441.12	1.21	0.00295497	6.3527e+06	0	Comet(2.98E-12)	100	Confident	01072022_Sf9_HILIC#30_DD_RepX_Deglyco	SQbitK_SQbRepX_DD_01072022_Sf9_HILIC#30.19627.19627.3:1:Gdelta~1542.55589346631
1	A0A2H1WNK9	A0A2H1WNK9_SPOFR SFRICE_040026 (Fragment) OS=Spodoptera frugiperda OX=7108 GN=SFRICE_040026 PE=4 SV=1	NLVNLQYLNISHNYIR	1542.53	FR	TL	144	0	SQBHexNAc (9)		2177.13	2176.13	-0.7299	-0.00158909	1.0542e+07	0	Comet(6.87E-15)	100	Confident	01072022_Sf9_HILIC#32_DD_RepX_Deglyco	SQbitK_SQbRepX_DD_01072022_Sf9_HILIC#32.17100.17100.3:1:Gdelta~1542.52753563975
1	A0A2H1WD18	A0A2H1WD18_SPOFR SFRICE_002537 OS=Spodoptera frugiperda OX=7108 GN=SFRICE_002537 PE=4 SV=1	IEHNTPNGDISFGPVFNATFLKDVLELQNK	1541.55	PK	IM	158	1	SQBHexNAc (17)		3560.78	3559.78	-1.7136	-0.00610177	2.13149e+07	0	Comet(3.37E-14)	100	Confident	01072022_Sf9_HILIC#32_DD_RepX_Deglyco	SQbitK_SQbRepX_DD_01072022_Sf9_HILIC#32.24750.24750.4:1:Gdelta~1541.54881590625
1	A0A2H1X1R7	A0A2H1X1R7_SPOFR SFRICE_004357 OS=Spodoptera frugiperda OX=7108 GN=SFRICE_004357 PE=3 SV=1	YFFINFTHINTQSYTPELNK	1541.54	AR	KL	40	0	SQBHexNAc (5)		2680.28	2679.29	-2.98245	-0.00799385	1.1078e+07	0	Comet(1.05E-13)	100	Confident	01072022_Sf9_HILIC#30_DD_RepX_Deglyco	SQbitK_SQbRepX_DD_01072022_Sf9_HILIC#30.18706.18706.3:1:Gdelta~1541.5421277278
1	A0A2H1WNK9	A0A2H1WNK9_SPOFR SFRICE_040026 (Fragment) OS=Spodoptera frugiperda OX=7108 GN=SFRICE_040026 PE=4 SV=1	LHYLNFSHNSIR	1541.54	SR	GI	319	0	SQBHexNAc (5)		1703.85	1702.84	-1.48374	-0.00252808	2.93994e+07	0	Comet(8.15E-12)	100	Confident	01072022_Sf9_HILIC#35_DD_RepX_Deglyco	SQbitK_SQbRepX_DD_01072022_Sf9_HILIC#35.10513.10513.4:1:Gdelta~1541.54088875343
1	A0A2H1WDY9	A0A2H1WDY9_SPOFR SFRICE_018658 OS=Spodoptera frugiperda OX=7108 GN=SFRICE_018658 PE=4 SV=1	LNLSTLTHLDNLTLR	1541.54	TK	NN	1505	0	SQBHexNAc (2)		1927.05	1926.04	0.0688459	0.00013267	1.9369e+07	0	Comet(1.24E-11)	100	Confident	01072022_Sf9_HILIC#30_DD_RepX_Deglyco	SQbitK_SQbRepX_DD_01072022_Sf9_HILIC#30.18610.18610.3:1:Gdelta~1541.53871083851
1	A0A2H1WDY9	A0A2H1WDY9_SPOFR SFRICE_018658 OS=Spodoptera frugiperda OX=7108 GN=SFRICE_018658 PE=4 SV=1	VIELDNNTNILLK	1541.54	FK	KI	1754	0	SQBHexNAc (8)		1701.93	1700.92	1.34648	0.00229161	1.60605e+07	0	Comet(4.61E-11)	100	Confident	01072022_Sf9_HILIC#31_DD_RepX_Deglyco	SQbitK_SQbRepX_DD_01072022_Sf9_HILIC#31.13651.13651.3:1:Gdelta~1541.53684508203
1	A0A2H1WAL2	A0A2H1WAL2_SPOFR SFRICE_008314 OS=Spodoptera frugiperda OX=7108 GN=SFRICE_008314 PE=4 SV=1	KVSPNASGSASIANLAK	1541.54	NR	DA	584	1	SQBHexNAc (5)		1817.96	1816.95	-1.3834	-0.00251497	2.35625e+07	0	Comet(8.77E-13)	100	Confident	01072022_Sf9_HILIC#36_DD_RepX_Deglyco	SQbitK_SQbRepX_DD_01072022_Sf9_HILIC#36.8824.8824.3:1:Gdelta~1541.53538692656
1	A0A2H1WNK9	A0A2H1WNK9_SPOFR SFRICE_040026 (Fragment) OS=Spodoptera frugiperda OX=7108 GN=SFRICE_040026 PE=4 SV=1	NNNISGTLNENTFK	1541.53	LK	GI	349	0	SQBHexNAc (3)		1768.83	1767.83	-0.804997	-0.00142391	6.82644e+07	0	Comet(3.79E-13)	100	Confident	01072022_Sf9_HILIC#37_DD_RepX_Deglyco	SQbitK_SQbRepX_DD_01072022_Sf9_HILIC#37.11782.11782.3:1:Gdelta~1541.53226725
1	A0A2H1WF51	A0A2H1WF51_SPOFR Protein-tyrosine-phosphatase OS=Spodoptera frugiperda OX=7108 GN=SFRICE_007268 PE=4 SV=1	CSVDFLNLTWSAPLKPNAEIK	1541.53	AK	GY	449	0	SQBHexNAc (9)	Carbamidomethylation of C (1)	2606.32	2605.31	0.797898	0.00207957	6.61468e+06	0	Comet(4.03E-15)	100	Confident	01072022_Sf9_HILIC#31_DD_RepX_Deglyco	SQbitK_SQbRepX_DD_01072022_Sf9_HILIC#31.19520.19520.3:1:Gdelta~1541.52961254648
1	A0A2H1W7S4	A0A2H1W7S4_SPOFR SFRICE_002914 (Fragment) OS=Spodoptera frugiperda OX=7108 GN=SFRICE_002914 PE=4 SV=1	AADEAEEGVRNITQVTNVLNER	1541.53	KK	VV	2218	1	SQBHexNAc (11)		2631.28	2630.28	-0.442607	-0.00116463	1.29248e+07	0	Comet(2.83E-12)	100	Confident	01072022_Sf9_HILIC#35_DD_RepX_Deglyco	SQbitK_SQbRepX_DD_01072022_Sf9_HILIC#35.16531.16531.3:1:Gdelta~1541.52916129687
1	A0A2H1WV48	A0A2H1WV48_SPOFR SFRICE_030342 (Fragment) OS=Spodoptera frugiperda OX=7108 GN=SFRICE_030342 PE=4 SV=1	EGIQYPNQVNLTLHLGK	1541.53	MK	AY	74	0	SQBHexNAc (12)		2127.11	2126.1	1.21779	0.00259036	1.6581e+07	0	Comet(1.88E-12)	100	Confident	01072022_Sf9_HILIC#35_DD_RepX_Deglyco	SQbitK_SQbRepX_DD_01072022_Sf9_HILIC#35.16737.16737.3:1:Gdelta~1541.52867289062
1	A0A2H1VW43	A0A2H1VW43_SPOFR Protein tweety homolog (Fragment) OS=Spodoptera frugiperda OX=7108 GN=SFRICE_031283 PE=3 SV=1	MLHALPHINVTLHR	1541.53	SR	VN	17	0	SQBHexNAc (9)		1855	1853.99	-2.519	-0.00467275	9.49758e+06	0	Comet(1.83E-12)	100	Confident	01072022_Sf9_HILIC#32_DD_RepX_Deglyco	SQbitK_SQbRepX_DD_01072022_Sf9_HILIC#32.11919.11919.4:1:Gdelta~1541.52757481328
1	A0A2H1VKL4	A0A2H1VKL4_SPOFR SFRICE_011279 (Fragment) OS=Spodoptera frugiperda OX=7108 GN=SFRICE_011279 PE=3 SV=1	VHVSTNETLTVDNPIFVTATQQK	1541.53	TR	GV	34	0	SQBHexNAc (8)		2745.4	2744.39	3.63356	0.00997555	8.96128e+06	0	Comet(7.39E-12)	100	Confident	01072022_Sf9_HILIC#34_DD_RepX_Deglyco	SQbitK_SQbRepX_DD_01072022_Sf9_HILIC#34.16393.16393.3:1:Gdelta~1541.52742879835
1	A0A2H1VUX6	A0A2H1VUX6_SPOFR SFRICE_003846 (Fragment) OS=Spodoptera frugiperda OX=7108 GN=SFRICE_003846 PE=3 SV=1	ANGTEFAIHYGSGSLSGFLSR	1541.52	YR	DD	31	0	SQBHexNAc (2)		2374.13	2373.12	-0.336084	-0.000797908	2.29189e+07	0	Comet(2.28E-14)	100	Confident	01072022_Sf9_HILIC#33_DD_RepX_Deglyco	SQbitK_SQbRepX_DD_01072022_Sf9_HILIC#33.17161.17161.3:1:Gdelta~1541.52169287481
1	A0A2H1VG74	A0A2H1VG74_SPOFR SFRICE_027297 OS=Spodoptera frugiperda OX=7108 GN=SFRICE_027297 PE=3 SV=1	VPAINMFANGTVLDMYCYVSER	1541.51	PR	EF	175	0	SQBHexNAc (9)	Carbamidomethylation of C (17)	2753.27	2752.25	4.37419	0.0120433	1.40653e+07	0	Comet(2.92E-13)	100	Doubtful	01072022_Sf9_HILIC#30_DD_RepX_Deglyco	SQbitK_SQbRepX_DD_01072022_Sf9_HILIC#30.22562.22562.3:1:Gdelta~1541.51207140625
1	A0A2H1VD08	A0A2H1VD08_SPOFR SFRICE_013227 (Fragment) OS=Spodoptera frugiperda OX=7108 GN=SFRICE_013227 PE=4 SV=1	SGFLANHSTACGGYLAATDAVQHLYSHAR	1541.51	QR	YG	489	0	SQBHexNAc (8)	Carbamidomethylation of C (11)	3278.54	3277.52	3.44923	0.0113084	1.50611e+07	0	Comet(1.64E-11)	100	Confident	01072022_Sf9_HILIC#33_DD_RepX_Deglyco	SQbitK_SQbRepX_DD_01072022_Sf9_HILIC#33.16176.16176.5:1:Gdelta~1541.51103769665
1	A0A2H1V3B9	A0A2H1V3B9_SPOFR SFRICE_025360 OS=Spodoptera frugiperda OX=7108 GN=SFRICE_025360 PE=4 SV=1	DFGTPFNESIQFQDAR	1541.51	AK	LV	72	0	SQBHexNAc (7)		2074.93	2073.93	-0.440604	-0.000914224	2.2212e+07	0	Comet(3.2E-11)	100	Confident	01072022_Sf9_HILIC#33_DD_RepX_Deglyco	SQbitK_SQbRepX_DD_01072022_Sf9_HILIC#33.15629.15629.3:1:Gdelta~1541.50895196875
1	A0A2H1WAL2	A0A2H1WAL2_SPOFR SFRICE_008314 OS=Spodoptera frugiperda OX=7108 GN=SFRICE_008314 PE=4 SV=1	IVNSSIDFVGPNAFHGLPNLYAVNLSNDK	1540.56	VK	LK	146	0	SQBHexNAc (4)		3318.65	3317.66	-4.79672	-0.0159187	1.26441e+07	0	Comet(6.73E-16)	100	Confident	01072022_Sf9_HILIC#31_DD_RepX_Deglyco	SQbitK_SQbRepX_DD_01072022_Sf9_HILIC#31.20527.20527.4:1:Gdelta~1540.55713185
1	A0A2H1WGL4	A0A2H1WGL4_SPOFR Integrin beta OS=Spodoptera frugiperda OX=7108 GN=SFRICE_000565 PE=3 SV=1	VISGPFCECDNFTCDMNK	1540.55	LK	GL	581	0	SQBHexNAc (3)	Carbamidomethylation of C (7,9,14)	2396.95	2395.94	-0.481148	-0.00115329	6.41355e+07	0	Comet(1.24E-16)	100	Confident	01072022_Sf9_HILIC#35_DD_RepX_Deglyco	SQbitK_SQbRepX_DD_01072022_Sf9_HILIC#35.14567.14567.3:1:Gdelta~1540.55474671671
1	A0A2H1WGL4	A0A2H1WGL4_SPOFR Integrin beta OS=Spodoptera frugiperda OX=7108 GN=SFRICE_000565 PE=3 SV=1	VISGPFCECDNFTCDMNK	1540.55	LK	GL	581	0	SQBHexNAc (3)	Carbamidomethylation of C (7,9,14)	2396.95	2395.94	0.94483	0.00226471	1.74732e+07	0	Comet(1.63E-22)	100	Confident	01072022_Sf9_HILIC#34_DD_RepX_Deglyco	SQbitK_SQbRepX_DD_01072022_Sf9_HILIC#34.14078.14078.3:1:Gdelta~1540.5469813254
1	A0A2H1VG74	A0A2H1VG74_SPOFR SFRICE_027297 OS=Spodoptera frugiperda OX=7108 GN=SFRICE_027297 PE=3 SV=1	DYVPINKTSEILNLELTFQPLSLFK	1540.55	MR	WQ	372	1	SQBHexNAc (8)		3125.66	3124.66	-0.88456	-0.00276484	1.03363e+07	0	Comet(3.12E-14)	100	Confident	01072022_Sf9_HILIC#28_DD_RepX_Deglyco	SQbitK_SQbRepX_DD_01072022_Sf9_HILIC#28.23753.23753.3:1:Gdelta~1540.54694261545
1	A0A2H1WNK9	A0A2H1WNK9_SPOFR SFRICE_040026 (Fragment) OS=Spodoptera frugiperda OX=7108 GN=SFRICE_040026 PE=4 SV=1	NLVNLQYLNISHNYIR	1540.54	FR	TL	144	0	SQBHexNAc (9)		2177.13	2176.13	-1.40234	-0.00305309	1.80959e+07	0	Comet(6.91E-14)	100	Confident	01072022_Sf9_HILIC#34_DD_RepX_Deglyco	SQbitK_SQbRepX_DD_01072022_Sf9_HILIC#34.18720.18720.3:1:Gdelta~1540.5419087305
1	A0A2H1WPI9	A0A2H1WPI9_SPOFR SFRICE_019022 OS=Spodoptera frugiperda OX=7108 GN=SFRICE_019022 PE=4 SV=1	IPHDFTGVSWNATSK	1540.54	QK	LW	56	0	SQBHexNAc (9)		1862.89	1861.88	-2.04148	-0.00380306	5.98166e+07	0	Comet(1.29E-12)	100	Confident	01072022_Sf9_HILIC#34_DD_RepX_Deglyco	SQbitK_SQbRepX_DD_01072022_Sf9_HILIC#34.12052.12052.3:1:Gdelta~1540.54171394201
1	A0A5Q0TYU7	A0A5Q0TYU7_SPOFR UDP-glucuronosyltransferase OS=Spodoptera frugiperda OX=7108 PE=2 SV=1	TPANLTEIDVHDVAYK	1540.54	GK	MW	65	0	SQBHexNAc (4)		1988.98	1987.97	-1.53153	-0.00304619	1.23386e+07	0	Comet(3.73E-11)	100	Confident	01072022_Sf9_HILIC#34_DD_RepX_Deglyco	SQbitK_SQbRepX_DD_01072022_Sf9_HILIC#34.12378.12378.3:1:Gdelta~1540.54005943911
1	A0A2H1WP45	A0A2H1WP45_SPOFR SFRICE_024302 (Fragment) OS=Spodoptera frugiperda OX=7108 GN=SFRICE_024302 PE=3 SV=1	SGPGFCPTINSTSDGTNEILVPSGVKK	1540.54	YR	AI	752	1	SQBHexNAc (8)	Carbamidomethylation of C (6)	2965.44	2964.44	-0.512004	-0.00151832	2.28782e+07	0	Comet(1.99E-19)	100	Confident	01072022_Sf9_HILIC#35_DD_RepX_Deglyco	SQbitK_SQbRepX_DD_01072022_Sf9_HILIC#35.14805.14805.3:1:Gdelta~1540.53924178377
1	A0A2H1W7S4	A0A2H1W7S4_SPOFR SFRICE_002914 (Fragment) OS=Spodoptera frugiperda OX=7108 GN=SFRICE_002914 PE=4 SV=1	AQNYVEQALSPNLTKAEEK	1540.54	TR	LS	2257	1	SQBHexNAc (12)		2336.16	2335.15	-1.74959	-0.00408733	2.71923e+07	0	Comet(4.6E-12)	100	Confident	01072022_Sf9_HILIC#35_DD_RepX_Deglyco	SQbitK_SQbRepX_DD_01072022_Sf9_HILIC#35.13287.13287.3:1:Gdelta~1540.53874362548
1	A0A2H1WNK9	A0A2H1WNK9_SPOFR SFRICE_040026 (Fragment) OS=Spodoptera frugiperda OX=7108 GN=SFRICE_040026 PE=4 SV=1	LLNVSSNYLTK	1540.54	LK	LR	723	0	SQBHexNAc (3)		1454.77	1453.77	-0.0132118	-1.92202e-05	1.22894e+07	0	Comet(7.31E-13)	100	Confident	01072022_Sf9_HILIC#36_DD_RepX_Deglyco	SQbitK_SQbRepX_DD_01072022_Sf9_HILIC#36.13342.13342.2:1:Gdelta~1540.53867965237
1	A0A2H1WV48	A0A2H1WV48_SPOFR SFRICE_030342 (Fragment) OS=Spodoptera frugiperda OX=7108 GN=SFRICE_030342 PE=4 SV=1	EGIQYPNQVNLTLHLGK	1540.54	MK	AY	74	0	SQBHexNAc (12)		2127.1	2126.1	-2.22539	-0.00473364	1.18237e+07	0	Comet(7.79E-13)	100	Confident	01072022_Sf9_HILIC#35_DD_RepX_Deglyco	SQbitK_SQbRepX_DD_01072022_Sf9_HILIC#35.16676.16676.3:1:Gdelta~1540.53866817294
1	A0A2H1VQT4,L8B8V1	A0A2H1VQT4_SPOFR SFRICE_020608 (Fragment) OS=Spodoptera frugiperda OX=7108 GN=SFRICE_020608 PE=3 SV=1,L8B8V1_SPOFR Glucosidase II alpha-subunit OS=Spodoptera frugiperda OX=7108 PE=2 SV=1	FPNPAEMVANLTSK	1540.54	LK;LK	GR;GR	223;415	0	SQBHexNAc (10)		1721.84	1720.83	-2.46893	-0.00425111	3.28668e+07	0	Comet(9.24E-13)	100	Confident	01072022_Sf9_HILIC#32_DD_RepX_Deglyco	SQbitK_SQbRepX_DD_01072022_Sf9_HILIC#32.19054.19054.3:1:Gdelta~1540.53802772081
1	A0A2H1VUB0	A0A2H1VUB0_SPOFR SFRICE_014171 OS=Spodoptera frugiperda OX=7108 GN=SFRICE_014171 PE=3 SV=1	FYLTNCTVSDDVLCLGKR	1540.54	LK	RF	149	1	SQBHexNAc (4)	Carbamidomethylation of C (6,14)	2364.12	2363.11	-1.5936	-0.00376747	2.22423e+07	0	Comet(8.63E-15)	100	Confident	01072022_Sf9_HILIC#32_DD_RepX_Deglyco	SQbitK_SQbRepX_DD_01072022_Sf9_HILIC#32.16121.16121.3:1:Gdelta~1540.53785449624
1	A0A2H1VNG6,A0A5Q0TYZ4	A0A2H1VNG6_SPOFR UDP-glucuronosyltransferase OS=Spodoptera frugiperda OX=7108 GN=SFRICE_023290 PE=3 SV=1,A0A5Q0TYZ4_SPOFR UDP-glucuronosyltransferase OS=Spodoptera frugiperda OX=7108 PE=2 SV=1	EMSANMSLEMLNTPAVK	1540.54	IK;IK	EA;EA	31;97	0	SQBHexNAc (3)		2068.96	2067.95	-2.11461	-0.00437504	1.30352e+07	0	Comet(3.62E-18)	100	Confident	01072022_Sf9_HILIC#34_DD_RepX_Deglyco	SQbitK_SQbRepX_DD_01072022_Sf9_HILIC#34.16302.16302.3:1:Gdelta~1540.53774836877
1	A0A2H1WDY9	A0A2H1WDY9_SPOFR SFRICE_018658 OS=Spodoptera frugiperda OX=7108 GN=SFRICE_018658 PE=4 SV=1	NLLTTIQNASFNDMTELK	1540.54	SR	SL	1332	0	SQBHexNAc (8)		2256.11	2255.1	-0.523004	-0.00117995	2.09917e+07	0	Comet(2.4E-11)	100	Confident	01072022_Sf9_HILIC#31_DD_RepX_Deglyco	SQbitK_SQbRepX_DD_01072022_Sf9_HILIC#31.19907.19907.3:1:Gdelta~1540.53762456497
1	A0A2H1W7S4	A0A2H1W7S4_SPOFR SFRICE_002914 (Fragment) OS=Spodoptera frugiperda OX=7108 GN=SFRICE_002914 PE=4 SV=1	AADEAEEGVRNITQVTNVLNER	1540.54	KK	VV	2218	1	SQBHexNAc (11)		2631.28	2630.28	-1.55613	-0.00409463	2.58538e+07	0	Comet(2.02E-12)	100	Confident	01072022_Sf9_HILIC#35_DD_RepX_Deglyco	SQbitK_SQbRepX_DD_01072022_Sf9_HILIC#35.16602.16602.3:1:Gdelta~1540.53691090817
1	A0A2H1V114	A0A2H1V114_SPOFR SFRICE_026920 OS=Spodoptera frugiperda OX=7108 GN=SFRICE_026920 PE=3 SV=1	SFYIHWNTTNSIFR	1540.54	AK	ID	32	0	SQBHexNAc (8)		1988.95	1987.94	-2.13552	-0.00424744	1.39519e+07	0	Comet(7.89E-12)	100	Confident	01072022_Sf9_HILIC#31_DD_RepX_Deglyco	SQbitK_SQbRepX_DD_01072022_Sf9_HILIC#31.16682.16682.3:1:Gdelta~1540.53642572841
1	A0A2H1VNH9	A0A2H1VNH9_SPOFR Mannosyltransferase OS=Spodoptera frugiperda OX=7108 GN=SFRICE_003969 PE=3 SV=1	HNLSQYDHNEFPGVVPR	1540.54	HR	TF	37	0	SQBHexNAc (4)		2212.04	2211.03	1.00767	0.00222902	6.93777e+06	0	Comet(2.53E-13)	100	Confident	01072022_Sf9_HILIC#37_DD_RepX_Deglyco	SQbitK_SQbRepX_DD_01072022_Sf9_HILIC#37.13280.13280.3:1:Gdelta~1540.53603522155
1	A0A2H1X3J9	A0A2H1X3J9_SPOFR SFRICE_035278 (Fragment) OS=Spodoptera frugiperda OX=7108 GN=SFRICE_035278 PE=4 SV=1	VCTNHNETWTSDCEVYQQR	1540.54	RK	CL	113	0	SQBHexNAc (6)	Carbamidomethylation of C (2,13)	2630.09	2629.08	-1.12003	-0.00294577	1.3173e+07	0	Comet(3.86E-14)	100	Confident	01072022_Sf9_HILIC#37_DD_RepX_Deglyco	SQbitK_SQbRepX_DD_01072022_Sf9_HILIC#37.9451.9451.3:1:Gdelta~1540.53552541679
1	A0A5Q0TYU7	A0A5Q0TYU7_SPOFR UDP-glucuronosyltransferase OS=Spodoptera frugiperda OX=7108 PE=2 SV=1	GKTPANLTEIDVHDVAYK	1540.54	PK	MW	63	1	SQBHexNAc (6)		2174.1	2173.09	-0.489638	-0.00106452	1.53756e+07	0	Comet(2.47E-11)	100	Confident	01072022_Sf9_HILIC#35_DD_RepX_Deglyco	SQbitK_SQbRepX_DD_01072022_Sf9_HILIC#35.11497.11497.3:1:Gdelta~1540.53540195562
1	A0A2H1VW43	A0A2H1VW43_SPOFR Protein tweety homolog (Fragment) OS=Spodoptera frugiperda OX=7108 GN=SFRICE_031283 PE=3 SV=1	MLHALPHINVTLHR	1540.54	SR	VN	17	0	SQBHexNAc (9)		1855	1853.99	-2.18994	-0.00406235	3.83581e+07	0	Comet(5.33E-11)	100	Confident	01072022_Sf9_HILIC#32_DD_RepX_Deglyco	SQbitK_SQbRepX_DD_01072022_Sf9_HILIC#32.11927.11927.5:1:Gdelta~1540.53518846471
1	A0A2H1X3J9	A0A2H1X3J9_SPOFR SFRICE_035278 (Fragment) OS=Spodoptera frugiperda OX=7108 GN=SFRICE_035278 PE=4 SV=1	VCTNHNETWTSDCEVYQQR	1540.54	RK	CL	113	0	SQBHexNAc (6)	Carbamidomethylation of C (2,13)	2630.09	2629.08	-0.934483	-0.00245777	1.12179e+07	0	Comet(6.02E-12)	100	Confident	01072022_Sf9_HILIC#37_DD_RepX_Deglyco	SQbitK_SQbRepX_DD_01072022_Sf9_HILIC#37.9449.9449.4:1:Gdelta~1540.53504388379
1	A0A2H1WU47	A0A2H1WU47_SPOFR SFRICE_019055 (Fragment) OS=Spodoptera frugiperda OX=7108 GN=SFRICE_019055 PE=3 SV=1	CCPSGQNLTVEIVDGNVK	1540.53	PK	TF	12	0	SQBHexNAc (7)	Carbamidomethylation of C (1,2)	2193.01	2192.01	-1.24397	-0.00272805	1.47785e+07	0	Comet(6.21E-14)	100	Confident	01072022_Sf9_HILIC#35_DD_RepX_Deglyco	SQbitK_SQbRepX_DD_01072022_Sf9_HILIC#35.13193.13193.3:1:Gdelta~1540.53496854044
1	A0A2H1WNB8	A0A2H1WNB8_SPOFR SFRICE_008959 OS=Spodoptera frugiperda OX=7108 GN=SFRICE_008959 PE=4 SV=1	DTVLNHSSQPSHSNTNFSSK	1540.53	KK	ST	172	0	SQBHexNAc (2)		2390.09	2389.08	0.415773	0.000993732	1.31589e+07	0	Comet(4.26E-12)	100	Confident	01072022_Sf9_HILIC#39_DD_RepX_Deglyco	SQbitK_SQbRepX_DD_01072022_Sf9_HILIC#39.6673.6673.4:1:Gdelta~1540.53429146698
1	A0A2H1WAL2	A0A2H1WAL2_SPOFR SFRICE_008314 OS=Spodoptera frugiperda OX=7108 GN=SFRICE_008314 PE=4 SV=1	KVSPNASGSASIANLAK	1540.53	NR	DA	584	1	SQBHexNAc (5)		1817.96	1816.95	-2.5249	-0.00459017	9.79522e+06	0	Comet(3.05E-13)	100	Confident	01072022_Sf9_HILIC#37_DD_RepX_Deglyco	SQbitK_SQbRepX_DD_01072022_Sf9_HILIC#37.9372.9372.3:1:Gdelta~1540.53414356154
1	A0A2H1WTF1	A0A2H1WTF1_SPOFR Dolichyl-diphosphooligosaccharide--protein glycotransferase (Fragment) OS=Spodoptera frugiperda OX=7108 GN=SFRICE_008092 PE=3 SV=1	TTLVDNNTWNNSHIALVGK	1540.53	NR	AM	70	0	SQBHexNAc (8)		2300.15	2299.14	-1.50745	-0.00346735	2.29717e+08	0	Comet(8.01E-18)	100	Confident	01072022_Sf9_HILIC#34_DD_RepX_Deglyco	SQbitK_SQbRepX_DD_01072022_Sf9_HILIC#34.13705.13705.3:1:Gdelta~1540.53409236243
1	A0A2H1WDY9	A0A2H1WDY9_SPOFR SFRICE_018658 OS=Spodoptera frugiperda OX=7108 GN=SFRICE_018658 PE=4 SV=1	VIELDNNTNILLK	1540.53	FK	KI	1754	0	SQBHexNAc (8)		1701.93	1700.92	-0.66183	-0.00112639	1.29761e+07	0	Comet(1.7E-11)	100	Confident	01072022_Sf9_HILIC#32_DD_RepX_Deglyco	SQbitK_SQbRepX_DD_01072022_Sf9_HILIC#32.13955.13955.3:1:Gdelta~1540.53399761005
1	A0A2H1WTF1	A0A2H1WTF1_SPOFR Dolichyl-diphosphooligosaccharide--protein glycotransferase (Fragment) OS=Spodoptera frugiperda OX=7108 GN=SFRICE_008092 PE=3 SV=1	TTLVDNNTWNNSHIALVGK	1540.53	NR	AM	70	0	SQBHexNAc (8)		2300.15	2299.14	0.933263	0.00214665	3.26013e+07	0	Comet(1.86E-12)	100	Confident	01072022_Sf9_HILIC#36_DD_RepX_Deglyco	SQbitK_SQbRepX_DD_01072022_Sf9_HILIC#36.15623.15623.3:1:Gdelta~1540.53371931445
1	A0A2H1VEG9	A0A2H1VEG9_SPOFR Ferritin OS=Spodoptera frugiperda OX=7108 GN=SFRICE_006534 PE=3 SV=1	KNYTVELHELEALAK	1540.53	ER	AL	145	1	SQBHexNAc (2)		1961.03	1960.02	1.54834	0.00303632	4.41875e+07	0	Comet(2.71E-11)	100	Confident	01072022_Sf9_HILIC#33_DD_RepX_Deglyco	SQbitK_SQbRepX_DD_01072022_Sf9_HILIC#33.15066.15066.3:1:Gdelta~1540.53363429549
1	A0A2H1WTF1	A0A2H1WTF1_SPOFR Dolichyl-diphosphooligosaccharide--protein glycotransferase (Fragment) OS=Spodoptera frugiperda OX=7108 GN=SFRICE_008092 PE=3 SV=1	TTLVDNNTWNNSHIALVGK	1540.53	NR	AM	70	0	SQBHexNAc (8)		2300.15	2299.14	-1.40137	-0.00322335	2.59767e+07	0	Comet(8.99E-15)	100	Confident	01072022_Sf9_HILIC#33_DD_RepX_Deglyco	SQbitK_SQbRepX_DD_01072022_Sf9_HILIC#33.12997.12997.3:1:Gdelta~1540.53355016565
1	A0A2H1W1R2	A0A2H1W1R2_SPOFR SFRICE_000186 (Fragment) OS=Spodoptera frugiperda OX=7108 GN=SFRICE_000186 PE=3 SV=1	LFHYDAAKNQSK	1540.53	GR	VL	243	1	SQBHexNAc (9)		1624.79	1623.79	-1.05116	-0.00170792	1.18174e+07	0	Comet(3.51E-11)	100	Confident	01072022_Sf9_HILIC#36_DD_RepX_Deglyco	SQbitK_SQbRepX_DD_01072022_Sf9_HILIC#36.4721.4721.4:1:Gdelta~1540.53345626439
1	A0A2H1VEG9	A0A2H1VEG9_SPOFR Ferritin OS=Spodoptera frugiperda OX=7108 GN=SFRICE_006534 PE=3 SV=1	KNYTVELHELEALAK	1540.53	ER	AL	145	1	SQBHexNAc (2)		1961.03	1960.02	1.76261	0.00345652	2.08628e+07	0	Comet(2.07E-11)	100	Confident	01072022_Sf9_HILIC#33_DD_RepX_Deglyco	SQbitK_SQbRepX_DD_01072022_Sf9_HILIC#33.15023.15023.4:1:Gdelta~1540.53344020138
1	A0A2H1V446	A0A2H1V446_SPOFR Procollagen-proline 4-dioxygenase OS=Spodoptera frugiperda OX=7108 GN=SFRICE_012215 PE=3 SV=1	NITMNHTGVKYPTLEDLTGAAQALTR	1540.53	VK	LQ	116	1	SQBHexNAc (1)		3018.52	3017.51	1.05074	0.00317168	1.25118e+07	0	Comet(6.01E-13)	100	Confident	01072022_Sf9_HILIC#33_DD_RepX_Deglyco	SQbitK_SQbRepX_DD_01072022_Sf9_HILIC#33.20421.20421.4:1:Gdelta~1540.53341067729
1	A0A2H1VVV9,E2J8A8	A0A2H1VVV9_SPOFR SFRICE_003849 OS=Spodoptera frugiperda OX=7108 GN=SFRICE_003849 PE=3 SV=1,E2J8A8_SPOFR Cathepsin L-like proteinase OS=Spodoptera frugiperda OX=7108 PE=2 SV=1	YADMLHHEFVHTMNGFNK	1540.53	NK;NK	TA;TA	78;78	0	SQBHexNAc (12)		2394.06	2393.06	-1.59031	-0.0038073	3.80123e+07	0	Comet(4.36E-15)	100	Confident	01072022_Sf9_HILIC#33_DD_RepX_Deglyco	SQbitK_SQbRepX_DD_01072022_Sf9_HILIC#33.12299.12299.4:1:Gdelta~1540.53337542603
1	A0A2H1VW43	A0A2H1VW43_SPOFR Protein tweety homolog (Fragment) OS=Spodoptera frugiperda OX=7108 GN=SFRICE_031283 PE=3 SV=1	MLHALPHINVTLHR	1540.53	SR	VN	17	0	SQBHexNAc (9)		1855	1853.99	-2.25571	-0.00418435	1.31114e+08	0	Comet(6.44E-12)	100	Confident	01072022_Sf9_HILIC#33_DD_RepX_Deglyco	SQbitK_SQbRepX_DD_01072022_Sf9_HILIC#33.12129.12129.4:1:Gdelta~1540.53308493649
1	A0A2H1WUK8	A0A2H1WUK8_SPOFR SFRICE_026760 OS=Spodoptera frugiperda OX=7108 GN=SFRICE_026760 PE=4 SV=1	HDVELTNQTLK	1540.53	AR	DA	278	0	SQBHexNAc (9)		1500.75	1499.75	-1.26537	-0.001899	2.53079e+07	0	Comet(1.18E-12)	100	Confident	01072022_Sf9_HILIC#36_DD_RepX_Deglyco	SQbitK_SQbRepX_DD_01072022_Sf9_HILIC#36.6625.6625.3:1:Gdelta~1540.5327256074
1	A0A2H1VW43	A0A2H1VW43_SPOFR Protein tweety homolog (Fragment) OS=Spodoptera frugiperda OX=7108 GN=SFRICE_031283 PE=3 SV=1	MLHALPHINVTLHR	1540.53	SR	VN	17	0	SQBHexNAc (9)		1855	1853.99	-1.99253	-0.00369615	3.92008e+07	0	Comet(1.11E-13)	100	Confident	01072022_Sf9_HILIC#33_DD_RepX_Deglyco	SQbitK_SQbRepX_DD_01072022_Sf9_HILIC#33.12130.12130.5:1:Gdelta~1540.53260320349
1	A0A2H1W7S4	A0A2H1W7S4_SPOFR SFRICE_002914 (Fragment) OS=Spodoptera frugiperda OX=7108 GN=SFRICE_002914 PE=4 SV=1	HCDQCAAGYWNYTK	1540.53	GK	EG	1810	0	SQBHexNAc (11)	Carbamidomethylation of C (2,5)	1976.79	1975.78	-0.7197	-0.0014227	1.2254e+07	0	Comet(2.69E-13)	100	Confident	01072022_Sf9_HILIC#37_DD_RepX_Deglyco	SQbitK_SQbRepX_DD_01072022_Sf9_HILIC#37.10013.10013.3:1:Gdelta~1540.5325448137
1	A0A2H1VW43	A0A2H1VW43_SPOFR Protein tweety homolog (Fragment) OS=Spodoptera frugiperda OX=7108 GN=SFRICE_031283 PE=3 SV=1	MLHALPHINVTLHR	1540.53	SR	VN	17	0	Oxidation of M (1);SQBHexNAc (9)		1870.99	1869.99	-1.28005	-0.00239497	3.13245e+07	0	Comet(3.49E-13)	100	Confident	01072022_Sf9_HILIC#32_DD_RepX_Deglyco	SQbitK_SQbRepX_DD_01072022_Sf9_HILIC#32.11055.11055.5:1:Gdelta~1540.53240708459
1	A0A2H1VKQ6	A0A2H1VKQ6_SPOFR Carboxypeptidase OS=Spodoptera frugiperda OX=7108 GN=SFRICE_006299 PE=3 SV=1	KMIHVGDLPFHNGTEVEK	1540.53	VR	HL	336	1	SQBHexNAc (12)		2254.12	2253.11	-0.217567	-0.00049042	6.42171e+07	0	Comet(2.23E-14)	100	Confident	01072022_Sf9_HILIC#35_DD_RepX_Deglyco	SQbitK_SQbRepX_DD_01072022_Sf9_HILIC#35.10948.10948.3:1:Gdelta~1540.53229423261
1	A0A2H1WIY1	A0A2H1WIY1_SPOFR SFRICE_003274 OS=Spodoptera frugiperda OX=7108 GN=SFRICE_003274 PE=4 SV=1	STENGTLTDAVAHNAGSLTITAR	1540.53	LR	LY	373	0	SQBHexNAc (1)		2503.23	2502.22	1.47924	0.00370288	1.21222e+07	0	Comet(1.15E-11)	100	Confident	01072022_Sf9_HILIC#35_DD_RepX_Deglyco	SQbitK_SQbRepX_DD_01072022_Sf9_HILIC#35.13518.13518.3:1:Gdelta~1540.53225968533
1	A0A2H1VKQ6	A0A2H1VKQ6_SPOFR Carboxypeptidase OS=Spodoptera frugiperda OX=7108 GN=SFRICE_006299 PE=3 SV=1	KMIHVGDLPFHNGTEVEK	1540.53	VR	HL	336	1	SQBHexNAc (12)		2254.12	2253.11	0.973144	0.00219358	1.7624e+07	0	Comet(2.37E-14)	100	Confident	01072022_Sf9_HILIC#34_DD_RepX_Deglyco	SQbitK_SQbRepX_DD_01072022_Sf9_HILIC#34.10936.10936.5:1:Gdelta~1540.53221327
1	A0A2H1VW43,A0A2H1W7W1	A0A2H1VW43_SPOFR Protein tweety homolog (Fragment) OS=Spodoptera frugiperda OX=7108 GN=SFRICE_031283 PE=3 SV=1,A0A2H1W7W1_SPOFR Protein tweety homolog (Fragment) OS=Spodoptera frugiperda OX=7108 GN=SFRICE_031812 PE=3 SV=1	NQSSILEEAMGSR	1540.53	VK;VK	AR;AR	134;46	0	Oxidation of M (10);SQBHexNAc (1)		1640.74	1639.74	0.197459	0.000323979	4.10753e+07	0	Comet(4.35E-13)	100	Confident	01072022_Sf9_HILIC#35_DD_RepX_Deglyco	SQbitK_SQbRepX_DD_01072022_Sf9_HILIC#35.8691.8691.3:1:Gdelta~1540.5319476181
1	A0A2H1V6N2	A0A2H1V6N2_SPOFR SFRICE_013692 OS=Spodoptera frugiperda OX=7108 GN=SFRICE_013692 PE=3 SV=1	SNHSNNWAVLVDTSR	1540.53	QK	FW	32	0	SQBHexNAc (1)		1902.89	1901.89	-0.292879	-0.000557318	7.44329e+07	0	Comet(1.24E-13)	100	Confident	01072022_Sf9_HILIC#36_DD_RepX_Deglyco	SQbitK_SQbRepX_DD_01072022_Sf9_HILIC#36.13294.13294.3:1:Gdelta~1540.53190822994
1	A0A2H1WXX6	A0A2H1WXX6_SPOFR SFRICE_034180 (Fragment) OS=Spodoptera frugiperda OX=7108 GN=SFRICE_034180 PE=4 SV=1	DQLQSNETQEELKEVFEGSCK	1540.53	AR	LI	40	1	SQBHexNAc (8)	Carbamidomethylation of C (20)	2701.22	2700.21	1.04716	0.0028286	1.4871e+07	0	Comet(6.72E-17)	100	Confident	01072022_Sf9_HILIC#36_DD_RepX_Deglyco	SQbitK_SQbRepX_DD_01072022_Sf9_HILIC#36.18020.18020.3:1:Gdelta~1540.53189582815
1	A0A2H1VBI6	A0A2H1VBI6_SPOFR SFRICE_011799 (Fragment) OS=Spodoptera frugiperda OX=7108 GN=SFRICE_011799 PE=4 SV=1	QLYNITGFPTLLYYEK	1540.53	IR	GQ	216	0	SQBHexNAc (4)		2166.1	2165.09	-0.617997	-0.00133864	1.17549e+08	0	Comet(1.46E-11)	100	Confident	01072022_Sf9_HILIC#29_DD_RepX_Deglyco	SQbitK_SQbRepX_DD_01072022_Sf9_HILIC#29.20494.20494.3:1:Gdelta~1540.53188937785
1	A0A2H1WNK9	A0A2H1WNK9_SPOFR SFRICE_040026 (Fragment) OS=Spodoptera frugiperda OX=7108 GN=SFRICE_040026 PE=4 SV=1	NLVNLQYLNISHNYIR	1540.53	FR	TL	144	0	SQBHexNAc (9)		2177.13	2176.13	-1.29027	-0.00280909	7.00059e+07	0	Comet(1.51E-16)	100	Confident	01072022_Sf9_HILIC#34_DD_RepX_Deglyco	SQbitK_SQbRepX_DD_01072022_Sf9_HILIC#34.18671.18671.3:1:Gdelta~1540.53185452494
1	A0A2H1V6N2	A0A2H1V6N2_SPOFR SFRICE_013692 OS=Spodoptera frugiperda OX=7108 GN=SFRICE_013692 PE=3 SV=1	SNHSNNWAVLVDTSR	1540.53	QK	FW	32	0	SQBHexNAc (1)		1902.89	1901.89	-0.356992	-0.000679318	1.07769e+07	0	Comet(2.39E-13)	100	Confident	01072022_Sf9_HILIC#36_DD_RepX_Deglyco	SQbitK_SQbRepX_DD_01072022_Sf9_HILIC#36.13203.13203.4:1:Gdelta~1540.53179927426
1	A0A2H1WAL2	A0A2H1WAL2_SPOFR SFRICE_008314 OS=Spodoptera frugiperda OX=7108 GN=SFRICE_008314 PE=4 SV=1	SPTLLSNLTFLNVSHNR	1540.53	NR	IT	526	0	SQBHexNAc (9)		2116.1	2115.1	-0.107088	-0.000226608	1.20605e+07	0	Comet(1.22E-12)	100	Confident	01072022_Sf9_HILIC#34_DD_RepX_Deglyco	SQbitK_SQbRepX_DD_01072022_Sf9_HILIC#34.20067.20067.3:1:Gdelta~1540.5317036568
1	A0A2H1V6N2	A0A2H1V6N2_SPOFR SFRICE_013692 OS=Spodoptera frugiperda OX=7108 GN=SFRICE_013692 PE=3 SV=1	SNHSNNWAVLVDTSR	1540.53	QK	FW	32	0	SQBHexNAc (1)		1902.89	1901.89	0.220339	0.000419282	2.20092e+07	0	Comet(1.9E-13)	100	Confident	01072022_Sf9_HILIC#35_DD_RepX_Deglyco	SQbitK_SQbRepX_DD_01072022_Sf9_HILIC#35.11953.11953.3:1:Gdelta~1540.53168723341
1	A0A2H1VGF8	A0A2H1VGF8_SPOFR SFRICE_023162 (Fragment) OS=Spodoptera frugiperda OX=7108 GN=SFRICE_023162 PE=4 SV=1	LQEANLEGALNLTR	1540.53	TK	EA	1348	0	SQBHexNAc (11)		1744.91	1743.9	-0.126038	-0.000219924	1.35801e+07	0	Comet(7.64E-13)	100	Confident	01072022_Sf9_HILIC#33_DD_RepX_Deglyco	SQbitK_SQbRepX_DD_01072022_Sf9_HILIC#33.14255.14255.3:1:Gdelta~1540.53161885485
1	A0A2H1WF51	A0A2H1WF51_SPOFR Protein-tyrosine-phosphatase OS=Spodoptera frugiperda OX=7108 GN=SFRICE_007268 PE=4 SV=1	RGEENVTFCQTQLAPPDSPPRPR	1540.53	RR	WR	531	1	SQBHexNAc (5)	Carbamidomethylation of C (9)	2855.37	2854.37	-0.559258	-0.00159689	1.11904e+07	0	Comet(7.46E-15)	100	Confident	01072022_Sf9_HILIC#37_DD_RepX_Deglyco	SQbitK_SQbRepX_DD_01072022_Sf9_HILIC#37.12585.12585.5:1:Gdelta~1540.53145228813
1	A0A2H1VW43	A0A2H1VW43_SPOFR Protein tweety homolog (Fragment) OS=Spodoptera frugiperda OX=7108 GN=SFRICE_031283 PE=3 SV=1	MLHALPHINVTLHR	1540.53	SR	VN	17	0	SQBHexNAc (9)		1855	1853.99	-2.25571	-0.00418435	1.61961e+08	0	Comet(3.06E-13)	100	Confident	01072022_Sf9_HILIC#32_DD_RepX_Deglyco	SQbitK_SQbRepX_DD_01072022_Sf9_HILIC#32.12011.12011.5:1:Gdelta~1540.53137893278
1	A0A2H1V6N2	A0A2H1V6N2_SPOFR SFRICE_013692 OS=Spodoptera frugiperda OX=7108 GN=SFRICE_013692 PE=3 SV=1	SNHSNNWAVLVDTSR	1540.53	QK	FW	32	0	SQBHexNAc (1)		1902.89	1901.89	-0.100436	-0.000191118	3.69159e+07	0	Comet(1.04E-13)	100	Confident	01072022_Sf9_HILIC#35_DD_RepX_Deglyco	SQbitK_SQbRepX_DD_01072022_Sf9_HILIC#35.12009.12009.3:1:Gdelta~1540.53125132622
1	A0A2H1W715	A0A2H1W715_SPOFR SFRICE_017945 (Fragment) OS=Spodoptera frugiperda OX=7108 GN=SFRICE_017945 PE=4 SV=1	ANVTLEVPPGVK	1540.53	AR	AG	852	0	SQBHexNAc (2)		1426.78	1425.77	0.357728	0.000510399	1.31366e+07	0	Comet(2.56E-12)	100	Confident	01072022_Sf9_HILIC#34_DD_RepX_Deglyco	SQbitK_SQbRepX_DD_01072022_Sf9_HILIC#34.11259.11259.2:1:Gdelta~1540.5312046915
1	A0A2H1W715	A0A2H1W715_SPOFR SFRICE_017945 (Fragment) OS=Spodoptera frugiperda OX=7108 GN=SFRICE_017945 PE=4 SV=1	ANVTLEVPPGVK	1540.53	AR	AG	852	0	SQBHexNAc (2)		1426.78	1425.77	-0.156016	-0.000222601	7.24552e+06	0	Comet(2.39E-13)	100	Confident	01072022_Sf9_HILIC#34_DD_RepX_Deglyco	SQbitK_SQbRepX_DD_01072022_Sf9_HILIC#34.11205.11205.2:1:Gdelta~1540.53118093351
1	A0A2H1W1S7	A0A2H1W1S7_SPOFR SFRICE_000926 OS=Spodoptera frugiperda OX=7108 GN=SFRICE_000926 PE=4 SV=1	EALNVTLDKWINSER	1540.53	DK	FG	215	1	SQBHexNAc (4)		1991	1990	-1.72799	-0.00344044	1.20651e+07	0	Comet(1.95E-11)	100	Confident	01072022_Sf9_HILIC#33_DD_RepX_Deglyco	SQbitK_SQbRepX_DD_01072022_Sf9_HILIC#33.15700.15700.3:1:Gdelta~1540.5310795295
1	A0A2H1VW43	A0A2H1VW43_SPOFR Protein tweety homolog (Fragment) OS=Spodoptera frugiperda OX=7108 GN=SFRICE_031283 PE=3 SV=1	MLHALPHINVTLHR	1540.53	SR	VN	17	0	SQBHexNAc (9)		1855	1853.99	-2.0583	-0.00381815	1.82241e+07	0	Comet(1.43E-12)	100	Confident	01072022_Sf9_HILIC#34_DD_RepX_Deglyco	SQbitK_SQbRepX_DD_01072022_Sf9_HILIC#34.12686.12686.4:1:Gdelta~1540.53107046615
1	A0A2H1WTF1	A0A2H1WTF1_SPOFR Dolichyl-diphosphooligosaccharide--protein glycotransferase (Fragment) OS=Spodoptera frugiperda OX=7108 GN=SFRICE_008092 PE=3 SV=1	TTLVDNNTWNNSHIALVGK	1540.53	NR	AM	70	0	SQBHexNAc (8)		2300.15	2299.14	0.721103	0.00165865	5.08832e+07	0	Comet(8.99E-15)	100	Confident	01072022_Sf9_HILIC#34_DD_RepX_Deglyco	SQbitK_SQbRepX_DD_01072022_Sf9_HILIC#34.13766.13766.3:1:Gdelta~1540.53107033967
1	A0A2H1VW43	A0A2H1VW43_SPOFR Protein tweety homolog (Fragment) OS=Spodoptera frugiperda OX=7108 GN=SFRICE_031283 PE=3 SV=1	MLHALPHINVTLHR	1540.53	SR	VN	17	0	SQBHexNAc (9)		1855	1853.99	-2.32148	-0.00430635	9.88438e+07	0	Comet(1.79E-12)	100	Confident	01072022_Sf9_HILIC#33_DD_RepX_Deglyco	SQbitK_SQbRepX_DD_01072022_Sf9_HILIC#33.12076.12076.4:1:Gdelta~1540.53094685273
1	A0A2H1WV48	A0A2H1WV48_SPOFR SFRICE_030342 (Fragment) OS=Spodoptera frugiperda OX=7108 GN=SFRICE_030342 PE=4 SV=1	EGIQYPNQVNLTLHLGK	1540.53	MK	AY	74	0	SQBHexNAc (10)		2127.11	2126.1	2.48053	0.00527636	4.21305e+07	0	Comet(5.91E-15)	100	Confident	01072022_Sf9_HILIC#33_DD_RepX_Deglyco	SQbitK_SQbRepX_DD_01072022_Sf9_HILIC#33.15079.15079.3:1:Gdelta~1540.53082046798
1	A0A2H1VVD7	A0A2H1VVD7_SPOFR SFRICE_015414 (Fragment) OS=Spodoptera frugiperda OX=7108 GN=SFRICE_015414 PE=4 SV=1	DIDINNCTK	1540.53	LK	TV	358	0	SQBHexNAc (5)	Carbamidomethylation of C (7)	1295.58	1294.57	-0.661899	-0.000857542	1.11129e+07	0	Comet(1.37E-11)	100	Confident	01072022_Sf9_HILIC#38_DD_RepX_Deglyco	SQbitK_SQbRepX_DD_01072022_Sf9_HILIC#38.5662.5662.2:1:Gdelta~1540.53080374136
1	A0A2H1V2B2	A0A2H1V2B2_SPOFR Tetraspanin OS=Spodoptera frugiperda OX=7108 GN=SFRICE_000677 PE=3 SV=1	NAYFNCSSGAVGSR	1540.53	DR	EA	167	0	SQBHexNAc (5)	Carbamidomethylation of C (6)	1692.73	1691.72	-0.982239	-0.00166266	1.1216e+07	0	Comet(2.15E-11)	100	Confident	01072022_Sf9_HILIC#37_DD_RepX_Deglyco	SQbitK_SQbRepX_DD_01072022_Sf9_HILIC#37.8602.8602.3:1:Gdelta~1540.53077486602
1	A0A2H1VW43	A0A2H1VW43_SPOFR Protein tweety homolog (Fragment) OS=Spodoptera frugiperda OX=7108 GN=SFRICE_031283 PE=3 SV=1	MLHALPHINVTLHR	1540.53	SR	VN	17	0	SQBHexNAc (9)		1855	1853.99	-2.71641	-0.00503895	2.0254e+08	0	Comet(1.19E-11)	100	Confident	01072022_Sf9_HILIC#32_DD_RepX_Deglyco	SQbitK_SQbRepX_DD_01072022_Sf9_HILIC#32.11971.11971.5:1:Gdelta~1540.5307379697
1	A0A2H1WGN6	A0A2H1WGN6_SPOFR SFRICE_000373 OS=Spodoptera frugiperda OX=7108 GN=SFRICE_000373 PE=3 SV=1	NFTADYDKTLIFNK	1540.53	VR	VH	105	1	SQBHexNAc (1)		1892.92	1891.92	-2.56315	-0.00485186	7.14754e+07	0	Comet(1.29E-11)	100	Confident	01072022_Sf9_HILIC#33_DD_RepX_Deglyco	SQbitK_SQbRepX_DD_01072022_Sf9_HILIC#33.13096.13096.3:1:Gdelta~1540.53068079147
1	A0A2H1WF51	A0A2H1WF51_SPOFR Protein-tyrosine-phosphatase OS=Spodoptera frugiperda OX=7108 GN=SFRICE_007268 PE=4 SV=1	RGEENVTFCQTQLAPPDSPPRPR	1540.53	RR	WR	531	1	SQBHexNAc (5)	Carbamidomethylation of C (9)	2855.37	2854.37	0.0178641	5.10087e-05	5.37405e+07	0	Comet(5.22E-13)	100	Confident	01072022_Sf9_HILIC#37_DD_RepX_Deglyco	SQbitK_SQbRepX_DD_01072022_Sf9_HILIC#37.12720.12720.5:1:Gdelta~1540.53065226605
1	A0A2H1VZW8	A0A2H1VZW8_SPOFR SFRICE_009962 OS=Spodoptera frugiperda OX=7108 GN=SFRICE_009962 PE=3 SV=1	SATQLNLTSESPSAVGVLTLSR	1540.53	CK	LQ	105	0	SQBHexNAc (6)		2434.26	2433.26	-1.72538	-0.00420003	4.13552e+07	0	Comet(1.68E-12)	100	Confident	01072022_Sf9_HILIC#35_DD_RepX_Deglyco	SQbitK_SQbRepX_DD_01072022_Sf9_HILIC#35.19111.19111.3:1:Gdelta~1540.53056102119
1	A0A2H1WIY1	A0A2H1WIY1_SPOFR SFRICE_003274 OS=Spodoptera frugiperda OX=7108 GN=SFRICE_003274 PE=4 SV=1	ALLAPHANVSATGPLVVHTRPAR	1540.53	GR	HT	1286	0	SQBHexNAc (8)		2551.41	2550.4	-1.60448	-0.00409368	7.08677e+08	0	Comet(1.34E-14)	100	Confident	01072022_Sf9_HILIC#33_DD_RepX_Deglyco	SQbitK_SQbRepX_DD_01072022_Sf9_HILIC#33.10942.10942.5:1:Gdelta~1540.53055965083
1	A0A2H1WNK9	A0A2H1WNK9_SPOFR SFRICE_040026 (Fragment) OS=Spodoptera frugiperda OX=7108 GN=SFRICE_040026 PE=4 SV=1	NNNISGTLNENTFK	1540.53	LK	GI	349	0	SQBHexNAc (5)		1768.83	1767.83	-1.2878	-0.00227791	1.12693e+07	0	Comet(2.4E-11)	100	Confident	01072022_Sf9_HILIC#36_DD_RepX_Deglyco	SQbitK_SQbRepX_DD_01072022_Sf9_HILIC#36.10955.10955.3:1:Gdelta~1540.5305290553
1	A0A2H1VKA9	A0A2H1VKA9_SPOFR Fucosyltransferase OS=Spodoptera frugiperda OX=7108 GN=SFRICE_001461 PE=3 SV=1	INGQIGVHIVNK	1540.53	DK	SH	313	0	SQBHexNAc (11)		1494.83	1493.82	-0.459002	-0.000686129	4.69493e+07	0	Comet(8.38E-12)	100	Confident	01072022_Sf9_HILIC#35_DD_RepX_Deglyco	SQbitK_SQbRepX_DD_01072022_Sf9_HILIC#35.7892.7892.3:1:Gdelta~1540.53051796336
1	A0A2H1VKQ6	A0A2H1VKQ6_SPOFR Carboxypeptidase OS=Spodoptera frugiperda OX=7108 GN=SFRICE_006299 PE=3 SV=1	KMIHVGDLPFHNGTEVEK	1540.53	VR	HL	336	1	SQBHexNAc (12)		2254.12	2253.11	-0.325813	-0.00073442	1.18659e+08	0	Comet(1.06E-16)	100	Confident	01072022_Sf9_HILIC#35_DD_RepX_Deglyco	SQbitK_SQbRepX_DD_01072022_Sf9_HILIC#35.10977.10977.4:1:Gdelta~1540.53051514108
1	A0A2H1VW43	A0A2H1VW43_SPOFR Protein tweety homolog (Fragment) OS=Spodoptera frugiperda OX=7108 GN=SFRICE_031283 PE=3 SV=1	MLHALPHINVTLHR	1540.53	SR	VN	17	0	SQBHexNAc (9)		1855	1853.99	-2.0583	-0.00381815	5.43943e+07	0	Comet(6.1E-12)	100	Confident	01072022_Sf9_HILIC#34_DD_RepX_Deglyco	SQbitK_SQbRepX_DD_01072022_Sf9_HILIC#34.12781.12781.4:1:Gdelta~1540.53048580187
1	A0A2H1VW43,A0A2H1W7W1	A0A2H1VW43_SPOFR Protein tweety homolog (Fragment) OS=Spodoptera frugiperda OX=7108 GN=SFRICE_031283 PE=3 SV=1,A0A2H1W7W1_SPOFR Protein tweety homolog (Fragment) OS=Spodoptera frugiperda OX=7108 GN=SFRICE_031812 PE=3 SV=1	NQSSILEEAMGSR	1540.53	VK;VK	AR;AR	134;46	0	SQBHexNAc (1)		1624.75	1623.74	-0.751748	-0.0012214	1.29611e+07	0	Comet(4.8E-11)	100	Confident	01072022_Sf9_HILIC#36_DD_RepX_Deglyco	SQbitK_SQbRepX_DD_01072022_Sf9_HILIC#36.14286.14286.3:1:Gdelta~1540.53047005382
1	A0A2H1VZW8	A0A2H1VZW8_SPOFR SFRICE_009962 OS=Spodoptera frugiperda OX=7108 GN=SFRICE_009962 PE=3 SV=1	TNDDSETNNTMTLVYNK	1540.53	WK	NA	40	0	SQBHexNAc (1)		2162.94	2161.93	0.137684	0.000297802	1.23508e+07	0	Comet(2.84E-20)	100	Confident	01072022_Sf9_HILIC#37_DD_RepX_Deglyco	SQbitK_SQbRepX_DD_01072022_Sf9_HILIC#37.10991.10991.4:1:Gdelta~1540.53045949471
1	A0A2H1V6N2	A0A2H1V6N2_SPOFR SFRICE_013692 OS=Spodoptera frugiperda OX=7108 GN=SFRICE_013692 PE=3 SV=1	SNHSNNWAVLVDTSR	1540.53	QK	FW	32	0	SQBHexNAc (1)		1902.89	1901.89	-0.934323	-0.00177792	1.48593e+08	0	Comet(1.75E-15)	100	Confident	01072022_Sf9_HILIC#36_DD_RepX_Deglyco	SQbitK_SQbRepX_DD_01072022_Sf9_HILIC#36.13228.13228.3:1:Gdelta~1540.53044680547
1	A0A2H1WCH3	A0A2H1WCH3_SPOFR Nicastrin OS=Spodoptera frugiperda OX=7108 GN=SFRICE_003737 PE=3 SV=1	LNGTHQTGCSSADNGAVGVVHMIK	1540.53	RR	DV	41	0	SQBHexNAc (2)	Carbamidomethylation of C (9)	2656.25	2655.24	0.290967	0.000772879	2.28376e+07	0	Comet(7.37E-15)	100	Confident	01072022_Sf9_HILIC#36_DD_RepX_Deglyco	SQbitK_SQbRepX_DD_01072022_Sf9_HILIC#36.11603.11603.4:1:Gdelta~1540.53037626996
1	A0A2H1VW43	A0A2H1VW43_SPOFR Protein tweety homolog (Fragment) OS=Spodoptera frugiperda OX=7108 GN=SFRICE_031283 PE=3 SV=1	MLHALPHINVTLHR	1540.53	SR	VN	17	0	SQBHexNAc (9)		1855	1853.99	-2.519	-0.00467275	1.71387e+08	0	Comet(1.16E-11)	100	Confident	01072022_Sf9_HILIC#32_DD_RepX_Deglyco	SQbitK_SQbRepX_DD_01072022_Sf9_HILIC#32.11972.11972.4:1:Gdelta~1540.5303653027
1	A0A2H1W1R2	A0A2H1W1R2_SPOFR SFRICE_000186 (Fragment) OS=Spodoptera frugiperda OX=7108 GN=SFRICE_000186 PE=3 SV=1	LFHYDAAKNQSK	1540.53	GR	VL	243	1	SQBHexNAc (9)		1624.8	1623.79	-0.825779	-0.00134172	7.02328e+07	0	Comet(3.49E-13)	100	Confident	01072022_Sf9_HILIC#37_DD_RepX_Deglyco	SQbitK_SQbRepX_DD_01072022_Sf9_HILIC#37.5051.5051.4:1:Gdelta~1540.53024554979
1	A0A2H1VQT4,L8B8V1	A0A2H1VQT4_SPOFR SFRICE_020608 (Fragment) OS=Spodoptera frugiperda OX=7108 GN=SFRICE_020608 PE=3 SV=1,L8B8V1_SPOFR Glucosidase II alpha-subunit OS=Spodoptera frugiperda OX=7108 PE=2 SV=1	FPNPAEMVANLTSK	1540.53	LK;LK	GR;GR	223;415	0	SQBHexNAc (10)		1721.84	1720.83	-2.75247	-0.00473931	3.25238e+07	0	Comet(2.37E-13)	100	Confident	01072022_Sf9_HILIC#32_DD_RepX_Deglyco	SQbitK_SQbRepX_DD_01072022_Sf9_HILIC#32.18984.18984.3:1:Gdelta~1540.53019371241
1	A0A2H1WES0	A0A2H1WES0_SPOFR SFRICE_024139 (Fragment) OS=Spodoptera frugiperda OX=7108 GN=SFRICE_024139 PE=4 SV=1	NMMLNFTGLIGR	1540.53	GR	GD	35	0	SQBHexNAc (5)		1569.77	1568.77	-1.16269	-0.00182516	3.1141e+07	0	Comet(3.35E-12)	100	Confident	01072022_Sf9_HILIC#30_DD_RepX_Deglyco	SQbitK_SQbRepX_DD_01072022_Sf9_HILIC#30.19278.19278.2:1:Gdelta~1540.5301789723
1	A0A2H1VZG5	A0A2H1VZG5_SPOFR SFRICE_011780 OS=Spodoptera frugiperda OX=7108 GN=SFRICE_011780 PE=4 SV=1	VALGYGACHDLFVNATLLLDHK	1540.53	PK	EL	57	0	SQBHexNAc (14)	Carbamidomethylation of C (8)	2630.33	2629.32	-0.23184	-0.000609816	2.06883e+07	0	Comet(9.81E-12)	100	Confident	01072022_Sf9_HILIC#32_DD_RepX_Deglyco	SQbitK_SQbRepX_DD_01072022_Sf9_HILIC#32.18810.18810.4:1:Gdelta~1540.5301701852
1	A0A2H1VZW8	A0A2H1VZW8_SPOFR SFRICE_009962 OS=Spodoptera frugiperda OX=7108 GN=SFRICE_009962 PE=3 SV=1	SATQLNLTSESPSAVGVLTLSR	1540.53	CK	LQ	105	0	SQBHexNAc (6)		2434.26	2433.26	-2.12632	-0.00517603	7.43204e+08	0	Comet(6.38E-14)	100	Confident	01072022_Sf9_HILIC#33_DD_RepX_Deglyco	SQbitK_SQbRepX_DD_01072022_Sf9_HILIC#33.17268.17268.3:1:Gdelta~1540.53012943509
1	A0A2H1VNG6,A0A5Q0TYZ4	A0A2H1VNG6_SPOFR UDP-glucuronosyltransferase OS=Spodoptera frugiperda OX=7108 GN=SFRICE_023290 PE=3 SV=1,A0A5Q0TYZ4_SPOFR UDP-glucuronosyltransferase OS=Spodoptera frugiperda OX=7108 PE=2 SV=1	EMSANMSLEMLNTPAVK	1540.53	IK;IK	EA;EA	31;97	0	SQBHexNAc (3)		2068.96	2067.95	-1.87826	-0.00388604	2.02614e+08	0	Comet(1.17E-13)	100	Confident	01072022_Sf9_HILIC#33_DD_RepX_Deglyco	SQbitK_SQbRepX_DD_01072022_Sf9_HILIC#33.15279.15279.3:1:Gdelta~1540.53007821159
1	A0A2H1VGF8	A0A2H1VGF8_SPOFR SFRICE_023162 (Fragment) OS=Spodoptera frugiperda OX=7108 GN=SFRICE_023162 PE=4 SV=1	LQEANLEGALNLTR	1540.53	TK	EA	1348	0	SQBHexNAc (11)		1744.91	1743.9	-0.126038	-0.000219924	3.45485e+07	0	Comet(6.8E-14)	100	Confident	01072022_Sf9_HILIC#33_DD_RepX_Deglyco	SQbitK_SQbRepX_DD_01072022_Sf9_HILIC#33.14307.14307.3:1:Gdelta~1540.53005281843
1	A0A2H1WEZ3	A0A2H1WEZ3_SPOFR SFRICE_014856 OS=Spodoptera frugiperda OX=7108 GN=SFRICE_014856 PE=4 SV=1	VRWNTSEWGCDSVLTAAER	1540.53	PR	LW	88	1	SQBHexNAc (4)	Carbamidomethylation of C (10)	2440.13	2439.11	2.86887	0.0070004	2.29114e+07	0	Comet(4.96E-11)	100	Confident	01072022_Sf9_HILIC#33_DD_RepX_Deglyco	SQbitK_SQbRepX_DD_01072022_Sf9_HILIC#33.14915.14915.4:1:Gdelta~1540.52999825175
1	A0A2H1VW43	A0A2H1VW43_SPOFR Protein tweety homolog (Fragment) OS=Spodoptera frugiperda OX=7108 GN=SFRICE_031283 PE=3 SV=1	MLHALPHINVTLHR	1540.53	SR	VN	17	0	SQBHexNAc (9)		1855	1853.99	-1.79512	-0.00332995	1.55615e+07	0	Comet(6.56E-12)	100	Confident	01072022_Sf9_HILIC#33_DD_RepX_Deglyco	SQbitK_SQbRepX_DD_01072022_Sf9_HILIC#33.12079.12079.5:1:Gdelta~1540.52997691973
1	A0A2H1VW43	A0A2H1VW43_SPOFR Protein tweety homolog (Fragment) OS=Spodoptera frugiperda OX=7108 GN=SFRICE_031283 PE=3 SV=1	MLHALPHINVTLHR	1540.53	SR	VN	17	0	SQBHexNAc (9)		1855	1853.99	-2.25571	-0.00418435	9.28339e+07	0	Comet(1.77E-13)	100	Confident	01072022_Sf9_HILIC#34_DD_RepX_Deglyco	SQbitK_SQbRepX_DD_01072022_Sf9_HILIC#34.12733.12733.4:1:Gdelta~1540.52989213114
1	A0A2H1WIY1	A0A2H1WIY1_SPOFR SFRICE_003274 OS=Spodoptera frugiperda OX=7108 GN=SFRICE_003274 PE=4 SV=1	ALLAPHANVSATGPLVVHTRPAR	1540.53	GR	HT	1286	0	SQBHexNAc (8)		2551.41	2550.4	-1.17389	-0.00299508	1.53987e+09	0	Comet(3.78E-12)	100	Confident	01072022_Sf9_HILIC#33_DD_RepX_Deglyco	SQbitK_SQbRepX_DD_01072022_Sf9_HILIC#33.10901.10901.5:1:Gdelta~1540.52973882484
1	A0A2H1WTF1	A0A2H1WTF1_SPOFR Dolichyl-diphosphooligosaccharide--protein glycotransferase (Fragment) OS=Spodoptera frugiperda OX=7108 GN=SFRICE_008092 PE=3 SV=1	TTLVDNNTWNNSHIALVGK	1540.53	NR	AM	70	0	SQBHexNAc (8)		2300.15	2299.14	0.402863	0.000926647	2.84898e+07	0	Comet(5.0E-15)	100	Confident	01072022_Sf9_HILIC#34_DD_RepX_Deglyco	SQbitK_SQbRepX_DD_01072022_Sf9_HILIC#34.13737.13737.4:1:Gdelta~1540.52968584134
1	A0A2H1VVD7	A0A2H1VVD7_SPOFR SFRICE_015414 (Fragment) OS=Spodoptera frugiperda OX=7108 GN=SFRICE_015414 PE=4 SV=1	DIDINNCTK	1540.53	LK	TV	358	0	SQBHexNAc (8)	Carbamidomethylation of C (7)	1295.58	1294.57	-0.473566	-0.000613542	9.17423e+06	0	Comet(3.47E-13)	100	Confident	01072022_Sf9_HILIC#37_DD_RepX_Deglyco	SQbitK_SQbRepX_DD_01072022_Sf9_HILIC#37.5521.5521.2:1:Gdelta~1540.52962242079
1	A0A2H1WF51	A0A2H1WF51_SPOFR Protein-tyrosine-phosphatase OS=Spodoptera frugiperda OX=7108 GN=SFRICE_007268 PE=4 SV=1	RGEENVTFCQTQLAPPDSPPRPR	1540.53	RR	WR	531	1	SQBHexNAc (5)	Carbamidomethylation of C (9)	2855.37	2854.37	0.274433	0.000783609	1.26967e+07	0	Comet(4.51E-11)	100	Confident	01072022_Sf9_HILIC#36_DD_RepX_Deglyco	SQbitK_SQbRepX_DD_01072022_Sf9_HILIC#36.11818.11818.5:1:Gdelta~1540.52959069667
1	A0A2H1WAL2	A0A2H1WAL2_SPOFR SFRICE_008314 OS=Spodoptera frugiperda OX=7108 GN=SFRICE_008314 PE=4 SV=1	SPTLLSNLTFLNVSHNR	1540.53	NR	IT	526	0	SQBHexNAc (9)		2116.1	2115.1	0.123525	0.000261392	1.3835e+07	0	Comet(1.01E-14)	100	Confident	01072022_Sf9_HILIC#34_DD_RepX_Deglyco	SQbitK_SQbRepX_DD_01072022_Sf9_HILIC#34.19968.19968.3:1:Gdelta~1540.52958837935
1	A0A2H1WIY1	A0A2H1WIY1_SPOFR SFRICE_003274 OS=Spodoptera frugiperda OX=7108 GN=SFRICE_003274 PE=4 SV=1	STENGTLTDAVAHNAGSLTITAR	1540.53	LR	LY	373	0	SQBHexNAc (1)		2503.23	2502.22	1.47924	0.00370288	1.92394e+07	0	Comet(7.69E-17)	100	Confident	01072022_Sf9_HILIC#37_DD_RepX_Deglyco	SQbitK_SQbRepX_DD_01072022_Sf9_HILIC#37.16187.16187.3:1:Gdelta~1540.52955882305
1	A0A2H1WNK9	A0A2H1WNK9_SPOFR SFRICE_040026 (Fragment) OS=Spodoptera frugiperda OX=7108 GN=SFRICE_040026 PE=4 SV=1	NLVNLQYLNISHNYIR	1540.53	FR	TL	144	0	SQBHexNAc (9)		2177.13	2176.13	-0.168611	-0.00036709	3.7486e+07	0	Comet(1.9E-12)	100	Confident	01072022_Sf9_HILIC#34_DD_RepX_Deglyco	SQbitK_SQbRepX_DD_01072022_Sf9_HILIC#34.18674.18674.4:1:Gdelta~1540.52941899194
1	A0A2H1VKQ6	A0A2H1VKQ6_SPOFR Carboxypeptidase OS=Spodoptera frugiperda OX=7108 GN=SFRICE_006299 PE=3 SV=1	KMIHVGDLPFHNGTEVEK	1540.53	VR	HL	336	1	SQBHexNAc (12)		2254.12	2253.11	-0.10932	-0.00024642	1.80036e+07	0	Comet(3.0E-14)	100	Confident	01072022_Sf9_HILIC#35_DD_RepX_Deglyco	SQbitK_SQbRepX_DD_01072022_Sf9_HILIC#35.10917.10917.5:1:Gdelta~1540.52940825681
1	A0A2H1VKQ0	A0A2H1VKQ0_SPOFR SFRICE_004009 OS=Spodoptera frugiperda OX=7108 GN=SFRICE_004009 PE=4 SV=1	HTEISIVFDHCFSNFTR	1540.53	KR	ML	1096	0	SQBHexNAc (16)	Carbamidomethylation of C (11)	2313.05	2312.05	-2.99855	-0.00693582	1.05512e+07	0	Comet(2.63E-11)	100	Confident	01072022_Sf9_HILIC#33_DD_RepX_Deglyco	SQbitK_SQbRepX_DD_01072022_Sf9_HILIC#33.15845.15845.4:1:Gdelta~1540.52933259512
1	A0A2H1VBV3	A0A2H1VBV3_SPOFR Adenosine deaminase OS=Spodoptera frugiperda OX=7108 GN=SFRICE_006874 PE=3 SV=1	MALGGNTTLNDKENIVNNCLMQHK	1540.53	LR	FN	35	1	Oxidation of M (21);SQBHexNAc (8)	Carbamidomethylation of C (19)	2934.38	2933.37	1.46153	0.00428869	1.44919e+07	0	Comet(1.79E-12)	100	Confident	01072022_Sf9_HILIC#35_DD_RepX_Deglyco	SQbitK_SQbRepX_DD_01072022_Sf9_HILIC#35.12573.12573.4:1:Gdelta~1540.52932218176
1	A0A2H1VR35	A0A2H1VR35_SPOFR V-type proton ATPase subunit OS=Spodoptera frugiperda OX=7108 GN=SFRICE_022163 PE=3 SV=1	LNNETLIWMAHTWGNK	1540.53	PR	MG	65	0	Oxidation of M (9);SQBHexNAc (5)		2147.02	2146.02	-0.0464642	-9.97596e-05	4.22688e+07	0	Comet(1.86E-15)	100	Confident	01072022_Sf9_HILIC#31_DD_RepX_Deglyco	SQbitK_SQbRepX_DD_01072022_Sf9_HILIC#31.12881.12881.3:1:Gdelta~1540.52931731482
1	A0A2H1VZW8	A0A2H1VZW8_SPOFR SFRICE_009962 OS=Spodoptera frugiperda OX=7108 GN=SFRICE_009962 PE=3 SV=1	TNDDSETNNTMTLVYNK	1540.53	WK	NA	40	0	SQBHexNAc (5)		2162.94	2161.93	0.589384	0.0012748	1.56848e+07	0	Comet(7.25E-22)	100	Confident	01072022_Sf9_HILIC#37_DD_RepX_Deglyco	SQbitK_SQbRepX_DD_01072022_Sf9_HILIC#37.10949.10949.3:1:Gdelta~1540.52930150053
1	A0A2H1WF51	A0A2H1WF51_SPOFR Protein-tyrosine-phosphatase OS=Spodoptera frugiperda OX=7108 GN=SFRICE_007268 PE=4 SV=1	RGEENVTFCQTQLAPPDSPPRPR	1540.53	RR	WR	531	1	SQBHexNAc (5)	Carbamidomethylation of C (9)	2855.38	2854.37	0.97984	0.00279781	1.25089e+07	0	Comet(1.08E-14)	100	Confident	01072022_Sf9_HILIC#37_DD_RepX_Deglyco	SQbitK_SQbRepX_DD_01072022_Sf9_HILIC#37.12645.12645.6:1:Gdelta~1540.52917478105
1	A0A2H1V6N2	A0A2H1V6N2_SPOFR SFRICE_013692 OS=Spodoptera frugiperda OX=7108 GN=SFRICE_013692 PE=3 SV=1	SNHSNNWAVLVDTSR	1540.53	QK	FW	32	0	SQBHexNAc (1)		1902.89	1901.89	-0.100436	-0.000191118	1.14054e+07	0	Comet(8.58E-15)	100	Confident	01072022_Sf9_HILIC#36_DD_RepX_Deglyco	SQbitK_SQbRepX_DD_01072022_Sf9_HILIC#36.13273.13273.4:1:Gdelta~1540.52914139877
1	A0A2H1V3P1,A0A2H1V3P8	A0A2H1V3P1_SPOFR Tetraspanin OS=Spodoptera frugiperda OX=7108 GN=SFRICE_030587 PE=3 SV=1,A0A2H1V3P8_SPOFR SFRICE_011793 (Fragment) OS=Spodoptera frugiperda OX=7108 GN=SFRICE_011793 PE=3 SV=1	NEYFNCSSPSVER	1540.53	SK;SK	CG;CG	147;128	0	SQBHexNAc (5)	Carbamidomethylation of C (6)	1791.75	1790.74	-0.338595	-0.000606677	1.03676e+07	0	Comet(1.47E-13)	100	Confident	01072022_Sf9_HILIC#37_DD_RepX_Deglyco	SQbitK_SQbRepX_DD_01072022_Sf9_HILIC#37.9946.9946.3:1:Gdelta~1540.5291373174
1	A0A2H1WXX6	A0A2H1WXX6_SPOFR SFRICE_034180 (Fragment) OS=Spodoptera frugiperda OX=7108 GN=SFRICE_034180 PE=4 SV=1	DQLQSNETQEELKEVFEGSCK	1540.53	AR	LI	40	1	SQBHexNAc (8)	Carbamidomethylation of C (20)	2701.22	2700.21	1.49881	0.0040486	1.54337e+07	0	Comet(6.81E-13)	100	Confident	01072022_Sf9_HILIC#36_DD_RepX_Deglyco	SQbitK_SQbRepX_DD_01072022_Sf9_HILIC#36.18041.18041.4:1:Gdelta~1540.52912022467
1	A0A2H1V761	A0A2H1V761_SPOFR SFRICE_023375 OS=Spodoptera frugiperda OX=7108 GN=SFRICE_023375 PE=3 SV=1	APANLTEIDVHDISYDIWR	1540.53	GK	KI	65	0	SQBHexNAc (6)		2431.18	2430.17	1.18389	0.00287825	6.99926e+07	0	Comet(9.46E-22)	100	Confident	01072022_Sf9_HILIC#30_DD_RepX_Deglyco	SQbitK_SQbRepX_DD_01072022_Sf9_HILIC#30.18407.18407.3:1:Gdelta~1540.52905875984
1	A0A2H1V1G6	A0A2H1V1G6_SPOFR Carboxylic ester hydrolase (Fragment) OS=Spodoptera frugiperda OX=7108 GN=SFRICE_018482 PE=3 SV=1	LASINVNTFINNTK	1540.53	EK	HY	264	0	SQBHexNAc (8)		1751.92	1750.91	0.252106	0.000441668	9.50979e+06	0	Comet(1.8E-12)	100	Confident	01072022_Sf9_HILIC#34_DD_RepX_Deglyco	SQbitK_SQbRepX_DD_01072022_Sf9_HILIC#34.15426.15426.3:1:Gdelta~1540.52901665124
1	A0A2H1WF51	A0A2H1WF51_SPOFR Protein-tyrosine-phosphatase OS=Spodoptera frugiperda OX=7108 GN=SFRICE_007268 PE=4 SV=1	IDAQNTSFLLGGLEK	1540.53	PK	GT	287	0	SQBHexNAc (5)		1808.92	1807.92	-1.49739	-0.00270866	1.40183e+08	0	Comet(8.18E-15)	100	Confident	01072022_Sf9_HILIC#32_DD_RepX_Deglyco	SQbitK_SQbRepX_DD_01072022_Sf9_HILIC#32.15273.15273.3:1:Gdelta~1540.5289864643
1	A0A2H1VZW8	A0A2H1VZW8_SPOFR SFRICE_009962 OS=Spodoptera frugiperda OX=7108 GN=SFRICE_009962 PE=3 SV=1	TNDDSETNNTMTLVYNK	1540.53	WK	NA	40	0	SQBHexNAc (1)		2162.94	2161.93	0.927813	0.0020068	1.62002e+07	0	Comet(5.08E-22)	100	Confident	01072022_Sf9_HILIC#38_DD_RepX_Deglyco	SQbitK_SQbRepX_DD_01072022_Sf9_HILIC#38.11983.11983.3:1:Gdelta~1540.52895854679
1	A0A2H1V4V8	A0A2H1V4V8_SPOFR SFRICE_004064 OS=Spodoptera frugiperda OX=7108 GN=SFRICE_004064 PE=3 SV=1	SVSSSTNAYISNFTR	1540.53	ER	TT	271	0	SQBHexNAc (11)		1836.86	1835.85	0.703562	0.00129235	1.06972e+07	0	Comet(4.37E-13)	100	Confident	01072022_Sf9_HILIC#36_DD_RepX_Deglyco	SQbitK_SQbRepX_DD_01072022_Sf9_HILIC#36.13251.13251.3:1:Gdelta~1540.52894928084
1	A0A2H1WNK9	A0A2H1WNK9_SPOFR SFRICE_040026 (Fragment) OS=Spodoptera frugiperda OX=7108 GN=SFRICE_040026 PE=4 SV=1	LHYLNFSHNSIR	1540.53	SR	GI	319	0	SQBHexNAc (5)		1703.85	1702.84	-1.34054	-0.00228408	5.28298e+07	0	Comet(2.23E-11)	100	Confident	01072022_Sf9_HILIC#36_DD_RepX_Deglyco	SQbitK_SQbRepX_DD_01072022_Sf9_HILIC#36.11266.11266.4:1:Gdelta~1540.52891656284
1	A0A2H1VUX6	A0A2H1VUX6_SPOFR SFRICE_003846 (Fragment) OS=Spodoptera frugiperda OX=7108 GN=SFRICE_003846 PE=3 SV=1	ANGTEFAIHYGSGSLSGFLSR	1540.53	YR	DD	31	0	SQBHexNAc (2)		2374.13	2373.12	-0.130535	-0.000309908	7.51648e+07	0	Comet(1.87E-21)	100	Confident	01072022_Sf9_HILIC#32_DD_RepX_Deglyco	SQbitK_SQbRepX_DD_01072022_Sf9_HILIC#32.16742.16742.3:1:Gdelta~1540.52888691607
1	A0A2H1V1G6	A0A2H1V1G6_SPOFR Carboxylic ester hydrolase (Fragment) OS=Spodoptera frugiperda OX=7108 GN=SFRICE_018482 PE=3 SV=1	LASINVNTFINNTK	1540.53	EK	HY	264	0	SQBHexNAc (8)		1751.92	1750.91	-0.166293	-0.000291332	7.10869e+06	0	Comet(3.05E-11)	100	Confident	01072022_Sf9_HILIC#34_DD_RepX_Deglyco	SQbitK_SQbRepX_DD_01072022_Sf9_HILIC#34.15423.15423.3:1:Gdelta~1540.52885471512
1	A0A2H1WEE3	A0A2H1WEE3_SPOFR Alpha-glucosidase (Fragment) OS=Spodoptera frugiperda OX=7108 GN=SFRICE_026018 PE=4 SV=1	QLLVNTTMKDEQPLTGR	1540.53	VR	GS	301	1	Oxidation of M (8);SQBHexNAc (5)		2163.1	2162.09	0.822607	0.00177938	5.38188e+07	0	Comet(4.67E-11)	100	Confident	01072022_Sf9_HILIC#34_DD_RepX_Deglyco	SQbitK_SQbRepX_DD_01072022_Sf9_HILIC#34.9784.9784.3:1:Gdelta~1540.52883427667
1	A0A2H1WXX6	A0A2H1WXX6_SPOFR SFRICE_034180 (Fragment) OS=Spodoptera frugiperda OX=7108 GN=SFRICE_034180 PE=4 SV=1	DQLQSNETQEELKEVFEGSCK	1540.53	AR	LI	40	1	SQBHexNAc (8)	Carbamidomethylation of C (20)	2701.22	2700.21	1.40848	0.0038046	2.02841e+07	0	Comet(2.18E-11)	100	Confident	01072022_Sf9_HILIC#36_DD_RepX_Deglyco	SQbitK_SQbRepX_DD_01072022_Sf9_HILIC#36.18113.18113.4:1:Gdelta~1540.52876420847
1	A0A2H1VW43	A0A2H1VW43_SPOFR Protein tweety homolog (Fragment) OS=Spodoptera frugiperda OX=7108 GN=SFRICE_031283 PE=3 SV=1	MLHALPHINVTLHR	1540.53	SR	VN	17	0	Oxidation of M (1);SQBHexNAc (9)		1870.99	1869.99	-1.41046	-0.00263897	1.90348e+07	0	Comet(1.07E-12)	100	Confident	01072022_Sf9_HILIC#32_DD_RepX_Deglyco	SQbitK_SQbRepX_DD_01072022_Sf9_HILIC#32.11002.11002.5:1:Gdelta~1540.52874153044
1	A0A2H1WGN6	A0A2H1WGN6_SPOFR SFRICE_000373 OS=Spodoptera frugiperda OX=7108 GN=SFRICE_000373 PE=3 SV=1	NFTADYDKTLIFNK	1540.53	VR	VH	105	1	SQBHexNAc (1)		1892.92	1891.92	-1.53142	-0.00289886	7.95487e+07	0	Comet(1.92E-13)	100	Confident	01072022_Sf9_HILIC#32_DD_RepX_Deglyco	SQbitK_SQbRepX_DD_01072022_Sf9_HILIC#32.13004.13004.3:1:Gdelta~1540.52871386013
1	A0A2H1WTF1	A0A2H1WTF1_SPOFR Dolichyl-diphosphooligosaccharide--protein glycotransferase (Fragment) OS=Spodoptera frugiperda OX=7108 GN=SFRICE_008092 PE=3 SV=1	TTLVDNNTWNNSHIALVGK	1540.53	NR	AM	70	0	SQBHexNAc (8)		2300.15	2299.14	1.03934	0.00239065	1.74338e+07	0	Comet(4.34E-18)	100	Confident	01072022_Sf9_HILIC#36_DD_RepX_Deglyco	SQbitK_SQbRepX_DD_01072022_Sf9_HILIC#36.15603.15603.4:1:Gdelta~1540.52863227293
1	A0A2H1WNK9	A0A2H1WNK9_SPOFR SFRICE_040026 (Fragment) OS=Spodoptera frugiperda OX=7108 GN=SFRICE_040026 PE=4 SV=1	NNNISGTLNENTFK	1540.53	LK	GI	349	0	SQBHexNAc (3)		1768.84	1767.83	0.161176	0.000285093	1.54664e+08	0	Comet(1.13E-12)	100	Confident	01072022_Sf9_HILIC#36_DD_RepX_Deglyco	SQbitK_SQbRepX_DD_01072022_Sf9_HILIC#36.11075.11075.3:1:Gdelta~1540.52861443615
1	A0A2H1WIY1	A0A2H1WIY1_SPOFR SFRICE_003274 OS=Spodoptera frugiperda OX=7108 GN=SFRICE_003274 PE=4 SV=1	ALLAPHANVSATGPLVVHTRPAR	1540.53	GR	HT	1286	0	SQBHexNAc (8)		2551.4	2550.4	-2.822	-0.00720008	1.03608e+08	0	Comet(1.56E-13)	100	Confident	01072022_Sf9_HILIC#32_DD_RepX_Deglyco	SQbitK_SQbRepX_DD_01072022_Sf9_HILIC#32.10532.10532.4:1:Gdelta~1540.5285688595
1	A0A2H1VW43	A0A2H1VW43_SPOFR Protein tweety homolog (Fragment) OS=Spodoptera frugiperda OX=7108 GN=SFRICE_031283 PE=3 SV=1	MLHALPHINVTLHR	1540.53	SR	VN	17	0	SQBHexNAc (9)		1855	1853.99	-1.92666	-0.00357395	6.18158e+07	0	Comet(1.6E-11)	100	Confident	01072022_Sf9_HILIC#32_DD_RepX_Deglyco	SQbitK_SQbRepX_DD_01072022_Sf9_HILIC#32.11995.11995.3:1:Gdelta~1540.52846104615
1	A0A2H1WIY1	A0A2H1WIY1_SPOFR SFRICE_003274 OS=Spodoptera frugiperda OX=7108 GN=SFRICE_003274 PE=4 SV=1	ALLAPHANVSATGPLVVHTRPAR	1540.53	GR	HT	1286	0	SQBHexNAc (8)		2551.41	2550.4	-0.620863	-0.00158408	9.08902e+07	0	Comet(3.56E-11)	100	Confident	01072022_Sf9_HILIC#33_DD_RepX_Deglyco	SQbitK_SQbRepX_DD_01072022_Sf9_HILIC#33.10902.10902.3:1:Gdelta~1540.52831489084
1	A0A2H1WGN6	A0A2H1WGN6_SPOFR SFRICE_000373 OS=Spodoptera frugiperda OX=7108 GN=SFRICE_000373 PE=3 SV=1	NFTADYDKTLIFNK	1540.53	VR	VH	105	1	SQBHexNAc (1)		1892.92	1891.92	-2.56315	-0.00485186	8.73167e+08	0	Comet(2.38E-11)	100	Confident	01072022_Sf9_HILIC#33_DD_RepX_Deglyco	SQbitK_SQbRepX_DD_01072022_Sf9_HILIC#33.13144.13144.3:1:Gdelta~1540.52820050054
1	A0A2H1VR35	A0A2H1VR35_SPOFR V-type proton ATPase subunit OS=Spodoptera frugiperda OX=7108 GN=SFRICE_022163 PE=3 SV=1	LNNETLIWMAHTWGNK	1540.53	PR	MG	65	0	SQBHexNAc (5)		2131.03	2130.02	0.0867468	0.00018486	1.78203e+09	0	Comet(1.11E-13)	100	Confident	01072022_Sf9_HILIC#31_DD_RepX_Deglyco	SQbitK_SQbRepX_DD_01072022_Sf9_HILIC#31.16084.16084.3:1:Gdelta~1540.52817545936
1	A0A2H1WAL2	A0A2H1WAL2_SPOFR SFRICE_008314 OS=Spodoptera frugiperda OX=7108 GN=SFRICE_008314 PE=4 SV=1	SPTLLSNLTFLNVSHNR	1540.53	NR	IT	526	0	SQBHexNAc (9)		2116.11	2115.1	1.04598	0.00221339	1.3105e+07	0	Comet(4.66E-15)	100	Confident	01072022_Sf9_HILIC#35_DD_RepX_Deglyco	SQbitK_SQbRepX_DD_01072022_Sf9_HILIC#35.20986.20986.3:1:Gdelta~1540.5281007477
1	A0A2H1X3J9	A0A2H1X3J9_SPOFR SFRICE_035278 (Fragment) OS=Spodoptera frugiperda OX=7108 GN=SFRICE_035278 PE=4 SV=1	VCTNHNETWTSDCEVYQQR	1540.53	RK	CL	113	0	SQBHexNAc (6)	Carbamidomethylation of C (2,13)	2630.09	2629.08	-0.47062	-0.00123777	1.44369e+07	0	Comet(1.63E-14)	100	Confident	01072022_Sf9_HILIC#38_DD_RepX_Deglyco	SQbitK_SQbRepX_DD_01072022_Sf9_HILIC#38.10202.10202.4:1:Gdelta~1540.52807834485
1	A0A2H1WD18	A0A2H1WD18_SPOFR SFRICE_002537 OS=Spodoptera frugiperda OX=7108 GN=SFRICE_002537 PE=4 SV=1	YFPTNSSFCPSSR	1540.53	CK	GT	695	0	SQBHexNAc (4)	Carbamidomethylation of C (9)	1752.75	1751.75	-0.394112	-0.000690782	1.91842e+07	0	Comet(4.32E-11)	100	Confident	01072022_Sf9_HILIC#38_DD_RepX_Deglyco	SQbitK_SQbRepX_DD_01072022_Sf9_HILIC#38.12824.12824.3:1:Gdelta~1540.5279237869
1	A0A2H1WIY1	A0A2H1WIY1_SPOFR SFRICE_003274 OS=Spodoptera frugiperda OX=7108 GN=SFRICE_003274 PE=4 SV=1	STENGTLTDAVAHNAGSLTITAR	1540.53	LR	LY	373	0	SQBHexNAc (1)		2503.23	2502.22	0.406227	0.00101688	1.89823e+08	0	Comet(1.01E-19)	100	Confident	01072022_Sf9_HILIC#35_DD_RepX_Deglyco	SQbitK_SQbRepX_DD_01072022_Sf9_HILIC#35.13465.13465.3:1:Gdelta~1540.52779997008
1	A0A2H1VS45	A0A2H1VS45_SPOFR SFRICE_005377 OS=Spodoptera frugiperda OX=7108 GN=SFRICE_005377 PE=4 SV=1	YGDETSEQFVGNATAPDHFR	1540.53	IK	IL	29	0	SQBHexNAc (12)		2444.07	2443.06	2.33292	0.00570181	1.18238e+07	0	Comet(3.15E-11)	100	Confident	01072022_Sf9_HILIC#35_DD_RepX_Deglyco	SQbitK_SQbRepX_DD_01072022_Sf9_HILIC#35.11765.11765.3:1:Gdelta~1540.52775774172
1	A0A2H1X215	A0A2H1X215_SPOFR SFRICE_018096 OS=Spodoptera frugiperda OX=7108 GN=SFRICE_018096 PE=3 SV=1	NNGTLFMHAVLLDDSR	1540.53	TR	LY	101	0	SQBHexNAc (4)		2005.96	2004.96	-1.21265	-0.00243253	2.97837e+07	0	Comet(8.44E-12)	100	Confident	01072022_Sf9_HILIC#32_DD_RepX_Deglyco	SQbitK_SQbRepX_DD_01072022_Sf9_HILIC#32.15012.15012.3:1:Gdelta~1540.52774642222
1	A0A2H1WNK9	A0A2H1WNK9_SPOFR SFRICE_040026 (Fragment) OS=Spodoptera frugiperda OX=7108 GN=SFRICE_040026 PE=4 SV=1	NLVNLQYLNISHNYIR	1540.53	FR	TL	144	0	SQBHexNAc (9)		2177.13	2176.13	-1.29027	-0.00280909	8.15532e+07	0	Comet(4.5E-11)	100	Confident	01072022_Sf9_HILIC#33_DD_RepX_Deglyco	SQbitK_SQbRepX_DD_01072022_Sf9_HILIC#33.17464.17464.3:1:Gdelta~1540.52774562288
1	A0A2H1VS45	A0A2H1VS45_SPOFR SFRICE_005377 OS=Spodoptera frugiperda OX=7108 GN=SFRICE_005377 PE=4 SV=1	YGDETSEQFVGNATAPDHFR	1540.53	IK	IL	29	0	SQBHexNAc (12)		2444.07	2443.06	1.23393	0.00301581	1.49445e+07	0	Comet(2.03E-11)	100	Confident	01072022_Sf9_HILIC#35_DD_RepX_Deglyco	SQbitK_SQbRepX_DD_01072022_Sf9_HILIC#35.11781.11781.4:1:Gdelta~1540.52773816048
1	A0A2H1VUX6	A0A2H1VUX6_SPOFR SFRICE_003846 (Fragment) OS=Spodoptera frugiperda OX=7108 GN=SFRICE_003846 PE=3 SV=1	ANGTEFAIHYGSGSLSGFLSR	1540.53	YR	DD	31	0	SQBHexNAc (2)		2374.13	2373.12	0.383337	0.000910092	1.95169e+07	0	Comet(4.55E-18)	100	Confident	01072022_Sf9_HILIC#32_DD_RepX_Deglyco	SQbitK_SQbRepX_DD_01072022_Sf9_HILIC#32.16752.16752.4:1:Gdelta~1540.52767338306
1	A0A2H1WNK9	A0A2H1WNK9_SPOFR SFRICE_040026 (Fragment) OS=Spodoptera frugiperda OX=7108 GN=SFRICE_040026 PE=4 SV=1	NLVNLQYLNISHNYIR	1540.53	FR	TL	144	0	SQBHexNAc (9)		2177.13	2176.13	-1.1782	-0.00256509	1.20898e+08	0	Comet(1.99E-14)	100	Confident	01072022_Sf9_HILIC#33_DD_RepX_Deglyco	SQbitK_SQbRepX_DD_01072022_Sf9_HILIC#33.17566.17566.3:1:Gdelta~1540.52757007522
1	A0A2H1WCH3	A0A2H1WCH3_SPOFR Nicastrin OS=Spodoptera frugiperda OX=7108 GN=SFRICE_003737 PE=3 SV=1	LNGTHQTGCSSADNGAVGVVHMIK	1540.53	RR	DV	41	0	SQBHexNAc (2)	Carbamidomethylation of C (9)	2656.24	2655.24	-0.260187	-0.000691121	1.4001e+07	0	Comet(1.03E-16)	100	Confident	01072022_Sf9_HILIC#36_DD_RepX_Deglyco	SQbitK_SQbRepX_DD_01072022_Sf9_HILIC#36.11539.11539.4:1:Gdelta~1540.52744400907
1	A0A2H1X3F0	A0A2H1X3F0_SPOFR SFRICE_032366 (Fragment) OS=Spodoptera frugiperda OX=7108 GN=SFRICE_032366 PE=4 SV=1	NCSFYNVAFSNLK	1540.53	FR	TS	138	0	SQBHexNAc (1)	Carbamidomethylation of C (2)	1766.81	1765.8	1.52402	0.00269265	1.11661e+07	0	Comet(1.18E-13)	100	Confident	01072022_Sf9_HILIC#33_DD_RepX_Deglyco	SQbitK_SQbRepX_DD_01072022_Sf9_HILIC#33.15009.15009.3:1:Gdelta~1540.527351903
1	A0A5Q0TYU7	A0A5Q0TYU7_SPOFR UDP-glucuronosyltransferase OS=Spodoptera frugiperda OX=7108 PE=2 SV=1	GKTPANLTEIDVHDVAYK	1540.53	PK	MW	63	1	SQBHexNAc (6)		2174.1	2173.09	0.832749	0.00181048	1.59485e+07	0	Comet(2.82E-11)	100	Confident	01072022_Sf9_HILIC#35_DD_RepX_Deglyco	SQbitK_SQbRepX_DD_01072022_Sf9_HILIC#35.11559.11559.3:1:Gdelta~1540.52728409963
1	A0A2H1VZW8	A0A2H1VZW8_SPOFR SFRICE_009962 OS=Spodoptera frugiperda OX=7108 GN=SFRICE_009962 PE=3 SV=1	TNDDSETNNTMTLVYNK	1540.53	WK	NA	40	0	SQBHexNAc (1)		2162.94	2161.93	2.16964	0.0046928	9.48455e+07	0	Comet(9.14E-22)	100	Confident	01072022_Sf9_HILIC#37_DD_RepX_Deglyco	SQbitK_SQbRepX_DD_01072022_Sf9_HILIC#37.11068.11068.3:1:Gdelta~1540.52722342857
1	A0A2H1WAL2	A0A2H1WAL2_SPOFR SFRICE_008314 OS=Spodoptera frugiperda OX=7108 GN=SFRICE_008314 PE=4 SV=1	SPTLLSNLTFLNVSHNR	1540.53	NR	IT	526	0	SQBHexNAc (9)		2116.1	2115.1	0.123525	0.000261392	8.14713e+07	0	Comet(8.47E-14)	100	Confident	01072022_Sf9_HILIC#34_DD_RepX_Deglyco	SQbitK_SQbRepX_DD_01072022_Sf9_HILIC#34.20019.20019.3:1:Gdelta~1540.52721869325
1	A0A2H1VZW8	A0A2H1VZW8_SPOFR SFRICE_009962 OS=Spodoptera frugiperda OX=7108 GN=SFRICE_009962 PE=3 SV=1	TNDDSETNNTMTLVYNK	1540.53	WK	NA	40	0	SQBHexNAc (5)		2162.94	2161.93	1.83075	0.0039598	1.07314e+07	0	Comet(1.16E-11)	100	Confident	01072022_Sf9_HILIC#39_DD_RepX_Deglyco	SQbitK_SQbRepX_DD_01072022_Sf9_HILIC#39.12550.12550.3:1:Gdelta~1540.52717153233
1	A0A2H1VZW8	A0A2H1VZW8_SPOFR SFRICE_009962 OS=Spodoptera frugiperda OX=7108 GN=SFRICE_009962 PE=3 SV=1	TNDDSETNNTMTLVYNK	1540.53	WK	NA	40	0	SQBHexNAc (1)		2162.95	2161.93	2.62088	0.0056688	1.17812e+07	0	Comet(5.58E-23)	100	Confident	01072022_Sf9_HILIC#39_DD_RepX_Deglyco	SQbitK_SQbRepX_DD_01072022_Sf9_HILIC#39.12476.12476.3:1:Gdelta~1540.52709495367
1	A0A2H1WVP0	A0A2H1WVP0_SPOFR SFRICE_013462 (Fragment) OS=Spodoptera frugiperda OX=7108 GN=SFRICE_013462 PE=4 SV=1	LINGQVHSETDNDVENETNLK	1540.53	IK	SN	338	0	SQBHexNAc (16)		2572.2	2571.19	-0.0668466	-0.000171943	1.31147e+07	0	Comet(4.19E-16)	100	Confident	01072022_Sf9_HILIC#36_DD_RepX_Deglyco	SQbitK_SQbRepX_DD_01072022_Sf9_HILIC#36.9144.9144.3:1:Gdelta~1540.52707953024
1	A0A2H1WNK9	A0A2H1WNK9_SPOFR SFRICE_040026 (Fragment) OS=Spodoptera frugiperda OX=7108 GN=SFRICE_040026 PE=4 SV=1	LLNVSSNYLTK	1540.53	LK	LR	723	0	SQBHexNAc (3)		1454.77	1453.77	-0.0132118	-1.92202e-05	2.02197e+07	0	Comet(2.43E-11)	100	Confident	01072022_Sf9_HILIC#36_DD_RepX_Deglyco	SQbitK_SQbRepX_DD_01072022_Sf9_HILIC#36.13374.13374.3:1:Gdelta~1540.52695772686
1	A0A2H1WIY1	A0A2H1WIY1_SPOFR SFRICE_003274 OS=Spodoptera frugiperda OX=7108 GN=SFRICE_003274 PE=4 SV=1	STENGTLTDAVAHNAGSLTITAR	1540.53	LR	LY	373	0	SQBHexNAc (1)		2503.23	2502.22	1.18602	0.00296888	1.04543e+08	0	Comet(2.41E-15)	100	Confident	01072022_Sf9_HILIC#35_DD_RepX_Deglyco	SQbitK_SQbRepX_DD_01072022_Sf9_HILIC#35.13484.13484.4:1:Gdelta~1540.5269384691
1	A0A2H1V4V8	A0A2H1V4V8_SPOFR SFRICE_004064 OS=Spodoptera frugiperda OX=7108 GN=SFRICE_004064 PE=3 SV=1	SVSSSTNAYISNFTR	1540.53	ER	TT	271	0	SQBHexNAc (11)		1836.86	1835.85	-0.22683	-0.000416654	9.51352e+06	0	Comet(1.1E-11)	100	Confident	01072022_Sf9_HILIC#38_DD_RepX_Deglyco	SQbitK_SQbRepX_DD_01072022_Sf9_HILIC#38.15483.15483.3:1:Gdelta~1540.52693273887
1	A0A2H1WAL2	A0A2H1WAL2_SPOFR SFRICE_008314 OS=Spodoptera frugiperda OX=7108 GN=SFRICE_008314 PE=4 SV=1	SPTLLSNLTFLNVSHNR	1540.53	NR	IT	526	0	SQBHexNAc (9)		2116.11	2115.1	2.5459	0.00538739	1.07853e+07	0	Comet(3.45E-14)	100	Confident	01072022_Sf9_HILIC#35_DD_RepX_Deglyco	SQbitK_SQbRepX_DD_01072022_Sf9_HILIC#35.20929.20929.3:1:Gdelta~1540.5268660331
1	A0A2H1WIY1	A0A2H1WIY1_SPOFR SFRICE_003274 OS=Spodoptera frugiperda OX=7108 GN=SFRICE_003274 PE=4 SV=1	ALLAPHANVSATGPLVVHTRPAR	1540.53	GR	HT	1286	0	SQBHexNAc (8)		2551.4	2550.4	-2.17863	-0.00555858	2.99953e+07	0	Comet(8.6E-19)	100	Confident	01072022_Sf9_HILIC#32_DD_RepX_Deglyco	SQbitK_SQbRepX_DD_01072022_Sf9_HILIC#32.10515.10515.5:1:Gdelta~1540.52684743482
1	A0A2H1WXX6	A0A2H1WXX6_SPOFR SFRICE_034180 (Fragment) OS=Spodoptera frugiperda OX=7108 GN=SFRICE_034180 PE=4 SV=1	DQLQSNETQEELKEVFEGSCK	1540.53	AR	LI	40	1	SQBHexNAc (8)	Carbamidomethylation of C (20)	2701.22	2700.21	1.7698	0.0047806	5.1237e+07	0	Comet(1.46E-12)	100	Confident	01072022_Sf9_HILIC#36_DD_RepX_Deglyco	SQbitK_SQbRepX_DD_01072022_Sf9_HILIC#36.18095.18095.3:1:Gdelta~1540.52678602676
1	A0A2H1VZG5	A0A2H1VZG5_SPOFR SFRICE_011780 OS=Spodoptera frugiperda OX=7108 GN=SFRICE_011780 PE=4 SV=1	LLLDDSFSTTTDNDNTSR	1540.53	CK	VF	417	0	SQBHexNAc (16)		2218	2216.99	2.05113	0.0045494	1.01634e+08	0	Comet(1.24E-14)	100	Confident	01072022_Sf9_HILIC#35_DD_RepX_Deglyco	SQbitK_SQbRepX_DD_01072022_Sf9_HILIC#35.13265.13265.3:1:Gdelta~1540.52673527573
1	A0A2H1VZW8	A0A2H1VZW8_SPOFR SFRICE_009962 OS=Spodoptera frugiperda OX=7108 GN=SFRICE_009962 PE=3 SV=1	TNDDSETNNTMTLVYNK	1540.53	WK	NA	40	0	SQBHexNAc (5)		2162.94	2161.93	1.71794	0.0037158	2.54513e+07	0	Comet(7.78E-28)	100	Confident	01072022_Sf9_HILIC#38_DD_RepX_Deglyco	SQbitK_SQbRepX_DD_01072022_Sf9_HILIC#38.11884.11884.4:1:Gdelta~1540.5267293085
1	A0A2H1WFC1	A0A2H1WFC1_SPOFR SFRICE009249.2 (Fragment) OS=Spodoptera frugiperda OX=7108 GN=SFRICE009249.2 PE=4 SV=1	FAHGSDKTDANNNTLFGFANNLLPR	1540.53	AK	SK	539	1	SQBHexNAc (8)		2937.42	2936.41	1.35613	0.00398352	4.02097e+07	0	Comet(1.45E-11)	100	Confident	01072022_Sf9_HILIC#33_DD_RepX_Deglyco	SQbitK_SQbRepX_DD_01072022_Sf9_HILIC#33.19536.19536.4:1:Gdelta~1540.5266700364
1	A0A2H1VZW8	A0A2H1VZW8_SPOFR SFRICE_009962 OS=Spodoptera frugiperda OX=7108 GN=SFRICE_009962 PE=3 SV=1	SATQLNLTSESPSAVGVLTLSR	1540.53	CK	LQ	105	0	SQBHexNAc (6)		2434.26	2433.26	-1.12355	-0.00273503	3.11442e+08	0	Comet(1.53E-15)	100	Confident	01072022_Sf9_HILIC#34_DD_RepX_Deglyco	SQbitK_SQbRepX_DD_01072022_Sf9_HILIC#34.18309.18309.3:1:Gdelta~1540.52662543991
1	A0A2H1WTF1	A0A2H1WTF1_SPOFR Dolichyl-diphosphooligosaccharide--protein glycotransferase (Fragment) OS=Spodoptera frugiperda OX=7108 GN=SFRICE_008092 PE=3 SV=1	TTLVDNNTWNNSHIALVGK	1540.53	NR	AM	70	0	SQBHexNAc (8)		2300.15	2299.14	0.615023	0.00141465	1.44149e+07	0	Comet(2.45E-11)	100	Confident	01072022_Sf9_HILIC#34_DD_RepX_Deglyco	SQbitK_SQbRepX_DD_01072022_Sf9_HILIC#34.13676.13676.4:1:Gdelta~1540.52655927098
1	A0A2H1W2A2	A0A2H1W2A2_SPOFR SFRICE_002000 OS=Spodoptera frugiperda OX=7108 GN=SFRICE_002000 PE=3 SV=1	IKGWVNVTSNDEK	1540.53	TK	AL	469	1	SQBHexNAc (6)		1692.84	1691.84	-0.236311	-0.000400038	1.05671e+07	0	Comet(4.06E-11)	100	Confident	01072022_Sf9_HILIC#37_DD_RepX_Deglyco	SQbitK_SQbRepX_DD_01072022_Sf9_HILIC#37.8946.8946.3:1:Gdelta~1540.52649312479
1	A0A2H1WNK9	A0A2H1WNK9_SPOFR SFRICE_040026 (Fragment) OS=Spodoptera frugiperda OX=7108 GN=SFRICE_040026 PE=4 SV=1	LLNVSSNYLTK	1540.53	LK	LR	723	0	SQBHexNAc (3)		1454.77	1453.77	-0.852518	-0.00124022	6.56227e+07	0	Comet(2.98E-14)	100	Confident	01072022_Sf9_HILIC#35_DD_RepX_Deglyco	SQbitK_SQbRepX_DD_01072022_Sf9_HILIC#35.12142.12142.3:1:Gdelta~1540.52644606567
1	A0A2H1WNK9	A0A2H1WNK9_SPOFR SFRICE_040026 (Fragment) OS=Spodoptera frugiperda OX=7108 GN=SFRICE_040026 PE=4 SV=1	LLNVSSNYLTK	1540.53	LK	LR	723	0	SQBHexNAc (3)		1454.77	1453.77	-0.51707	-0.00075222	1.6999e+07	0	Comet(1.92E-11)	100	Confident	01072022_Sf9_HILIC#35_DD_RepX_Deglyco	SQbitK_SQbRepX_DD_01072022_Sf9_HILIC#35.12094.12094.3:1:Gdelta~1540.52644565535
1	A0A2H1WTF1	A0A2H1WTF1_SPOFR Dolichyl-diphosphooligosaccharide--protein glycotransferase (Fragment) OS=Spodoptera frugiperda OX=7108 GN=SFRICE_008092 PE=3 SV=1	TTLVDNNTWNNSHIALVGK	1540.53	NR	AM	70	0	SQBHexNAc (8)		2300.15	2299.14	-0.552726	-0.00127135	1.75769e+07	0	Comet(8.16E-12)	100	Confident	01072022_Sf9_HILIC#33_DD_RepX_Deglyco	SQbitK_SQbRepX_DD_01072022_Sf9_HILIC#33.12967.12967.4:1:Gdelta~1540.52627437914
1	A0A2H1VNG6,A0A5Q0TYZ4	A0A2H1VNG6_SPOFR UDP-glucuronosyltransferase OS=Spodoptera frugiperda OX=7108 GN=SFRICE_023290 PE=3 SV=1,A0A5Q0TYZ4_SPOFR UDP-glucuronosyltransferase OS=Spodoptera frugiperda OX=7108 PE=2 SV=1	EMSANMSLEMLNTPAVK	1540.53	IK;IK	EA;EA	31;97	0	SQBHexNAc (3)		2068.96	2067.95	-0.344155	-0.000712044	1.29128e+08	0	Comet(7.78E-14)	100	Confident	01072022_Sf9_HILIC#32_DD_RepX_Deglyco	SQbitK_SQbRepX_DD_01072022_Sf9_HILIC#32.14975.14975.3:1:Gdelta~1540.52626134157
1	A0A2H1WIY1	A0A2H1WIY1_SPOFR SFRICE_003274 OS=Spodoptera frugiperda OX=7108 GN=SFRICE_003274 PE=4 SV=1	STENGTLTDAVAHNAGSLTITAR	1540.53	LR	LY	373	0	SQBHexNAc (1)		2503.23	2502.22	0.796124	0.00199288	1.00906e+08	0	Comet(7.81E-13)	100	Confident	01072022_Sf9_HILIC#35_DD_RepX_Deglyco	SQbitK_SQbRepX_DD_01072022_Sf9_HILIC#35.13429.13429.4:1:Gdelta~1540.52612965207
1	A0A2H1VZW8	A0A2H1VZW8_SPOFR SFRICE_009962 OS=Spodoptera frugiperda OX=7108 GN=SFRICE_009962 PE=3 SV=1	TNDDSETNNTMTLVYNK	1540.53	WK	NA	40	0	Oxidation of M (11);SQBHexNAc (1)		2178.94	2177.93	1.91065	0.00416318	1.38615e+08	0	Comet(1.41E-17)	100	Confident	01072022_Sf9_HILIC#38_DD_RepX_Deglyco	SQbitK_SQbRepX_DD_01072022_Sf9_HILIC#38.7694.7694.3:1:Gdelta~1540.52609687343
1	A0A2H1WNK9	A0A2H1WNK9_SPOFR SFRICE_040026 (Fragment) OS=Spodoptera frugiperda OX=7108 GN=SFRICE_040026 PE=4 SV=1	NLVNLQYLNISHNYIR	1540.53	FR	TL	144	0	SQBHexNAc (9)		2177.13	2176.13	-1.40234	-0.00305309	2.75912e+07	0	Comet(6.47E-14)	100	Confident	01072022_Sf9_HILIC#34_DD_RepX_Deglyco	SQbitK_SQbRepX_DD_01072022_Sf9_HILIC#34.18615.18615.3:1:Gdelta~1540.52602976284
1	A0A2H1VBI6	A0A2H1VBI6_SPOFR SFRICE_011799 (Fragment) OS=Spodoptera frugiperda OX=7108 GN=SFRICE_011799 PE=4 SV=1	QLYNITGFPTLLYYEK	1540.53	IR	GQ	216	0	SQBHexNAc (4)		2166.11	2165.09	2.17458	0.00471036	5.13183e+08	0	Comet(1.04E-12)	100	Confident	01072022_Sf9_HILIC#29_DD_RepX_Deglyco	SQbitK_SQbRepX_DD_01072022_Sf9_HILIC#29.20551.20551.3:1:Gdelta~1540.52601729727
1	A0A2H1WIY1	A0A2H1WIY1_SPOFR SFRICE_003274 OS=Spodoptera frugiperda OX=7108 GN=SFRICE_003274 PE=4 SV=1	STENGTLTDAVAHNAGSLTITAR	1540.53	LR	LY	373	0	SQBHexNAc (1)		2503.23	2502.22	1.28349	0.00321288	1.8073e+07	0	Comet(6.6E-17)	100	Confident	01072022_Sf9_HILIC#36_DD_RepX_Deglyco	SQbitK_SQbRepX_DD_01072022_Sf9_HILIC#36.15005.15005.4:1:Gdelta~1540.52601531887
1	A0A2H1WKG2	A0A2H1WKG2_SPOFR Guanylate cyclase OS=Spodoptera frugiperda OX=7108 GN=SFRICE_002272 PE=3 SV=1	YQGGDVNCSYSMIPVGHFQHQNLR	1540.53	TK	EF	429	0	SQBHexNAc (9)	Carbamidomethylation of C (8)	3010.36	3009.35	1.11454	0.00335517	1.46988e+07	0	Comet(7.84E-12)	100	Confident	01072022_Sf9_HILIC#35_DD_RepX_Deglyco	SQbitK_SQbRepX_DD_01072022_Sf9_HILIC#35.13577.13577.4:1:Gdelta~1540.52601252933
1	A0A2H1WFC8	A0A2H1WFC8_SPOFR Mannosyltransferase OS=Spodoptera frugiperda OX=7108 GN=SFRICE_019070 PE=3 SV=1	LIHPHFNDLNKGDNR	1540.53	TR	TY	500	1	SQBHexNAc (14)		1992.99	1991.98	-1.54813	-0.00308541	9.24295e+06	0	Comet(3.12E-11)	100	Confident	01072022_Sf9_HILIC#35_DD_RepX_Deglyco	SQbitK_SQbRepX_DD_01072022_Sf9_HILIC#35.7230.7230.4:1:Gdelta~1540.52596510604
1	A0A2H1WS18	A0A2H1WS18_SPOFR SFRICE_024850 OS=Spodoptera frugiperda OX=7108 GN=SFRICE_024850 PE=3 SV=1	VGNDSDSLGEALAVSSR	1540.53	SR	CQ	452	0	SQBHexNAc (3)		1879.89	1878.88	1.03055	0.00193732	9.12476e+06	0	Comet(1.19E-13)	100	Confident	01072022_Sf9_HILIC#35_DD_RepX_Deglyco	SQbitK_SQbRepX_DD_01072022_Sf9_HILIC#35.11744.11744.3:1:Gdelta~1540.52593706838
1	A0A2H1V8B5	A0A2H1V8B5_SPOFR SFRICE_001800 OS=Spodoptera frugiperda OX=7108 GN=SFRICE_001800 PE=4 SV=1	DFSAPGVEVHCIYGYNVSTVDR	1540.53	TK	LV	285	0	SQBHexNAc (16)	Carbamidomethylation of C (11)	2688.23	2687.22	1.19611	0.00321541	2.84599e+07	0	Comet(5.65E-19)	100	Confident	01072022_Sf9_HILIC#33_DD_RepX_Deglyco	SQbitK_SQbRepX_DD_01072022_Sf9_HILIC#33.15171.15171.3:1:Gdelta~1540.52586674875
1	A0A2H1WNK9	A0A2H1WNK9_SPOFR SFRICE_040026 (Fragment) OS=Spodoptera frugiperda OX=7108 GN=SFRICE_040026 PE=4 SV=1	NLVNLQYLNISHNYIR	1540.53	FR	TL	144	0	SQBHexNAc (9)		2177.13	2176.13	-1.96271	-0.00427309	1.80861e+08	0	Comet(2.44E-13)	100	Confident	01072022_Sf9_HILIC#33_DD_RepX_Deglyco	SQbitK_SQbRepX_DD_01072022_Sf9_HILIC#33.17525.17525.3:1:Gdelta~1540.52574695336
1	A0A2H1VBV3	A0A2H1VBV3_SPOFR Adenosine deaminase OS=Spodoptera frugiperda OX=7108 GN=SFRICE_006874 PE=3 SV=1	MALGGNTTLNDKENIVNNCLMQHK	1540.53	LR	FN	35	1	SQBHexNAc (8)	Carbamidomethylation of C (19)	2918.38	2917.37	1.23332	0.00359931	1.42865e+07	0	Comet(1.03E-12)	100	Confident	01072022_Sf9_HILIC#35_DD_RepX_Deglyco	SQbitK_SQbRepX_DD_01072022_Sf9_HILIC#35.13711.13711.4:1:Gdelta~1540.52571304699
1	A0A2H1V4V8	A0A2H1V4V8_SPOFR SFRICE_004064 OS=Spodoptera frugiperda OX=7108 GN=SFRICE_004064 PE=3 SV=1	SVSSSTNAYISNFTR	1540.53	ER	TT	271	0	SQBHexNAc (11)		1836.86	1835.85	-0.359665	-0.000660654	9.23796e+06	0	Comet(6.96E-16)	100	Confident	01072022_Sf9_HILIC#37_DD_RepX_Deglyco	SQbitK_SQbRepX_DD_01072022_Sf9_HILIC#37.14214.14214.3:1:Gdelta~1540.52568391919
1	A0A2H1WAL2	A0A2H1WAL2_SPOFR SFRICE_008314 OS=Spodoptera frugiperda OX=7108 GN=SFRICE_008314 PE=4 SV=1	SPTLLSNLTFLNVSHNR	1540.53	NR	IT	526	0	SQBHexNAc (9)		2116.1	2115.1	0.469444	0.000993392	1.39132e+07	0	Comet(1.19E-15)	100	Confident	01072022_Sf9_HILIC#34_DD_RepX_Deglyco	SQbitK_SQbRepX_DD_01072022_Sf9_HILIC#34.19985.19985.4:1:Gdelta~1540.5256659681
1	A0A2H1W715	A0A2H1W715_SPOFR SFRICE_017945 (Fragment) OS=Spodoptera frugiperda OX=7108 GN=SFRICE_017945 PE=4 SV=1	ANVTLEVPPGVK	1540.53	AR	AG	852	0	SQBHexNAc (2)		1426.78	1425.77	0.785265	0.0011204	1.45793e+07	0	Comet(4.72E-11)	100	Confident	01072022_Sf9_HILIC#34_DD_RepX_Deglyco	SQbitK_SQbRepX_DD_01072022_Sf9_HILIC#34.11215.11215.3:1:Gdelta~1540.52565710758
1	A0A2H1WF51	A0A2H1WF51_SPOFR Protein-tyrosine-phosphatase OS=Spodoptera frugiperda OX=7108 GN=SFRICE_007268 PE=4 SV=1	RGEENVTFCQTQLAPPDSPPRPR	1540.53	RR	WR	531	1	SQBHexNAc (5)	Carbamidomethylation of C (9)	2855.38	2854.37	0.338523	0.000966609	1.22673e+08	0	Comet(8.08E-13)	100	Confident	01072022_Sf9_HILIC#37_DD_RepX_Deglyco	SQbitK_SQbRepX_DD_01072022_Sf9_HILIC#37.12654.12654.5:1:Gdelta~1540.52558373279
1	A0A2H1VUX6	A0A2H1VUX6_SPOFR SFRICE_003846 (Fragment) OS=Spodoptera frugiperda OX=7108 GN=SFRICE_003846 PE=3 SV=1	ANGTEFAIHYGSGSLSGFLSR	1540.53	YR	DD	31	0	SQBHexNAc (2)		2374.13	2373.12	-0.542476	-0.00128791	1.58227e+09	0	Comet(5.75E-19)	100	Confident	01072022_Sf9_HILIC#33_DD_RepX_Deglyco	SQbitK_SQbRepX_DD_01072022_Sf9_HILIC#33.17247.17247.3:1:Gdelta~1540.52549525919
1	A0A2H1VW43,A0A2H1W7W1	A0A2H1VW43_SPOFR Protein tweety homolog (Fragment) OS=Spodoptera frugiperda OX=7108 GN=SFRICE_031283 PE=3 SV=1,A0A2H1W7W1_SPOFR Protein tweety homolog (Fragment) OS=Spodoptera frugiperda OX=7108 GN=SFRICE_031812 PE=3 SV=1	NQSSILEEAMGSR	1540.53	VK;VK	AR;AR	134;46	0	Oxidation of M (10);SQBHexNAc (1)		1640.74	1639.74	-0.248681	-0.000408021	3.57736e+07	0	Comet(2.64E-11)	100	Confident	01072022_Sf9_HILIC#35_DD_RepX_Deglyco	SQbitK_SQbRepX_DD_01072022_Sf9_HILIC#35.8568.8568.3:1:Gdelta~1540.52525177878
1	A0A2H1VZW8	A0A2H1VZW8_SPOFR SFRICE_009962 OS=Spodoptera frugiperda OX=7108 GN=SFRICE_009962 PE=3 SV=1	TNDDSETNNTMTLVYNK	1540.53	WK	NA	40	0	SQBHexNAc (1)		2162.94	2161.93	1.94402	0.0042048	3.57191e+08	0	Comet(5.76E-23)	100	Confident	01072022_Sf9_HILIC#37_DD_RepX_Deglyco	SQbitK_SQbRepX_DD_01072022_Sf9_HILIC#37.11013.11013.3:1:Gdelta~1540.5252484896
1	A0A2H1W3I2	A0A2H1W3I2_SPOFR SFRICE_033072 (Fragment) OS=Spodoptera frugiperda OX=7108 GN=SFRICE_033072 PE=3 SV=1	THDNTYNDTLQCDNIEYFPVTVR	1540.53	MR	YN	257	0	SQBHexNAc (9)	Carbamidomethylation of C (12)	3018.34	3017.33	0.62169	0.00187647	7.08887e+07	0	Comet(3.2E-15)	100	Confident	01072022_Sf9_HILIC#34_DD_RepX_Deglyco	SQbitK_SQbRepX_DD_01072022_Sf9_HILIC#34.16613.16613.3:1:Gdelta~1540.52520080357
1	A0A2H1VM74,A0A2H1WK24	A0A2H1VM74_SPOFR SFRICE_019973 (Fragment) OS=Spodoptera frugiperda OX=7108 GN=SFRICE_019973 PE=3 SV=1,A0A2H1WK24_SPOFR SFRICE_037204 OS=Spodoptera frugiperda OX=7108 GN=SFRICE_037204 PE=3 SV=1	GAAILNCDTIAHELYKPGLPLNR	1540.53	EK;EK	TI;TI	388;11	0	SQBHexNAc (22)	Carbamidomethylation of C (7)	2739.42	2738.41	3.46044	0.00947958	1.85306e+07	0	Comet(3.3E-14)	100	Confident	01072022_Sf9_HILIC#32_DD_RepX_Deglyco	SQbitK_SQbRepX_DD_01072022_Sf9_HILIC#32.16484.16484.4:1:Gdelta~1540.52507547906
1	A0A2H1VMR9	A0A2H1VMR9_SPOFR Translocon-associated protein subunit beta OS=Spodoptera frugiperda OX=7108 GN=SFRICE_000568 PE=3 SV=1	YGYFNFTSAEVTYK	1540.53	SR	AT	103	0	SQBHexNAc (5)		1892.86	1891.85	-1.8704	-0.0035404	3.581e+08	0	Comet(1.73E-11)	100	Confident	01072022_Sf9_HILIC#31_DD_RepX_Deglyco	SQbitK_SQbRepX_DD_01072022_Sf9_HILIC#31.15330.15330.3:1:Gdelta~1540.52501451779
1	A0A2H1WIY1	A0A2H1WIY1_SPOFR SFRICE_003274 OS=Spodoptera frugiperda OX=7108 GN=SFRICE_003274 PE=4 SV=1	ALLAPHANVSATGPLVVHTRPAR	1540.52	GR	HT	1286	0	SQBHexNAc (8)		2551.41	2550.4	-1.74804	-0.00445998	1.36961e+09	0	Comet(1.09E-13)	100	Confident	01072022_Sf9_HILIC#32_DD_RepX_Deglyco	SQbitK_SQbRepX_DD_01072022_Sf9_HILIC#32.10571.10571.5:1:Gdelta~1540.52498581276
[truncated: 11,467 more rows]

## Sheet: Hi5_PEAKSrefined_Comet_semiT_NS
High Five proteomic data
[truncated: 14,979 more rows]

## Sheet: Sf9 unique glycopeptide seqs
	Sf9 glycopeptide sequences	NxS	NxT	NxC	NPS	NPT	NxC		potential motif N-X-S/T/C (X not P)	N at position C-terminus-1	Context for N at C-terminus-1/False
	YFPTNSSFCPSSR	TRUE	FALSE	FALSE	FALSE	FALSE	FALSE		TRUE	0
[truncated: 775 more rows]

## Sheet: Hi5 unique glycopeptide seqs
	Hi5 glycopeptide sequences	NxS	NxT	NxC	NPS	NPT	NxC		potential motif N-X-S/T/C (X not P)	N at position C-terminus-1
[truncated: 846 more rows]

[truncated: 3 more sheets: Sf9 A California 04 2009 - info, Sf9 A California 04 2009 GLYCO, Sf9 A California 04 2009 RAW]
